# Supplementary material for: Genetic and epigenetic features of bilateral Wilms tumor predisposition in patients from the Children’s Oncology Group AREN18B5-Q
Source: Nat Commun. 2023 Dec 18;14:8006. doi: 10.1038/s41467-023-43730-0 (PMC10728430; doi:10.1038/s41467-023-43730-0)
Supplement: Supplementary file 4 — Supplementary Data 1 [file 41467_2023_43730_MOESM4_ESM.xlsx]

## Sheet: COG and SJ to Report
GeneName	SJQuality	Sample	Chr	WU_HG18_Pos	Class	AAChange	ProteinGI	mRNA_acc	#Mutant_In_Tumor	#Total_In_Tumor	#Mutant_In_Normal	#Total_In_Normal	ReferenceAllele	MutantAllele	Flanking	ClinVar	ClinVar Accession	Notes	COSMIC_PECAN	PROVEAN score	PROVEAN prediction	PolyPhen2 score	PolyPhen2 prediction
ASXL1	SJHQ	SJWLM066792_D1_G1	chr20	31024404	missense	V1297I	29570782	NM_015338	17	32	21	51	G	A	CCCTGGGTGATCAGAGCAAT[G/A]TTACAGGCCAAGGGAAGAAG	no assertion	VCV000133597.1	VAF increase in tumor	Single somatic frameshift V1297fs in lung carcinoma	-0.632	Neutral	0.634	possibly damaging
ASXL1	SJHQ	SJWLM066792_D3_G1	chr20	31024404	missense	V1297I	29570782	NM_015338	18	38	21	51	G	A	CCCTGGGTGATCAGAGCAAT[G/A]TTACAGGCCAAGGGAAGAAG	no assertion	VCV000133597.1	VAF increase in tumor	Single somatic frameshift V1297fs in lung carcinoma	-0.632	Neutral	0.634	possibly damaging
BLM	SJHQ	SJWLM066779_D1_G1	chr15	91298049	missense	K323R	4557365	NM_000057	17	41	20	38	A	G	TTTTATTTGCAGTACGTTAA[A/G]GGACCTTGACACCTCTGACA	uncertain significance	VCV000127518.9	VAF decrease in tumor	Germline variant in neuroblastoma with decrease in tumor VAF	-1.228	Neutral	0.993	probably damaging
BLM	SJHQ	SJWLM066779_D2_G1	chr15	91298049	missense	K323R	4557365	NM_000057	22	48	20	38	A	G	TTTTATTTGCAGTACGTTAA[A/G]GGACCTTGACACCTCTGACA	uncertain significance	VCV000127518.9	VAF decrease in tumor	Germline variant in neuroblastoma with decrease in tumor VAF	-1.228	Neutral	0.993	probably damaging
BRCA1	SJHQ	SJWLM066773_D1_G1	chr17	41245488	missense	Q687P	6552299	NM_007294	19	52	18	47	T	G	TGTCATGTCTTTTACTTGTC[T/G]GTTCATTTGGCTTGTTACTC	VUS	VCV000037443.25
BRCA1	SJHQ	SJWLM066773_D2_G1	chr17	41245488	missense	Q687P	6552299	NM_007294	32	75	18	47	T	G	TGTCATGTCTTTTACTTGTC[T/G]GTTCATTTGGCTTGTTACTC	VUS	VCV000037443.25
BRCA2	SJHQ	SJWLM066783_D1_G1	chr13	32937636	frameshift	T2766fs	119395734	NM_000059	17	33	22	56	C	-	GATGCCTGTA(C>-)ACCTCTTGAA	Pathogenic	VCV000038149.11	frameshift variant; VAF increase in tumor
CDC73	SJHQ	SJWLM043953_D1_G2	chr1	193091332	missense	M1T	40018640	NM_024529	42	48	25	48	T	C	GGAGGCGAGGGGGGGGAAGA[T/C]GGCGGACGTGCTTAGCGTCC	pathogenic	VCV000521635.2
CDC73	SJHQ	SJWLM043953_D2_G2	chr1	193091332	missense	M1T	40018640	NM_024529	31	38	25	48	T	C	GGAGGCGAGGGGGGGGAAGA[T/C]GGCGGACGTGCTTAGCGTCC	pathogenic	VCV000521635.2
CTR9	SJHQ	SJWLM069390_D1_G1	chr11	10800645	missense	S1172I	7661950	NM_014633	30	30	21	36	G	T	AGAACATGGGTCAGATGATA[G/T]TGACTAGGTTTTATTTCATC	not found		VAF increase in tumor	None	-0.521	Neutral	0.99	probably damaging
DICER1	SJHQ	SJWLM066789_D1_G1	chr14	95584095	splice	R459_E10splice	29294651	NM_177438	24	48	19	59	A	C	CAGCTTCCTTTATCAATCTA[A/C]GAAAATTATACACATTTGGA	not found		VAF increase in tumor
DICER1	SJHQ	SJWLM066789_D2_G1	chr14	95584095	splice	R459_E10splice	29294651	NM_177438	23	52	19	59	A	C	CAGCTTCCTTTATCAATCTA[A/C]GAAAATTATACACATTTGGA	not found		VAF increase in tumor
DICER1	SJHQ	SJWLM066789_D1_G1	chr14	95566112	splice_region	M1402_E23splice_region	29294651	NM_177438	26	45	30	49	-	AA	CACACACAAA(-->AA)CTTACCATTT	VUS	VCV000824676.2
DICER1	SJHQ	SJWLM066789_D2_G1	chr14	95566112	splice_region	M1402_E23splice_region	29294651	NM_177438	26	41	30	49	-	AA	CACACACAAA(-->AA)CTTACCATTT	VUS	VCV000824676.2
DICER1	SJHQ	SJWLM066791_D1_G1	chr14	95566110	splice_region	M1402_E23splice_region	29294651	NM_177438	13	21	24	37	-	CAAA	CACACACACA(---->CAAA)AACTTACCAT	VUS	VCV000824676.2
DICER1	SJHQ	SJWLM069381_D1_G1	chr14	95566110	splice_region	M1402_E23splice_region	29294651	NM_177438	32	43	28	37	-	CAAA	CACACACACA(---->CAAA)AACTTACCAT	VUS	VCV000824676.2
KDM3B	SJHQ	SJWLM066788_D1_G1	chr5	137722231	missense	V434A	38372909	NM_016604	13	34	16	52	T	C	CAGCTCCACCCCAAACACAG[T/C]GAGGATCTCAGACACTGGCC	not found		VAF increase in tumor	None	-0.416	Neutral	0.533	possibly damaging
KDM3B	SJHQ	SJWLM069397_D1_G1	chr5	137688497	missense	A5T	38372909	NM_016604	24	44	17	47	G	A	CCCCGGCGATGGCGGACGCG[G/A]CGGCCTCCCCGGTGGGCAAG	not found		VAF increase in tumor	None	-0.402	Neutral	0.949	possibly damaging
NYNRIN	SJHQ	SJWLM066788_D1_G1	chr14	24879377	missense	R793W	126723547	NM_025081	25	51	18	37	C	T	AACCTGGAAACCAGGGGTTG[C/T]GGCGAGTGGTCATCGATGGC	not found		VAF increase in tumor		-6.961	Deleterious	1	probably damaging
NYNRIN	SJHQ	SJWLM066792_D1_G1	chr14	24885729	nonsense	R1592*	126723547	NM_025081	40	54	31	53	C	T	GCTGCTTGTTCTGCATCCCC[C/T]GAAATCTCATAGGCAGCGAG	not found		nonsense variant; VAF increase in tumor
NYNRIN	SJHQ	SJWLM066792_D3_G1	chr14	24885729	nonsense	R1592*	126723547	NM_025081	30	49	31	53	C	T	GCTGCTTGTTCTGCATCCCC[C/T]GAAATCTCATAGGCAGCGAG	not found		nonsense variant; VAF increase in tumor
NYNRIN	SJHQ	SJWLM069390_D1_G1	chr14	24884815	missense	P1287L	126723547	NM_025081	39	74	25	49	C	T	GGAGAACCGCCTGCTCACCC[C/T]CGCGGCCTCCATGCCTCGCT	not found		VAF increase in tumor	None at this amino acid but in functional domain with cluster of somatic mutations	-2.287	Neutral	0.663	possibly damaging
NYNRIN	SJHQ	SJWLM069395_D1_G1	chr14	24868651	splice	K66_E2splice	126723547	NM_025081	22	29	23	41	G	C	AGAACATGGGCAAAGCCAAG[G/C]TAAACAGCTTCTCCCCACCC	not found		VAF increase in tumor	Somatic structural variation at this site in Wilms tumor TARGET sample
PALB2	SJHQ	SJWLM069379_D1_G1	chr16	23614877	missense	S1155C	27436910	NM_024675	27	48	27	46	G	C	CAAAAGACCAATGTTGGTCA[G/C]AGACAGGTGGGAGGAGGGCA	uncertain significance	VCV000402308.8		Somatic S1155C mutations in one breast ca and one urinary tract ca specimen	-3.128	Deleterious
REST	SJHQ	SJWLM066770_D1_G1	chr4	57796160	missense	H379P	301897974	NM_005612	23	43	34	54	A	C	TAGAAGCAACTTCAAAAAAC[A/C]TGTAGAGCTACATGTGAACC	not found		VAF increase in tumor other sample	In functional domain with cluster of other mutations found in ped cancer and Wilms	-9.136	Deleterious	1	probably damaging
REST	SJHQ	SJWLM066770_D2_G1	chr4	57796160	missense	H379P	301897974	NM_005612	48	57	34	54	A	C	TAGAAGCAACTTCAAAAAAC[A/C]TGTAGAGCTACATGTGAACC	not found		VAF increase in tumor	In functional domain with cluster of other mutations found in ped cancer and Wilms	-9.136	Deleterious	1	probably damaging
TRIM28	SJHQ	SJWLM066773_D1_G1	chr19	59059271	nonsense	Q318*	5032179	NM_005762	49	53	36	63	C	T	GTGTGCTGGTCAATGATGCC[C/T]AGGTAAGCCTTGTGCCGGTG	not found		nonsense variant; VAF increase in tumor; epithelial predominant histology
TRIM28	SJHQ	SJWLM066773_D2_G1	chr19	59059271	nonsense	Q318*	5032179	NM_005762	62	65	36	63	C	T	GTGTGCTGGTCAATGATGCC[C/T]AGGTAAGCCTTGTGCCGGTG	not found		nonsense variant; VAF increase in tumor; epithelial predominant histology
TRIM28	SJHQ	SJWLM066777_D1_G1	chr19	59061795	missense	R795C	5032179	NM_005762	31	56	36	69	C	T	TGCAGCGCTTCTTCGAGACG[C/T]GCATGAACGAGGCCTTCGGT	not found		VAF increase in tumor; epithelial and blastemal	somatic mutation at this residue in single sample	-2.753	Deleterious	0.999	probably damaging
TRIM28	SJHQ	SJWLM066777_D2_G1	chr19	59061795	missense	R795C	5032179	NM_005762	19	46	36	69	C	T	TGCAGCGCTTCTTCGAGACG[C/T]GCATGAACGAGGCCTTCGGT	not found		VAF increase in tumor other sample; epithelial and blastemal	somatic mutation at this residue in single sample	-2.753	Deleterious	0.999	probably damaging
TRIM28	SJHQ	SJWLM069382_D1_G1	chr19	59061222	nonsense	Q701*	5032179	NM_005762	54	56	37	71	C	T	CCAAGCTCTCACCAGCCAAC[C/T]AGCGGGTGAGGGCTGGGGTT	pathogenic	VCV000973190.2	nonsense variant; VAF increase in tumor; triphasic histology
TRIP13	SJHQ	SJWLM066774_D1_G1	chr5	908558	missense	Q283R	11321607	NM_004237	23	40	24	61	A	G	GGTCAATGCTGTCTTGACCC[A/G]AATTGATCAGATTAAAAGGT	not found		VAF increase in tumor	none; in functional domain	-3.863	Deleterious	1	probably damaging
WT1	SJHQ	SJWLM066772_D1_G1	chr11	32421561	frameshift	H327fs	65507714	NM_000378	77	76	30	58	-	A	GGGCGTTGTG(->A)TGGTTATCGC			frameshift variant; VAF increase in tumor
WT1	SJHQ	SJWLM066774_D1_G1	chr11	32413560	missense	D447N	65507714	NM_000378	49	50	26	46	C	T	GGTGTGGGTCTTCAGGTGGT[C/T]GGACCGGGAGAACTTTCGCT			VAF increase in tumor; pathogenic in PMID: 29489755
WT1	SJHQ	SJWLM066776_D1_G1	chr11	32450055	nonsense	Q253*	65507714	NM_000378	51	54	30	67	G	A	TCGCTTACCCAGCGAGCCCT[G/A]CTGGCCCATGGGATCCTCAT			nonsense variant; VAF increase in tumor
WT1	SJHQ	SJWLM066776_D3_G1	chr11	32450055	nonsense	Q253*	65507714	NM_000378	48	50	30	67	G	A	TCGCTTACCCAGCGAGCCCT[G/A]CTGGCCCATGGGATCCTCAT			nonsense variant; VAF increase in tumor
WT1	SJHQ	SJWLM066780_D1_G1	chr11	32414298	frameshift	E401fs	65507714	NM_000378	37	41	18	64	TC	-	GTATGGTTTC(TC>--)ACCTTGGGGA			frameshift variant; VAF increase in tumor
WT1	SJHQ	SJWLM066780_D2_G1	chr11	32414298	frameshift	E401fs	65507714	NM_000378	44	44	18	64	TC	-	GTATGGTTTC(TC>--)ACCTTGGGGA			frameshift variant; VAF increase in tumor
WT1	SJHQ	SJWLM069385_D1_G1	chr11	32414263	nonsense	R413*	65507714	NM_000378	44	44	19	39	G	A	GTCTGAACGAGAAAACCTTC[G/A]TTCACAGTCCTTGAAGTCAC			nonsense variant; VAF increase in tumor
WT1	SJHQ	SJWLM069389_D1_G1	chr11	32414263	nonsense	R413*	65507714	NM_000378	42	47	21	45	G	A	GTCTGAACGAGAAAACCTTC[G/A]TTCACAGTCCTTGAAGTCAC			nonsense variant; VAF increase in tumor
WT1	SJHQ	SJWLM069396_D1_G1	chr11	32413578	nonsense	R441*	65507714	NM_000378	16	35	18	36	G	A	GTCGGACCGGGAGAACTTTC[G/A]CTGACAAGTTTTACACTGGA			nonsense variant; VAF increase in tumor other sample
WT1	SJHQ	SJWLM069396_D2_G1	chr11	32413578	nonsense	R441*	65507714	NM_000378	40	40	18	36	G	A	GTCGGACCGGGAGAACTTTC[G/A]CTGACAAGTTTTACACTGGA			nonsense variant; VAF increase in tumor
WT1	SJHQ	SJWLM066774_D1_G1	chr11	32413560	missense	D447N	65507714	NM_000378	49	50	26	46	C	T	GGTGTGGGTCTTCAGGTGGT[C/T]GGACCGGGAGAACTTTCGCT			VAF increase in tumor; pathogenic in PMID: 29489755
WT1	SJHQ	SJWLM069385_D1_G1	chr11	32414263	nonsense	R413*	65507714	NM_000378	44	44	19	39	G	A	GTCTGAACGAGAAAACCTTC[G/A]TTCACAGTCCTTGAAGTCAC			nonsense variant; VAF increase in tumor
WT1	SJHQ	SJWLM069389_D1_G1	chr11	32414263	nonsense	R413*	65507714	NM_000378	42	47	21	45	G	A	GTCTGAACGAGAAAACCTTC[G/A]TTCACAGTCCTTGAAGTCAC			nonsense variant; VAF increase in tumor
WT1	SJHQ	SJWLM051028_D1_G1	chr11	32421530	nonsense	Y337*	65507714	NM_000378	81	84	22	49	G	C				nonsense variant; VAF increase in tumor
WT1	SJHQ	SJWLM051024_D2_G1	chr11	32439158	frameshift	T305fs	65507714	NM_000378	45	52	11	37	G	-				frameshift variant; VAF increase in tumor
