# Supplementary material for: Genetic and epigenetic features of bilateral Wilms tumor predisposition in patients from the Children’s Oncology Group AREN18B5-Q
Source: Nat Commun. 2023 Dec 18;14:8006. doi: 10.1038/s41467-023-43730-0 (PMC10728430; doi:10.1038/s41467-023-43730-0)
Supplement: Supplementary file 6 — Supplementary Data 3 [file 41467_2023_43730_MOESM6_ESM.xlsx]

## Sheet: DAVID_pathway_res
Annotation Cluster 1	Enrichment Score: 2.476
Category	Term	Count	%	PValue	Genes	List Total	Pop Hits	Pop Total	Fold Enrichment	Bonferroni	Benjamini	FDR
WIKIPATHWAYS	WP2338~miRNA biogenesis	4	1.24224	0.000264348	ENSG00000124571, ENSG00000113360, ENSG00000100697, ENSG00000128191	138	8	7938	28.7609	0.0886228	0.0465253	0.0465253
WIKIPATHWAYS	WP2805~exRNA mechanism of action and biogenesis	4	1.24224	0.000264348	ENSG00000124571, ENSG00000113360, ENSG00000100697, ENSG00000128191	138	8	7938	28.7609	0.0886228	0.0465253	0.0465253
REACTOME_PATHWAY	R-HSA-203927~MicroRNA (miRNA) biogenesis	4	1.24224	0.00809484	ENSG00000124571, ENSG00000113360, ENSG00000100697, ENSG00000128191	191	24	10882	9.49564	0.999765	1	1
REACTOME_PATHWAY	R-HSA-211000~Gene Silencing by RNA	5	1.5528	0.221338	ENSG00000090905, ENSG00000124571, ENSG00000113360, ENSG00000100697, ENSG00000288130, ENSG00000128191	191	138	10882	2.06427	1	1	1
Annotation Cluster 2	Enrichment Score: 1.624
Category	Term	Count	%	PValue	Genes	List Total	Pop Hits	Pop Total	Fold Enrichment	Bonferroni	Benjamini	FDR
REACTOME_PATHWAY	R-HSA-5633007~Regulation of TP53 Activity	9	2.79503	0.00697965	ENSG00000174371, ENSG00000064393, ENSG00000166908, ENSG00000276618, ENSG00000147133, ENSG00000152942, ENSG00000111642, ENSG00000141510, ENSG00000162521, ENSG00000104881	191	160	10882	3.20478	0.999254	1	1
REACTOME_PATHWAY	R-HSA-3700989~Transcriptional Regulation by TP53	13	4.03727	0.0249429	ENSG00000174371, ENSG00000064393, ENSG00000166908, ENSG00000065883, ENSG00000152942, ENSG00000111642, ENSG00000090061, ENSG00000090905, ENSG00000276618, ENSG00000288130, ENSG00000103479, ENSG00000147133, ENSG00000162521, ENSG00000141510, ENSG00000104881	191	362	10882	2.04602	1	1	1
REACTOME_PATHWAY	R-HSA-6804756~Regulation of TP53 Activity through Phosphorylation	5	1.5528	0.0771554	ENSG00000174371, ENSG00000064393, ENSG00000276618, ENSG00000147133, ENSG00000152942, ENSG00000141510	191	92	10882	3.0964	1	1	1
Annotation Cluster 3	Enrichment Score: 1.477
Category	Term	Count	%	PValue	Genes	List Total	Pop Hits	Pop Total	Fold Enrichment	Bonferroni	Benjamini	FDR
REACTOME_PATHWAY	R-HSA-74160~Gene expression (Transcription)	38	11.8012	0.017753	ENSG00000131467, ENSG00000174371, ENSG00000124571, ENSG00000133703, ENSG00000166908, ENSG00000196782, ENSG00000083812, ENSG00000152942, ENSG00000128191, ENSG00000119203, ENSG00000090905, ENSG00000168036, ENSG00000081189, ENSG00000147133, ENSG00000103479, ENSG00000058404, ENSG00000141510, ENSG00000104881, ENSG00000064393, ENSG00000125351, ENSG00000075624, ENSG00000137815, ENSG00000065883, ENSG0000…	191	1502	10882	1.44141	1	1	1
REACTOME_PATHWAY	R-HSA-3700989~Transcriptional Regulation by TP53	13	4.03727	0.0249429	ENSG00000174371, ENSG00000064393, ENSG00000166908, ENSG00000065883, ENSG00000152942, ENSG00000111642, ENSG00000090061, ENSG00000090905, ENSG00000276618, ENSG00000288130, ENSG00000103479, ENSG00000147133, ENSG00000162521, ENSG00000141510, ENSG00000104881	191	362	10882	2.04602	1	1	1
REACTOME_PATHWAY	R-HSA-73857~RNA Polymerase II Transcription	34	10.559	0.0309093	ENSG00000131467, ENSG00000174371, ENSG00000133703, ENSG00000166908, ENSG00000196782, ENSG00000083812, ENSG00000152942, ENSG00000128191, ENSG00000119203, ENSG00000090905, ENSG00000168036, ENSG00000081189, ENSG00000147133, ENSG00000103479, ENSG00000058404, ENSG00000141510, ENSG00000104881, ENSG00000064393, ENSG00000125351, ENSG00000137815, ENSG00000065883, ENSG00000169297, ENSG00000196456, ENSG0000…	191	1362	10882	1.42225	1	1	1
REACTOME_PATHWAY	R-HSA-212436~Generic Transcription Pathway	29	9.00621	0.090719	ENSG00000131467, ENSG00000174371, ENSG00000133703, ENSG00000166908, ENSG00000196782, ENSG00000083812, ENSG00000152942, ENSG00000128191, ENSG00000090905, ENSG00000168036, ENSG00000081189, ENSG00000147133, ENSG00000103479, ENSG00000058404, ENSG00000141510, ENSG00000104881, ENSG00000064393, ENSG00000065883, ENSG00000169297, ENSG00000196456, ENSG00000083844, ENSG00000111642, ENSG00000090061, ENSG0000…	191	1238	10882	1.3346	1	1	1
Annotation Cluster 4	Enrichment Score: 1.315
Category	Term	Count	%	PValue	Genes	List Total	Pop Hits	Pop Total	Fold Enrichment	Bonferroni	Benjamini	FDR
REACTOME_PATHWAY	R-HSA-1266738~Developmental Biology	32	9.93789	0.00697323	ENSG00000131467, ENSG00000134755, ENSG00000177103, ENSG00000277291, ENSG00000155111, ENSG00000182816, ENSG00000133703, ENSG00000196782, ENSG00000198443, ENSG00000172752, ENSG00000118898, ENSG00000159450, ENSG00000168036, ENSG00000081189, ENSG00000167880, ENSG00000185313, ENSG00000278302, ENSG00000123066, ENSG00000143631, ENSG00000101162, ENSG00000125351, ENSG00000075624, ENSG00000130182, ENSG0000…	191	1127	10882	1.61771	0.999249	1	1
REACTOME_PATHWAY	R-HSA-373760~L1CAM interactions	6	1.86335	0.0572711	ENSG00000101162, ENSG00000075624, ENSG00000137877, ENSG00000185313, ENSG00000099250, ENSG00000006125	191	119	10882	2.87263	1	1	1
REACTOME_PATHWAY	R-HSA-422475~Axon guidance	15	4.65839	0.102984	ENSG00000101162, ENSG00000131467, ENSG00000177103, ENSG00000125351, ENSG00000075624, ENSG00000133703, ENSG00000172752, ENSG00000137877, ENSG00000115268, ENSG00000038382, ENSG00000099250, ENSG00000006125, ENSG00000189369, ENSG00000121879, ENSG00000185313	191	552	10882	1.5482	1	1	1
REACTOME_PATHWAY	R-HSA-9675108~Nervous system development	15	4.65839	0.133092	ENSG00000101162, ENSG00000131467, ENSG00000177103, ENSG00000125351, ENSG00000075624, ENSG00000133703, ENSG00000172752, ENSG00000137877, ENSG00000115268, ENSG00000038382, ENSG00000099250, ENSG00000006125, ENSG00000189369, ENSG00000121879, ENSG00000185313	191	577	10882	1.48112	1	1	1
