# Supplementary material for: Genetic and epigenetic features of bilateral Wilms tumor predisposition in patients from the Children’s Oncology Group AREN18B5-Q
Source: Nat Commun. 2023 Dec 18;14:8006. doi: 10.1038/s41467-023-43730-0 (PMC10728430; doi:10.1038/s41467-023-43730-0)
Supplement: Supplementary file 8 — Supplementary Data 5 [file 41467_2023_43730_MOESM8_ESM.xlsx]

## Sheet: Tumor Samples ICR1 and ICR2
sampleID3	sampleID	tumorID	sampleGroup	lateral	source	purity	meanICR1	meanICR2	class	Notes
SJWLM069378_D1	SJWLM069378	D1	COG_bilateral	Bilateral	tumor	0.933362	0.91878	0.3231	LOI
SJWLM069379_D1	SJWLM069379	D1	COG_bilateral	Bilateral	tumor	0.930011	0.928619	0.0591841	consertingLOH
SJWLM069380_D1	SJWLM069380	D1	COG_bilateral	Bilateral	tumor	0.721427	0.849431	0.404183	LOI
SJWLM069381_D1	SJWLM069381	D1	COG_bilateral	Bilateral	tumor	0.58708	0.807864	0.427589	LOI
SJWLM069382_D1	SJWLM069382	D1	COG_bilateral	Bilateral	tumor	0.835225	0.594779	0.350282	ROI
SJWLM069383_D1	SJWLM069383	D1	COG_bilateral	Bilateral	tumor	0.879752	0.921275	0.375227	LOI
SJWLM069384_D1	SJWLM069384	D1	COG_bilateral	Bilateral	tumor	0.664217	0.570063	0.4396	ROI
SJWLM069385_D1	SJWLM069385	D1	COG_bilateral	Bilateral	tumor	0.851602	0.911171	0.151283	consertingLOH
SJWLM069386_D1	SJWLM069386	D1	COG_bilateral	Bilateral	tumor	0.853742	0.911421	0.370597	LOI
SJWLM066776_D3	SJWLM066776	D3	COG_bilateral	Bilateral	tumor	0.895123	0.925755	0.100879	consertingLOH
SJWLM066778_D3	SJWLM066778	D3	COG_bilateral	Bilateral	tumor	0.950465	0.896891	0.480267	LOI
SJWLM069387_D1	SJWLM069387	D1	COG_bilateral	Bilateral	tumor	0.745981	0.567784	0.401961	ROI
SJWLM069388_D1	SJWLM069388	D1	COG_bilateral	Bilateral	tumor	0.868322	0.893784	0.146893	consertingLOH
SJWLM066784_D3	SJWLM066784	D3	COG_bilateral	Bilateral	tumor	0.866896	0.879225	0.359859	LOI
SJWLM069389_D1	SJWLM069389	D1	COG_bilateral	Bilateral	tumor	0.781175	0.861286	0.205307	consertingLOH
SJWLM069390_D1	SJWLM069390	D1	COG_bilateral	Bilateral	tumor	0.804276	0.912509	0.163114	consertingLOH
SJWLM069391_D1	SJWLM069391	D1	COG_bilateral	Bilateral	tumor	0.779633	0.825817	0.399706	LOI
SJWLM069391_D2	SJWLM069391	D2	COG_bilateral	Bilateral	tumor	0.81987	0.859734	0.373086	LOI
SJWLM069392_D1	SJWLM069392	D1	COG_bilateral	Bilateral	tumor	0.724316	0.851537	0.398572	LOI
SJWLM069393_D1	SJWLM069393	D1	COG_bilateral	Bilateral	tumor	0.62763	0.791467	0.421083	LOI
SJWLM069394_D1	SJWLM069394	D1	COG_bilateral	Bilateral	tumor	0.610055	0.729826	0.38697	LOI
SJWLM069394_D2	SJWLM069394	D2	COG_bilateral	Bilateral	tumor	0.374654	0.689457	0.434623	ROI
SJWLM069395_D1	SJWLM069395	D1	COG_bilateral	Bilateral	tumor	0.392543	0.701282	0.470051	LOI
SJWLM066792_D3	SJWLM066792	D3	COG_bilateral	Bilateral	tumor	0.372416	0.718507	0.491307	LOI
SJWLM069396_D1	SJWLM069396	D1	COG_bilateral	Bilateral	tumor	0.739327	0.617636	0.39742	LOH	Incomplete LOH detected by whole genome
SJWLM069396_D2	SJWLM069396	D2	COG_bilateral	Bilateral	tumor	0.871375	0.89955	0.151232	consertingLOH
SJWLM069397_D1	SJWLM069397	D1	COG_bilateral	Bilateral	tumor	0.798219	0.868168	0.413821	LOI
SJWLM069398_D1	SJWLM069398	D1	COG_bilateral	Bilateral	tumor	0.847641	0.904954	0.603301	LOI
SJWLM069399_D1	SJWLM069399	D1	COG_bilateral	Bilateral	tumor	0.906015	0.914285	0.343948	LOI
SJWLM069399_D2	SJWLM069399	D2	COG_bilateral	Bilateral	tumor	0.89236	0.915425	0.463942	LOI
SJWLM069401_D1	SJWLM069401	D1	COG_bilateral	Bilateral	tumor	0.772187	0.651423	0.374461	ROI
SJWLM066770_D1	SJWLM066770	D1	COG_bilateral	Bilateral	tumor	0.911353	0.902893	0.143336	consertingLOH
SJWLM066770_D2	SJWLM066770	D2	COG_bilateral	Bilateral	tumor	0.537357	0.759697	0.363554	LOH	Incomplete LOH detected by whole genome (low purity sample)
SJWLM066771_D1	SJWLM066771	D1	COG_bilateral	Bilateral	tumor	0.662588	0.815499	0.433058	LOI
SJWLM066771_D2	SJWLM066771	D2	COG_bilateral	Bilateral	tumor	0.631171	0.848371	0.426719	LOI
SJWLM066772_D1	SJWLM066772	D1	COG_bilateral	Bilateral	tumor	0.893322	0.922413	0.154833	consertingLOH
SJWLM066773_D1	SJWLM066773	D1	COG_bilateral	Bilateral	tumor	0.854382	0.605405	0.367409	ROI
SJWLM066773_D2	SJWLM066773	D2	COG_bilateral	Bilateral	tumor	0.82173	0.585129	0.359294	ROI
SJWLM066774_D1	SJWLM066774	D1	COG_bilateral	Bilateral	tumor	0.895513	0.904534	0.182984	consertingLOH
SJWLM066775_D1	SJWLM066775	D1	COG_bilateral	Bilateral	tumor	0.714878	0.871866	0.449895	LOI
SJWLM066776_D1	SJWLM066776	D1	COG_bilateral	Bilateral	tumor	0.87997	0.916769	0.136339	consertingLOH
SJWLM066777_D1	SJWLM066777	D1	COG_bilateral	Bilateral	tumor	0.919506	0.629279	0.365078	ROI
SJWLM066777_D2	SJWLM066777	D2	COG_bilateral	Bilateral	tumor	0.927723	0.634993	0.367776	ROI
SJWLM066778_D1	SJWLM066778	D1	COG_bilateral	Bilateral	tumor	0.970171	0.901014	0.376618	LOI
SJWLM066779_D1	SJWLM066779	D1	COG_bilateral	Bilateral	tumor	0.943752	0.916346	0.347193	LOI
SJWLM066779_D2	SJWLM066779	D2	COG_bilateral	Bilateral	tumor	0.945495	0.917054	0.347782	LOI
SJWLM066780_D1	SJWLM066780	D1	COG_bilateral	Bilateral	tumor	0.764796	0.870708	0.246418	consertingLOH
SJWLM066780_D2	SJWLM066780	D2	COG_bilateral	Bilateral	tumor	0.759327	0.847483	0.29878	LOH
SJWLM066781_D1	SJWLM066781	D1	COG_bilateral	Bilateral	tumor	0.837201	0.878109	0.383149	LOI
SJWLM066782_D1	SJWLM066782	D1	COG_bilateral	Bilateral	tumor	0.921885	0.919507	0.496302	LOI
SJWLM066783_D1	SJWLM066783	D1	COG_bilateral	Bilateral	tumor	0.925805	0.922305	0.330951	LOI
SJWLM066784_D1	SJWLM066784	D1	COG_bilateral	Bilateral	tumor	0.473649	0.74096	0.472986	LOI
SJWLM066785_D1	SJWLM066785	D1	COG_bilateral	Bilateral	tumor	0.709678	0.849975	0.442778	LOI
SJWLM066786_D1	SJWLM066786	D1	COG_bilateral	Bilateral	tumor	0.908568	0.920121	0.462156	LOI
SJWLM066787_D1	SJWLM066787	D1	COG_bilateral	Bilateral	tumor	0.74214	0.825032	0.379059	LOI
SJWLM066788_D1	SJWLM066788	D1	COG_bilateral	Bilateral	tumor	0.756776	0.851971	0.394653	LOI
SJWLM066789_D1	SJWLM066789	D1	COG_bilateral	Bilateral	tumor	0.872061	0.914645	0.166051	consertingLOH
SJWLM066789_D2	SJWLM066789	D2	COG_bilateral	Bilateral	tumor	0.635967	0.68282	0.429778	LOH	Incomplete LOH detected by whole genome (low purity sample)
SJWLM066790_D1	SJWLM066790	D1	COG_bilateral	Bilateral	tumor	0.842822	0.88265	0.385867	LOI
SJWLM066791_D1	SJWLM066791	D1	COG_bilateral	Bilateral	tumor	0.956695	0.927262	0.350737	LOI
SJWLM066792_D1	SJWLM066792	D1	COG_bilateral	Bilateral	tumor	0.807891	0.892261	0.474376	LOI
SJWLM066793_D1	SJWLM066793	D1	COG_bilateral	Bilateral	tumor	0.774192	0.8706	0.409869	LOI
SJWLM066794_D1	SJWLM066794	D1	COG_bilateral	Bilateral	tumor	0.903128	0.892182	0.346833	LOI
SJWLM066796_D1	SJWLM066796	D1	COG_bilateral	Bilateral	tumor	0.900406	0.915869	0.334617	LOI
SJWLM066797_D1	SJWLM066797	D1	COG_bilateral	Bilateral	tumor	0.908351	0.903063	0.351841	LOI
SJWLM018908_D1	SJWLM018908	D1	SJ_bilateral	Bilateral	tumor	0.873994	0.935804	0.439278	LOI
SJWLM018908_D2	SJWLM018908	D2	SJ_bilateral	Bilateral	tumor	0.895878	0.9249	0.472803	LOI
SJWLM044978_D1	SJWLM044978	D1	SJ_bilateral	Bilateral	tumor	0.405028	0.715677	0.505804	LOI
SJWLM044978_D2	SJWLM044978	D2	SJ_bilateral	Bilateral	tumor	0.848543	0.916949	0.33312	LOI
SJWLM043953_D1	SJWLM043953	D1	SJ_bilateral	Bilateral	tumor	0.764508	0.620705	0.431045	ROI
SJWLM043953_D2	SJWLM043953	D2	SJ_bilateral	Bilateral	tumor	0.744669	0.6947	0.460464	ROI
SJWLM051012_D1	SJWLM051012	D1	SJ_bilateral	Bilateral	tumor	0.757457	0.885926	0.453901	LOI
SJWLM051012_D2	SJWLM051012	D2	SJ_bilateral	Bilateral	tumor	0.908678	0.930168	0.330341	LOI
SJWLM051013_D1	SJWLM051013	D1	SJ_bilateral	Bilateral	tumor	0.891151	0.916913	0.129225	LOH
SJWLM051013_D2	SJWLM051013	D2	SJ_bilateral	Bilateral	tumor	0.941605	0.95092	0.0480431	LOH
SJWLM051014_D1	SJWLM051014	D1	SJ_bilateral	Bilateral	tumor	0.839234	0.638316	0.376748	ROI
SJWLM051014_D2	SJWLM051014	D2	SJ_bilateral	Bilateral	tumor	0.844298	0.579692	0.354644	ROI
SJWLM051016_D1	SJWLM051016	D1	SJ_bilateral	Bilateral	tumor	0.78314	0.807344	0.292903	LOH
SJWLM051016_D2	SJWLM051016	D2	SJ_bilateral	Bilateral	tumor	0.916413	0.920321	0.0717394	LOH
SJWLM051017_D1	SJWLM051017	D1	SJ_bilateral	Bilateral	tumor	0.520009	0.715825	0.429773	LOI
SJWLM051017_D2	SJWLM051017	D2	SJ_bilateral	Bilateral	tumor	0.700545	0.801099	0.30941	LOI
SJWLM051018_D1	SJWLM051018	D1	SJ_bilateral	Bilateral	tumor	0.892243	0.681059	0.351452	ROI
SJWLM051018_D2	SJWLM051018	D2	SJ_bilateral	Bilateral	tumor	0.851344	0.625939	0.35201	ROI
SJWLM051019_D1	SJWLM051019	D1	SJ_bilateral	Bilateral	tumor	0.770496	0.845983	0.38744	LOI
SJWLM051020_D1	SJWLM051020	D1	SJ_bilateral	Bilateral	tumor	0.836114	0.885845	0.412371	LOI
SJWLM051020_D2	SJWLM051020	D2	SJ_bilateral	Bilateral	tumor	0.918449	0.921541	0.413726	LOI
SJWLM051022_D1	SJWLM051022	D1	SJ_bilateral	Bilateral	tumor	0.775147	0.895719	0.433195	LOI
SJWLM051023_D1	SJWLM051023	D1	SJ_bilateral	Bilateral	tumor	0.887045	0.778808	0.332954	LOI
SJWLM051023_D2	SJWLM051023	D2	SJ_bilateral	Bilateral	tumor	0.923632	0.761383	0.329249	LOI
SJWLM051024_D1	SJWLM051024	D1	SJ_bilateral	Bilateral	tumor	0.786833	0.90439	0.210978	LOH
SJWLM051024_D2	SJWLM051024	D2	SJ_bilateral	Bilateral	tumor	0.880728	0.920362	0.184475	LOH
SJWLM051025_D1	SJWLM051025	D1	SJ_bilateral	Bilateral	tumor	0.905043	0.915644	0.361133	LOI
SJWLM051025_D2	SJWLM051025	D2	SJ_bilateral	Bilateral	tumor	0.77482	0.890441	0.408314	LOI
SJWLM051026_D1	SJWLM051026	D1	SJ_bilateral	Bilateral	tumor	0.794947	0.897355	0.403631	LOI
SJWLM051026_D2	SJWLM051026	D2	SJ_bilateral	Bilateral	tumor	0.819765	0.889232	0.35187	LOI
SJWLM051027_D1	SJWLM051027	D1	SJ_bilateral	Bilateral	tumor	0.78251	0.866274	0.368348	LOI
SJWLM051028_D1	SJWLM051028	D1	SJ_bilateral	Bilateral	tumor	0.750945	0.855084	0.251937	LOH
SJWLM051028_D2	SJWLM051028	D2	SJ_bilateral	Bilateral	tumor	0.793339	0.88652	0.224734	LOH
SJWLM059671_D1	APT052_1172758	D1	SJ_PDX	Bilateral	tumor	0.910053	0.934654	0.0661573	LOH
SJWLM059663_D1	APT032_1172742	D1	SJ_PDX	Unilateral	tumor	0.932158	0.944329	0.36023	LOI
SJWLM056485_D1	APT035_1172744	D1	SJ_PDX	Unilateral	tumor	0.671797	0.79758	0.34077	LOI
SJWLM059679_D1	APT067_1172728	D1	SJ_PDX	Unilateral	tumor	0.924436	0.903345	0.386985	LOI
SJWLM059680_D1	APT074_1172727	D1	SJ_PDX	Unilateral	tumor	0.724073	0.625984	0.442763	ROI
SJWLM059678_D1	APT066_1172726	D1	SJ_PDX	Unilateral	tumor	0.754499	0.846018	0.396709	LOI
SJWLM058497_D1	APT033_1172743	D1	SJ_PDX	Unilateral	tumor	0.863234	0.57786	0.358766	ROI
SJWLM056407_D1	APT031_1172741	D1	SJ_PDX	Unilateral	tumor	0.935669	0.933414	0.0602065	LOH
SJWLM056348_D1	APT027_1172737	D1	SJ_PDX	Unilateral	tumor	0.922312	0.629216	0.425824	ROI
SJWLM059670_D1	APT050_1172755	D1	SJ_PDX	Unilateral	tumor	0.793494	0.834092	0.38547	LOI
SJWLM059659_D1	APT021_1172731	D1	SJ_PDX	Unilateral	tumor	0.919759	0.914689	0.105364	LOH
SJWLM051020_D1	APT045_1172746	D1	SJ_PDX	Bilateral	tumor	0.845966	0.885845	0.412371	LOI
SJWLM058490_D1	APT020_1172730	D1	SJ_PDX	Bilateral	tumor	0.906268	0.93685	0.0948355	LOH
SJWLM059667_D1	APT040_1172750	D1	SJ_PDX	Unilateral	tumor	0.915441	0.913608	0.0807081	LOH
SJWLM059669_D1	APT048_1172751	D1	SJ_PDX	Unilateral	tumor	0.923608	0.930412	0.380841	LOI
SJWLM051015_D1	APT026_1172736	D1	SJ_PDX	Bilateral	tumor	0.695308	0.896225	0.374902	LOI
SJWLM059674_D1	APT056_1172754	D1	SJ_PDX	Unilateral	tumor	0.924801	0.875455	0.0906071	LOH
SJWLM056159_D1	APT023_1172732	D1	SJ_PDX	Bilateral	tumor	0.643306	0.792777	0.478884	LOI
SJWLM059673_D1	APT054_1172757	D1	SJ_PDX	Unilateral	tumor	0.913221	0.931541	0.377343	LOI
SJWLM051023_D1	APT071_1172725	D1	SJ_PDX	Bilateral	tumor	0.878965	0.778808	0.332954	LOI
SJWLM059676_D1	APT059_1172760	D1	SJ_PDX	Unilateral	tumor	0.931016	0.937529	0.0743919	LOH
SJWLM059661_D1	APT024_1172734	D1	SJ_PDX	Unilateral	tumor	0.902929	0.940798	0.334167	LOI
SJWLM059677_D1	APT064_1172763	D1	SJ_PDX	Unilateral	tumor	0.428792	0.720799	0.413605	LOI
SJWLM059668_D1	APT043_1172748	D1	SJ_PDX	Unilateral	tumor	0.71512	0.814834	0.316066	LOI
SJWLM051021_D1	APT055_1172752	D1	SJ_PDX	Bilateral	tumor	0.784899	0.865966	0.464571	LOI
SJWLM059675_D1	APT057_1172761	D1	SJ_PDX	Unilateral	tumor	0.810645	0.878032	0.229064	LOH
SJWLM059672_D1	APT053_1172759	D1	SJ_PDX	Unilateral	tumor	0.916394	0.91511	0.110888	LOH
SJWLM059666_D1	APT039_1172749	D1	SJ_PDX	Unilateral	tumor	0.901432	0.927156	0.390176	LOI
SJWLM056232_D1	APT030_1172740	D1	SJ_PDX	Unilateral	tumor	0.382728	0.77771	0.479081	LOI
SJWLM059681_D1	APT075_1172729	D1	SJ_PDX	Unilateral	tumor	0.912567	0.926641	0.0823879	LOH
SJWLM059665_D1	APT037_1172745	D1	SJ_PDX	Unilateral	tumor	0.933492	0.927838	0.0801932	LOH
SJWLM059660_D1	APT022_1172733	D1	SJ_PDX	Unilateral	tumor	0.890943	0.567915	0.355678	ROI
SJWLM059662_D1	APT028_1172738	D1	SJ_PDX	Unilateral	tumor	0.893927	0.906512	0.185813	LOH
SJWLM051016_D2	APT051_1172756	D2	SJ_PDX	Bilateral	tumor	0.923626	0.920321	0.0717394	LOH
SJWLM056470_D1	APT025_1172735	D1	SJ_PDX	Unilateral	tumor	0.814901	0.862586	0.375684	LOI
SJWLM059685_D1	APT058_1172762	D1	SJ_PDX	Bilateral	tumor	0.838867	0.906739	0.179939	LOH
SJWLM059664_D1	APT036_1172747	D1	SJ_PDX	Unilateral	tumor	0.892694	0.922716	0.141468	LOH

## Sheet: COG + SJ blood and kidney
SampleID	ICR1mean	ICR2mean	Source	Sex	Patient Type
SJWLM069391_G1	0.487059	0.453616	blood	male	Bilateral
SJWLM069384_G1	0.488533	0.45829	blood	male	Bilateral
SJWLM069379_G1	0.489328	0.455125	blood	female	Bilateral
SJWLM066789_G1	0.495276	0.485941	blood	female	Bilateral
SJWLM069382_G1	0.501866	0.464273	blood	female	Bilateral
SJWLM066781_G1	0.501965	0.475487	blood	male	Bilateral
SJWLM069387_G1	0.502057	0.488459	blood	male	Bilateral
SJWLM066774_G1	0.505278	0.492029	blood	female	Bilateral
SJWLM069393_G1	0.505395	0.482098	blood	female	Bilateral
SJWLM066794_G1	0.509544	0.476732	blood	male	Bilateral
SJWLM069385_G1	0.512098	0.450816	blood	female	Bilateral
SJWLM066772_G1	0.512917	0.500225	blood	male	Bilateral
SJWLM044978_G2	0.513089	0.48605	blood	male	Bilateral
SJWLM066779_G1	0.513528	0.476	blood	female	Bilateral
SJWLM051019_G1	0.513544	0.445825	blood	female	Bilateral
SJWLM066793_G1	0.513644	0.467801	blood	female	Bilateral
SJWLM069394_G1	0.513974	0.475039	blood	female	Bilateral
SJWLM066778_G1	0.514017	0.4942	blood	male	Bilateral
SJWLM051024_G1	0.515794	0.498008	blood	female	Bilateral
SJWLM066776_G1	0.516195	0.479272	blood	male	Bilateral
SJWLM069383_G1	0.518367	0.501998	blood	male	Bilateral
SJWLM066770_G1	0.518926	0.480223	blood	female	Bilateral
SJWLM066773_G1	0.519786	0.494313	blood	female	Bilateral
SJWLM069401_G1	0.519927	0.482234	blood	female	Bilateral
SJWLM066782_G1	0.523881	0.499882	blood	female	Bilateral
SJWLM043953_G2	0.52391	0.478048	blood	male	Bilateral
SJWLM069392_G1	0.524387	0.470423	blood	female	Bilateral
SJWLM066777_G1	0.527302	0.486632	blood	female	Bilateral
SJWLM066788_G1	0.527791	0.49804	blood	male	Bilateral
SJWLM066787_G1	0.52835	0.490643	blood	female	Bilateral
SJWLM069381_G1	0.530618	0.492956	blood	male	Bilateral
SJWLM051026_G1	0.532404	0.473895	blood	female	Bilateral
SJWLM069380_G1	0.53404	0.481322	blood	male	Bilateral
SJWLM066780_G1	0.537486	0.500707	blood	female	Bilateral
SJWLM069395_G1	0.538545	0.489101	blood	male	Bilateral
SJWLM066792_G1	0.540277	0.511416	blood	male	Bilateral
SJWLM066775_G1	0.540656	0.486658	blood	female	Bilateral
SJWLM069396_G1	0.540926	0.465796	blood	male	Bilateral
SJWLM069388_G1	0.543654	0.493891	blood	male	Bilateral
SJWLM051022_G1	0.544545	0.501915	blood	female	Bilateral
SJWLM069398_G1	0.546509	0.481488	blood	female	Bilateral
SJWLM066786_G1	0.548755	0.502736	blood	female	Bilateral
SJWLM066785_G1	0.549097	0.49446	blood	female	Bilateral
SJWLM051028_G1	0.549183	0.485314	blood	female	Bilateral
SJWLM066784_G1	0.549403	0.495535	blood	female	Bilateral
SJWLM051025_G1	0.550561	0.490852	blood	female	Bilateral
SJWLM051020_G1	0.550633	0.487249	blood	female	Bilateral
SJWLM069389_G1	0.550783	0.467521	blood	female	Bilateral
SJWLM066783_G1	0.551473	0.494289	blood	male	Bilateral
SJWLM066791_G1	0.553328	0.498644	blood	female	Bilateral
SJWLM066790_G1	0.55636	0.471727	blood	female	Bilateral
SJWLM051027_G1	0.55713	0.464745	blood	female	Bilateral
SJWLM066771_G1	0.557585	0.492544	blood	female	Bilateral
SJWLM069378_G1	0.558006	0.474371	blood	female	Bilateral
SJWLM069397_G1	0.558281	0.469412	blood	female	Bilateral
SJWLM066797_G1	0.560482	0.477952	blood	male	Bilateral
SJWLM069386_G1	0.577127	0.468489	blood	female	Bilateral
SJWLM066796_G1	0.580423	0.49669	blood	female	Bilateral
SJWLM018908_G2	0.587609	0.499252	blood	female	Bilateral
SJWLM069399_G1	0.601647	0.480185	blood	female	Bilateral
SJWLM069390_G1	0.618895	0.436471	blood	male	Bilateral
SJWLM066772_G2	0.466373	0.407341	kidney	male	Bilateral
SJWLM069383_G2	0.468616	0.396134	kidney	male	Bilateral
SJWLM066784_G3	0.480968	0.392218	kidney	female	Bilateral
SJWLM066776_G2	0.48379	0.394735	kidney	male	Bilateral
SJWLM066780_G2	0.490429	0.425784	kidney	female	Bilateral
SJWLM069389_G2	0.496967	0.445711	kidney	female	Bilateral
SJWLM069385_G2	0.508644	0.389595	kidney	female	Bilateral
SJWLM069382_G2	0.510763	0.408983	kidney	female	Bilateral
SJWLM066776_G3	0.51136	0.394191	kidney	male	Bilateral
SJWLM066794_G2	0.528258	0.413532	kidney	male	Bilateral
SJWLM066796_G2	0.538336	0.409225	kidney	female	Bilateral
SJWLM066797_G2	0.554985	0.402999	kidney	male	Bilateral
SJWLM066784_G2	0.562906	0.412427	kidney	female	Bilateral
SJWLM066790_G2	0.572749	0.398734	kidney	female	Bilateral
SJWLM069386_G2	0.57607	0.391641	kidney	female	Bilateral
SJWLM069398_G2	0.592585	0.440669	kidney	female	Bilateral
SJWLM066782_G2	0.594238	0.417434	kidney	female	Bilateral
SJWLM066778_G2	0.602747	0.388397	kidney	male	Bilateral
SJWLM069397_G2	0.61324	0.42036	kidney	female	Bilateral
SJWLM066792_G2	0.621725	0.393943	kidney	male	Bilateral
SJWLM069392_G2	0.624031	0.398852	kidney	female	Bilateral
SJWLM066786_G2	0.629506	0.381973	kidney	female	Bilateral
SJWLM069399_G2	0.690035	0.41647	kidney	female	Bilateral
SJWLM066789_G2	0.699624	0.279937	kidney	female	Bilateral
SJWLM066781_G2	0.70303	0.373966	kidney	male	Bilateral
SJWLM066779_G2	0.706394	0.404945	kidney	female	Bilateral
SJWLM066785_G2	0.747067	0.413985	kidney	female	Bilateral
SJWLM069381_G2	0.765846	0.401898	kidney	male	Bilateral
SJWLM069390_G2	0.774675	0.171196	kidney	male	Bilateral

## Sheet: SJLIFE blood
SampleID	ICR1mean	ICR2mean	Source	Sex	Patient Type
SJNORM044981_G1	0.481103	0.453471	Blood	female	Control
SJNORM044982_G1	0.517818	0.429618	Blood	female	Control
SJNORM044983_G1	0.511778	0.43417	Blood	female	Control
SJNORM044984_G1	0.490073	0.436348	Blood	male	Control
SJNORM044986_G1	0.496491	0.428531	Blood	female	Control
SJNORM044987_G1	0.456245	0.430542	Blood	male	Control
SJNORM044988_G1	0.4861	0.445124	Blood	male	Control
SJNORM044989_G1	0.492228	0.435412	Blood	male	Control
SJNORM044990_G1	0.484001	0.438106	Blood	male	Control
SJNORM044991_G1	0.47007	0.441429	Blood	male	Control
SJNORM044992_G1	0.498683	0.44194	Blood	male	Control
SJNORM044993_G1	0.526241	0.451141	Blood	male	Control
SJNORM044995_G1	0.466166	0.440895	Blood	female	Control
SJNORM044996_G1	0.534257	0.427971	Blood	female	Control
SJNORM044997_G1	0.505632	0.452213	Blood	male	Control
SJNORM044999_G1	0.49006	0.433665	Blood	female	Control
SJNORM045001_G1	0.503544	0.442763	Blood	male	Control
SJNORM045002_G1	0.497984	0.428545	Blood	male	Control
SJNORM045003_G1	0.513298	0.437143	Blood	female	Control
SJNORM045004_G1	0.528769	0.440107	Blood	female	Control
SJNORM045005_G1	0.500186	0.450544	Blood	male	Control
SJNORM045006_G1	0.500987	0.460548	Blood	female	Control
SJNORM045007_G1	0.494911	0.452031	Blood	male	Control
SJNORM045008_G1	0.533293	0.460345	Blood	female	Control
SJNORM045009_G1	0.487928	0.459564	Blood	female	Control
SJNORM045010_G1	0.46567	0.446454	Blood	female	Control
SJNORM045011_G1	0.483481	0.446531	Blood	female	Control
SJNORM045012_G1	0.511758	0.446919	Blood	female	Control
SJNORM045013_G1	0.477892	0.446507	Blood	female	Control
SJNORM045014_G1	0.475995	0.438491	Blood	male	Control
SJNORM045015_G1	0.506115	0.450679	Blood	female	Control
SJNORM045016_G1	0.50061	0.432286	Blood	male	Control
SJNORM045017_G1	0.449922	0.426594	Blood	male	Control
SJNORM045020_G1	0.471509	0.44588	Blood	female	Control
SJNORM045021_G1	0.496319	0.456001	Blood	male	Control
SJNORM045022_G1	0.49129	0.454273	Blood	female	Control
SJNORM045023_G1	0.509078	0.458143	Blood	female	Control
SJNORM045026_G1	0.487072	0.44973	Blood	female	Control
SJNORM045027_G1	0.485538	0.439036	Blood	female	Control
SJNORM045028_G1	0.508583	0.458273	Blood	male	Control
SJNORM045029_G1	0.509537	0.442759	Blood	female	Control
SJNORM045031_G1	0.533319	0.451877	Blood	female	Control
SJNORM045032_G1	0.496449	0.465704	Blood	female	Control
SJNORM045033_G1	0.495553	0.443746	Blood	male	Control
SJNORM045034_G1	0.49022	0.446879	Blood	male	Control
SJNORM045035_G1	0.49713	0.453342	Blood	male	Control
SJNORM045036_G1	0.531414	0.456536	Blood	male	Control
SJNORM045038_G1	0.454108	0.438302	Blood	female	Control
SJNORM045040_G1	0.512697	0.441171	Blood	female	Control
SJNORM045043_G1	0.517468	0.445768	Blood	female	Control
SJNORM045044_G1	0.506905	0.462951	Blood	female	Control
SJNORM045045_G1	0.512192	0.446083	Blood	female	Control
SJNORM045046_G1	0.481748	0.447943	Blood	male	Control
SJNORM045048_G1	0.539664	0.446655	Blood	female	Control
SJNORM045049_G1	0.49912	0.44802	Blood	male	Control
SJNORM045050_G1	0.510023	0.450078	Blood	female	Control
SJNORM045051_G1	0.523655	0.454546	Blood	female	Control
SJNORM045053_G1	0.499608	0.461632	Blood	male	Control
SJNORM045055_G1	0.507405	0.461409	Blood	female	Control
SJNORM045056_G1	0.511225	0.461734	Blood	female	Control
SJNORM045057_G1	0.514987	0.468948	Blood	female	Control
SJNORM045058_G1	0.502886	0.467651	Blood	male	Control
SJNORM045060_G1	0.529523	0.463612	Blood	male	Control
SJNORM045061_G1	0.502888	0.455893	Blood	female	Control
SJNORM045062_G1	0.510168	0.440386	Blood	female	Control
SJNORM045063_G1	0.509432	0.451683	Blood	male	Control
SJNORM045065_G1	0.526354	0.459092	Blood	male	Control
SJNORM045066_G1	0.450121	0.400222	Blood	male	Control
SJNORM045067_G1	0.486819	0.418751	Blood	female	Control
SJNORM045068_G1	0.444294	0.425832	Blood	male	Control
SJNORM045069_G1	0.456877	0.428901	Blood	male	Control
SJNORM045071_G1	0.482781	0.436663	Blood	female	Control
SJNORM045072_G1	0.432117	0.386661	Blood	female	Control
SJNORM045073_G1	0.487004	0.430947	Blood	female	Control
SJNORM045074_G1	0.472748	0.439637	Blood	female	Control
SJNORM045075_G1	0.49141	0.42899	Blood	female	Control
SJNORM045076_G1	0.474287	0.430005	Blood	female	Control
SJNORM045078_G1	0.487694	0.435012	Blood	male	Control
SJNORM045079_G1	0.466519	0.435112	Blood	male	Control
SJNORM045080_G1	0.463364	0.431474	Blood	female	Control
SJNORM045081_G1	0.512593	0.426944	Blood	female	Control
SJNORM045082_G1	0.518674	0.436427	Blood	female	Control
SJNORM045083_G1	0.510711	0.429752	Blood	male	Control
SJNORM045084_G1	0.475165	0.424636	Blood	male	Control
SJNORM045085_G1	0.494054	0.433001	Blood	female	Control
SJNORM045086_G1	0.516948	0.450956	Blood	female	Control
SJNORM045087_G1	0.513719	0.429109	Blood	female	Control
SJNORM045088_G1	0.448516	0.420508	Blood	male	Control
SJNORM045089_G1	0.494609	0.417906	Blood	female	Control
SJNORM045091_G1	0.481577	0.441021	Blood	male	Control
SJNORM045093_G1	0.518637	0.430932	Blood	female	Control
SJNORM045094_G1	0.505937	0.448917	Blood	female	Control
SJNORM045095_G1	0.477936	0.441722	Blood	male	Control
SJNORM045096_G1	0.510339	0.435032	Blood	male	Control
SJNORM045097_G1	0.494973	0.443888	Blood	female	Control
SJNORM045098_G1	0.506416	0.437664	Blood	female	Control
SJNORM045099_G1	0.503862	0.439577	Blood	male	Control
SJNORM045100_G1	0.512357	0.434674	Blood	male	Control
SJNORM045101_G1	0.483816	0.442881	Blood	male	Control
SJNORM045102_G1	0.501898	0.446502	Blood	female	Control
SJNORM045103_G1	0.477495	0.436775	Blood	male	Control
SJNORM045105_G1	0.501714	0.44136	Blood	female	Control
SJNORM045106_G1	0.523351	0.45633	Blood	male	Control
SJNORM045107_G1	0.489743	0.450484	Blood	female	Control
SJNORM045108_G1	0.491409	0.467763	Blood	male	Control
SJNORM045109_G1	0.472763	0.457278	Blood	male	Control
SJNORM045110_G1	0.497022	0.44886	Blood	female	Control
SJNORM045111_G1	0.498294	0.454083	Blood	male	Control
SJNORM045112_G1	0.487916	0.443844	Blood	male	Control
SJNORM045113_G1	0.528415	0.44784	Blood	male	Control
SJNORM045114_G1	0.522471	0.468844	Blood	female	Control
SJNORM045115_G1	0.533718	0.46121	Blood	female	Control
SJNORM045116_G1	0.467306	0.440853	Blood	male	Control
SJNORM045117_G1	0.52223	0.435698	Blood	male	Control
SJNORM045118_G1	0.517752	0.449298	Blood	male	Control
SJNORM045119_G1	0.474255	0.451099	Blood	female	Control
SJNORM045120_G1	0.528432	0.447415	Blood	male	Control
SJNORM045122_G1	0.484157	0.440464	Blood	female	Control
SJNORM045123_G1	0.494406	0.442865	Blood	male	Control
SJNORM045124_G1	0.536702	0.448535	Blood	female	Control
SJNORM045128_G1	0.471032	0.43945	Blood	male	Control
SJNORM045129_G1	0.495739	0.454666	Blood	male	Control
SJNORM045130_G1	0.492895	0.46364	Blood	male	Control
SJNORM045131_G1	0.476421	0.449842	Blood	male	Control
SJNORM045132_G1	0.522293	0.451765	Blood	male	Control
SJNORM045133_G1	0.520716	0.449082	Blood	female	Control
SJNORM045134_G1	0.451591	0.440765	Blood	male	Control
SJNORM045135_G1	0.48018	0.464366	Blood	male	Control
SJNORM045136_G1	0.522402	0.454266	Blood	male	Control
SJNORM045138_G1	0.540174	0.459423	Blood	female	Control
SJNORM045139_G1	0.502426	0.448823	Blood	male	Control
SJNORM045140_G1	0.540495	0.486351	Blood	female	Control
SJNORM045141_G1	0.521815	0.448252	Blood	female	Control
SJNORM045143_G1	0.497657	0.461485	Blood	female	Control
SJNORM045144_G1	0.491055	0.454095	Blood	female	Control
SJNORM045145_G1	0.49733	0.463469	Blood	female	Control
SJNORM045146_G1	0.468231	0.458656	Blood	male	Control
SJNORM045147_G1	0.572282	0.448142	Blood	male	Control
SJNORM045148_G1	0.525048	0.455498	Blood	male	Control
SJNORM045149_G1	0.528599	0.460515	Blood	female	Control
SJNORM045150_G1	0.478402	0.463618	Blood	female	Control
SJNORM045151_G1	0.481845	0.462285	Blood	male	Control
SJNORM045154_G1	0.534046	0.47397	Blood	male	Control
SJNORM045155_G1	0.519571	0.459612	Blood	female	Control
SJNORM045156_G1	0.515911	0.460709	Blood	male	Control
SJNORM045157_G1	0.500113	0.465777	Blood	female	Control
SJNORM045159_G1	0.507749	0.463826	Blood	male	Control
SJNORM045160_G1	0.495986	0.464311	Blood	male	Control
SJNORM045161_G1	0.512603	0.469877	Blood	male	Control
SJNORM045162_G1	0.516044	0.467964	Blood	male	Control
SJNORM045163_G1	0.536148	0.471838	Blood	male	Control
SJNORM045164_G1	0.527763	0.46118	Blood	female	Control
SJNORM045166_G1	0.495327	0.416043	Blood	female	Control
SJNORM045168_G1	0.431657	0.41036	Blood	male	Control
SJNORM045169_G1	0.465628	0.418223	Blood	female	Control
SJNORM045170_G1	0.475278	0.426846	Blood	male	Control
SJNORM045173_G1	0.476071	0.42519	Blood	male	Control
SJNORM045175_G1	0.509407	0.417961	Blood	female	Control
SJNORM045176_G1	0.499079	0.426354	Blood	female	Control
SJNORM045178_G1	0.491274	0.426963	Blood	male	Control
SJNORM045179_G1	0.484969	0.438596	Blood	male	Control
SJNORM045182_G1	0.464741	0.43252	Blood	male	Control
SJNORM045183_G1	0.5363	0.44427	Blood	female	Control
SJNORM045185_G1	0.461631	0.427109	Blood	male	Control
SJNORM045187_G1	0.510613	0.449591	Blood	female	Control
SJNORM045188_G1	0.470696	0.443347	Blood	female	Control
SJNORM045189_G1	0.494721	0.435471	Blood	male	Control
SJNORM045190_G1	0.465855	0.446275	Blood	female	Control
SJNORM045191_G1	0.457903	0.437685	Blood	male	Control
SJNORM045192_G1	0.464783	0.437123	Blood	male	Control
SJNORM045193_G1	0.54212	0.451003	Blood	female	Control
SJNORM045195_G1	0.477665	0.446946	Blood	female	Control
SJNORM045196_G1	0.515421	0.449193	Blood	female	Control
SJNORM045198_G1	0.479553	0.436943	Blood	male	Control
SJNORM045199_G1	0.462278	0.442961	Blood	male	Control
SJNORM045200_G1	0.492091	0.45011	Blood	male	Control
SJNORM045201_G1	0.514907	0.456438	Blood	male	Control
SJNORM045202_G1	0.525682	0.463556	Blood	male	Control
SJNORM045205_G1	0.52285	0.444844	Blood	female	Control
SJNORM045206_G1	0.47405	0.439083	Blood	female	Control
SJNORM045207_G1	0.463458	0.449812	Blood	male	Control
SJNORM045208_G1	0.501371	0.46108	Blood	female	Control
SJNORM045209_G1	0.499227	0.437525	Blood	male	Control
SJNORM045210_G1	0.528757	0.462764	Blood	male	Control
SJNORM045211_G1	0.513831	0.46795	Blood	male	Control
SJNORM045212_G1	0.522035	0.472392	Blood	female	Control
SJNORM045213_G1	0.482996	0.456443	Blood	male	Control
SJNORM045214_G1	0.509789	0.45597	Blood	male	Control
SJNORM045215_G1	0.494928	0.447684	Blood	male	Control
SJNORM045216_G1	0.522234	0.447251	Blood	female	Control
SJNORM045217_G1	0.486762	0.457565	Blood	male	Control
SJNORM045219_G1	0.509658	0.460464	Blood	male	Control
SJNORM045220_G1	0.524991	0.480588	Blood	female	Control
SJNORM045221_G1	0.522547	0.466866	Blood	female	Control
SJNORM045222_G1	0.507583	0.457254	Blood	male	Control
SJNORM045223_G1	0.506472	0.467077	Blood	male	Control
SJNORM045225_G1	0.543497	0.457376	Blood	female	Control
SJNORM045226_G1	0.556659	0.444682	Blood	female	Control
SJNORM045227_G1	0.514631	0.455611	Blood	female	Control
SJNORM045229_G1	0.535503	0.452057	Blood	female	Control
SJNORM045233_G1	0.521364	0.45418	Blood	female	Control
SJNORM045234_G1	0.469228	0.444876	Blood	male	Control
SJNORM045235_G1	0.500629	0.464061	Blood	male	Control
SJNORM045238_G1	0.505741	0.466674	Blood	female	Control
SJNORM045239_G1	0.541043	0.455761	Blood	male	Control
SJNORM045240_G1	0.517623	0.458954	Blood	male	Control
SJNORM045241_G1	0.488157	0.452694	Blood	female	Control
SJNORM045242_G1	0.493681	0.445954	Blood	male	Control
SJNORM045243_G1	0.513356	0.450223	Blood	female	Control
SJNORM045244_G1	0.515397	0.465624	Blood	male	Control
SJNORM045245_G1	0.507223	0.464186	Blood	male	Control
SJNORM045246_G1	0.527923	0.438158	Blood	female	Control
SJNORM045247_G1	0.484702	0.449977	Blood	male	Control
SJNORM045250_G1	0.508734	0.451498	Blood	female	Control
SJNORM045251_G1	0.508145	0.464802	Blood	female	Control
SJNORM045253_G1	0.52079	0.448608	Blood	female	Control
SJNORM045254_G1	0.52122	0.473516	Blood	male	Control
SJNORM045255_G1	0.52885	0.463891	Blood	female	Control
SJNORM045256_G1	0.551311	0.475246	Blood	male	Control
SJNORM045257_G1	0.555045	0.485307	Blood	female	Control
SJNORM045258_G1	0.484829	0.469036	Blood	male	Control
SJNORM045259_G1	0.505848	0.475159	Blood	male	Control
SJNORM045261_G1	0.548601	0.478133	Blood	female	Control
SJNORM045262_G1	0.520785	0.475166	Blood	female	Control
SJNORM045263_G1	0.528878	0.474117	Blood	female	Control
SJNORM045264_G1	0.448545	0.402942	Blood	male	Control
SJNORM045265_G1	0.498257	0.412299	Blood	female	Control
SJNORM045266_G1	0.495902	0.436018	Blood	female	Control
SJNORM045267_G1	0.498619	0.432202	Blood	male	Control
SJNORM045268_G1	0.485242	0.435994	Blood	female	Control
SJNORM045269_G1	0.48425	0.433985	Blood	male	Control
SJNORM045270_G1	0.473996	0.438752	Blood	male	Control
SJNORM045271_G1	0.478942	0.455218	Blood	female	Control
SJNORM045272_G1	0.459702	0.412202	Blood	female	Control
SJNORM045273_G1	0.450725	0.422292	Blood	female	Control
SJNORM045274_G1	0.490572	0.425301	Blood	female	Control
SJNORM045275_G1	0.486511	0.432441	Blood	male	Control
SJNORM045276_G1	0.488671	0.436789	Blood	male	Control
SJNORM045277_G1	0.47463	0.406973	Blood	female	Control
SJNORM045278_G1	0.489022	0.44346	Blood	male	Control
SJNORM045279_G1	0.561005	0.452786	Blood	female	Control
SJNORM045280_G1	0.445764	0.423215	Blood	male	Control
SJNORM045281_G1	0.474342	0.42815	Blood	female	Control
SJNORM045284_G1	0.50515	0.440068	Blood	male	Control
SJNORM045285_G1	0.510015	0.437941	Blood	female	Control
SJNORM045286_G1	0.539311	0.454458	Blood	female	Control
SJNORM045287_G1	0.481053	0.452217	Blood	male	Control
SJNORM045288_G1	0.481722	0.428929	Blood	male	Control
SJNORM045289_G1	0.455762	0.420859	Blood	female	Control
SJNORM045290_G1	0.508093	0.387931	Blood	female	Control
SJNORM045291_G1	0.465134	0.424275	Blood	female	Control
SJNORM045292_G1	0.537634	0.445891	Blood	female	Control
SJNORM045293_G1	0.499725	0.442713	Blood	male	Control
SJNORM045296_G1	0.447242	0.424925	Blood	female	Control
SJNORM045297_G1	0.479395	0.430479	Blood	male	Control
SJNORM045298_G1	0.513278	0.433231	Blood	female	Control
SJNORM045299_G1	0.501517	0.43426	Blood	female	Control
SJNORM045300_G1	0.482766	0.432499	Blood	male	Control
SJNORM045301_G1	0.509598	0.445151	Blood	female	Control
SJNORM045302_G1	0.528581	0.428382	Blood	female	Control
SJNORM045303_G1	0.474882	0.466602	Blood	male	Control
SJNORM045706_G1	0.459543	0.424583	Blood	male	Control
SJNORM045707_G1	0.503241	0.442922	Blood	male	Control
SJNORM045708_G1	0.488867	0.44431	Blood	female	Control
SJNORM045709_G1	0.490473	0.465573	Blood	female	Control
SJNORM045710_G1	0.494132	0.446052	Blood	male	Control
SJNORM045711_G1	0.521623	0.466884	Blood	male	Control
SJNORM045712_G1	0.504796	0.447897	Blood	male	Control
SJNORM045713_G1	0.550832	0.466376	Blood	female	Control
SJNORM045715_G1	0.449546	0.424529	Blood	male	Control
SJNORM045716_G1	0.487174	0.429033	Blood	male	Control
SJNORM045717_G1	0.497108	0.447682	Blood	female	Control
SJNORM045718_G1	0.47403	0.445973	Blood	male	Control
SJNORM045719_G1	0.531453	0.453911	Blood	female	Control
SJNORM045720_G1	0.45481	0.470577	Blood	female	Control
SJNORM045721_G1	0.509847	0.461984	Blood	male	Control
SJNORM045722_G1	0.510541	0.47731	Blood	female	Control
SJNORM045723_G1	0.503108	0.448127	Blood	female	Control
SJNORM045724_G1	0.509434	0.442562	Blood	male	Control
SJNORM045725_G1	0.497124	0.453845	Blood	female	Control
SJNORM045726_G1	0.492455	0.456837	Blood	female	Control
SJNORM045728_G1	0.511273	0.453731	Blood	female	Control
SJWLM017953_G2	0.540451	0.469984	Blood	female	Unilateral
SJWLM017954_G1	0.518449	0.470545	Blood	male	Unilateral
SJWLM017955_G1	0.579899	0.46089	Blood	female	Unilateral
SJWLM017956_G1	0.555063	0.470626	Blood	female	Unilateral
SJWLM017957_G1	0.510367	0.479948	Blood	male	Unilateral
SJWLM017958_G1	0.509732	0.459585	Blood	female	Bilateral
SJWLM017959_G1	0.512244	0.460179	Blood	female	Unilateral
SJWLM017960_G1	0.531286	0.4767	Blood	male	Unilateral
SJWLM017961_G1	0.531	0.481411	Blood	male	Unilateral
SJWLM017962_G1	0.534981	0.489704	Blood	male	Unilateral
SJWLM017963_G1	0.525561	0.4698	Blood	male	Unilateral
SJWLM018875_G1	0.519222	0.474648	Blood	female	Unilateral
SJWLM018876_G1	0.498733	0.47476	Blood	male	Unilateral
SJWLM018877_G1	0.505996	0.470912	Blood	female	Unilateral
SJWLM018879_G1	0.548289	0.473098	Blood	female	Unilateral
SJWLM018880_G1	0.503845	0.475884	Blood	male	Unilateral
SJWLM018881_G1	0.52487	0.474319	Blood	male	Unilateral
SJWLM018883_G1	0.468662	0.449577	Blood	female	Unilateral
SJWLM018887_G1	0.563893	0.495841	Blood	female	Unilateral
SJWLM018888_G1	0.532887	0.478287	Blood	female	Unilateral
SJWLM018892_G1	0.483324	0.465516	Blood	female	Unilateral
SJWLM018893_G1	0.489592	0.457631	Blood	female	Unilateral
SJWLM018894_G1	0.548151	0.487323	Blood	female	Bilateral
SJWLM018895_G1	0.481207	0.462595	Blood	male	Unilateral
SJWLM018897_G1	0.529882	0.477237	Blood	female	Unilateral
SJWLM018898_G1	0.550329	0.467409	Blood	male	Unilateral
SJWLM018899_G1	0.510685	0.453102	Blood	female	Bilateral
SJWLM018902_G1	0.490983	0.452818	Blood	female	Unilateral
SJWLM018903_G1	0.504633	0.473476	Blood	female	Unilateral
SJWLM018904_G1	0.531926	0.485479	Blood	female	Unilateral
SJWLM018905_G1	0.501057	0.447009	Blood	male	Unilateral
SJWLM018907_G1	0.522765	0.476421	Blood	female	Unilateral
SJWLM018908_G1	0.588484	0.504983	Blood	female	Bilateral
SJWLM018909_G1	0.545124	0.473673	Blood	male	Unilateral
SJWLM018911_G1	0.521179	0.489884	Blood	female	Unilateral
SJWLM018912_G1	0.514139	0.467624	Blood	female	Unilateral
SJWLM018913_G1	0.530815	0.499493	Blood	male	Unilateral
SJWLM018915_G1	0.517932	0.469768	Blood	female	Unilateral
SJWLM018916_G1	0.524546	0.478053	Blood	male	Bilateral
SJWLM018918_G1	0.59799	0.496092	Blood	female	Bilateral
SJWLM018919_G1	0.562426	0.492206	Blood	female	Unilateral
SJWLM018920_G1	0.562369	0.502404	Blood	female	Unilateral
SJWLM019630_G1	0.561116	0.489041	Blood	male	Unilateral
SJWLM019631_G1	0.511564	0.473242	Blood	male	Unilateral
SJWLM019632_G1	0.558667	0.491473	Blood	male	Unilateral
SJWLM019633_G1	0.539866	0.488278	Blood	female	Unilateral
SJWLM019634_G1	0.50358	0.486292	Blood	male	Unilateral
SJWLM019635_G1	0.511351	0.476626	Blood	female	Unilateral
SJWLM019636_G1	0.570154	0.448271	Blood	male	Unilateral
SJWLM019637_G1	0.518639	0.442662	Blood	female	Unilateral
SJWLM019638_G1	0.526772	0.453185	Blood	male	Unilateral
SJWLM019639_G1	0.515844	0.48096	Blood	female	Unilateral
SJWLM019640_G1	0.504612	0.480853	Blood	male	Unilateral
SJWLM019641_G1	0.472877	0.462322	Blood	female	Unilateral
SJWLM019642_G1	0.509332	0.454234	Blood	female	Unilateral
SJWLM019644_G1	0.528068	0.462719	Blood	male	Unilateral
SJWLM019645_G1	0.525355	0.480803	Blood	female	Unilateral
SJWLM019646_G1	0.538245	0.476996	Blood	female	Unilateral
SJWLM019648_G1	0.473972	0.465455	Blood	male	Unilateral
SJWLM019649_G1	0.546561	0.507918	Blood	female	Unilateral
SJWLM019650_G1	0.488232	0.472971	Blood	male	Unilateral
SJWLM019652_G1	0.536163	0.46555	Blood	female	Unilateral
SJWLM019654_G1	0.519288	0.474829	Blood	female	Unilateral
SJWLM019655_G1	0.525486	0.430393	Blood	female	Unilateral
SJWLM019656_G1	0.554069	0.4945	Blood	female	Unilateral
SJWLM019657_G1	0.543683	0.498218	Blood	male	Unilateral
SJWLM019659_G1	0.559851	0.47821	Blood	female	Unilateral
SJWLM019661_G1	0.532975	0.490663	Blood	male	Unilateral
SJWLM019662_G1	0.555406	0.485541	Blood	female	Unilateral
SJWLM019663_G1	0.531788	0.441851	Blood	male	Unilateral
SJWLM019664_G1	0.542618	0.464182	Blood	female	Bilateral
SJWLM019665_G1	0.548583	0.493529	Blood	female	Unilateral
SJWLM019666_G1	0.543438	0.465219	Blood	male	Unilateral
SJWLM019668_G1	0.489689	0.469516	Blood	male	Unilateral
SJWLM019670_G1	0.526728	0.413654	Blood	female	Unilateral
SJWLM019671_G1	0.534449	0.44648	Blood	female	Unilateral
SJWLM019672_G1	0.55293	0.482241	Blood	female	Unilateral
SJWLM019673_G1	0.539278	0.454205	Blood	female	Unilateral
SJWLM019674_G1	0.525221	0.490568	Blood	male	Bilateral
SJWLM019677_G1	0.567173	0.47975	Blood	female	Unilateral
SJWLM019678_G1	0.5065	0.44159	Blood	female	Unilateral
SJWLM019679_G1	0.556491	0.514729	Blood	male	Unilateral
SJWLM019680_G1	0.52479	0.488159	Blood	female	Unilateral
SJWLM019682_G1	0.51524	0.484957	Blood	male	Unilateral
SJWLM019685_G1	0.499614	0.465038	Blood	male	Unilateral
SJWLM019686_G1	0.532458	0.500116	Blood	female	Unilateral
SJWLM019687_G1	0.568168	0.482622	Blood	female	Bilateral
SJWLM019688_G1	0.532554	0.482851	Blood	male	Unilateral
SJWLM019690_G1	0.504502	0.454824	Blood	male	Unilateral
SJWLM019691_G1	0.534138	0.490141	Blood	female	Unilateral
SJWLM019692_G1	0.48982	0.448077	Blood	male	Unilateral
SJWLM019695_G1	0.520004	0.473696	Blood	female	Unilateral
SJWLM019698_G1	0.519429	0.471274	Blood	female	Unilateral
SJWLM019699_G1	0.586669	0.456668	Blood	male	Bilateral
SJWLM019702_G1	0.552779	0.464971	Blood	female	Unilateral
SJWLM019703_G1	0.530606	0.43842	Blood	male	Unilateral
SJWLM019705_G1	0.514775	0.459115	Blood	female	Unilateral
SJWLM019707_G1	0.495929	0.461085	Blood	female	Unilateral
SJWLM019839_G1	0.555929	0.460875	Blood	female	Unilateral
SJWLM019840_G1	0.560388	0.48308	Blood	male	Bilateral
SJWLM019841_G1	0.512504	0.458102	Blood	female	Unilateral
SJWLM019842_G1	0.509824	0.480206	Blood	male	Unilateral
SJWLM019843_G1	0.557236	0.482348	Blood	male	Unilateral
SJWLM019844_G1	0.503848	0.466681	Blood	female	Unilateral
SJWLM019845_G1	0.499263	0.459061	Blood	male	Unilateral
SJWLM019847_G1	0.557679	0.485087	Blood	male	Unilateral
SJWLM019848_G1	0.512755	0.508679	Blood	male	Unilateral
SJWLM019849_G1	0.528944	0.473787	Blood	female	Unilateral
SJWLM040965_G1	0.508047	0.486569	Blood	female	Unilateral
SJWLM041025_G1	0.474731	0.450176	Blood	female	Unilateral
SJWLM041695_G1	0.519697	0.470536	Blood	male	Unilateral
SJWLM041700_G1	0.505077	0.456462	Blood	male	Unilateral
SJWLM041702_G1	0.536235	0.466274	Blood	female	Unilateral
SJWLM041703_G1	0.486739	0.425602	Blood	male	Unilateral
SJWLM041704_G1	0.512491	0.437418	Blood	female	Unilateral
SJWLM041705_G1	0.514908	0.439713	Blood	female	Unilateral
SJWLM041708_G1	0.556314	0.44635	Blood	female	Unilateral
SJWLM041710_G1	0.492471	0.436572	Blood	female	Unilateral
SJWLM041713_G2	0.560072	0.470644	Blood	female	Unilateral
SJWLM041714_G1	0.4675	0.441939	Blood	female	Unilateral
SJWLM041719_G1	0.491824	0.454035	Blood	male	Unilateral
SJWLM041721_G1	0.529819	0.464791	Blood	male	Unilateral
SJWLM042138_G1	0.540343	0.451922	Blood	male	Unilateral
SJWLM042139_G1	0.470816	0.420261	Blood	male	Unilateral
SJWLM042140_G1	0.468131	0.409423	Blood	female	Unilateral
SJWLM042502_G1	0.492246	0.43521	Blood	female	Unilateral
SJWLM042768_G1	0.491504	0.441348	Blood	male	Unilateral
SJWLM042770_G1	0.543335	0.460525	Blood	male	Unilateral
SJWLM042886_G1	0.48612	0.447807	Blood	female	Unilateral
SJWLM043128_G1	0.507923	0.444273	Blood	female	Unilateral
SJWLM043455_G1	0.494794	0.455503	Blood	female	Unilateral
SJWLM043895_G1	0.522134	0.446689	Blood	female	Unilateral
SJWLM043918_G1	0.520095	0.460383	Blood	female	Unilateral
SJWLM043919_G1	0.543273	0.411473	Blood	male	Unilateral
SJWLM043953_G1	0.469522	0.410148	Blood	male	Bilateral
SJWLM043955_G1	0.568765	0.466266	Blood	female	Bilateral
SJWLM044164_G1	0.476888	0.465742	Blood	male	Unilateral
SJWLM044962_G1	0.495128	0.466509	Blood	male	Unilateral
SJWLM044978_G1	0.482018	0.449492	Blood	male	Bilateral
SJWLM018878_G1	0.521163	0.481766	Blood	female	Unilateral
SJWLM019660_G1	0.498627	0.465695	Blood	female	Unilateral
SJWLM041694_G2	0.497091	0.4752	Blood	female	Bilateral
SJWLM041697_G2	0.518921	0.479982	Blood	female	Unilateral
SJWLM041706_G2	0.469206	0.44934	Blood	female	Unilateral
SJWLM041707_G2	0.506633	0.478119	Blood	female	Unilateral
SJWLM041709_G2	0.512271	0.49327	Blood	male	Unilateral
SJWLM041711_G2	0.513139	0.460847	Blood	female	Unilateral
SJWLM041712_G2	0.480631	0.457321	Blood	male	Unilateral
SJWLM055999_G1	0.5295	0.466321	Blood	female	Unilateral
SJWLM056025_G1	0.508108	0.467715	Blood	male	Unilateral
SJWLM056089_G1	0.584415	0.477403	Blood	female	Unilateral
SJWLM056122_G1	0.503637	0.47096	Blood	female	Unilateral
SJWLM056124_G1	0.527748	0.461358	Blood	female	Unilateral
SJWLM056133_G1	0.498026	0.475086	Blood	male	Unilateral
SJWLM056153_G1	0.518574	0.445784	Blood	female	Unilateral
SJWLM056159_G1	0.488807	0.469149	Blood	female	Bilateral
SJWLM056169_G1	0.501554	0.460818	Blood	female	Unilateral
SJWLM056225_G1	0.501864	0.481955	Blood	male	Unilateral
SJWLM056232_G1	0.570275	0.471617	Blood	female	Unilateral
SJWLM056297_G1	0.536999	0.4729	Blood	female	Unilateral
SJWLM056348_G1	0.524399	0.466723	Blood	female	Unilateral
SJWLM056363_G1	0.53684	0.448508	Blood	female	Unilateral
SJWLM056384_G1	0.508612	0.467079	Blood	male	Unilateral
SJWLM056407_G1	0.52663	0.467902	Blood	male	Unilateral
SJWLM056457_G1	0.526928	0.470426	Blood	female	Unilateral
SJWLM056470_G1	0.519412	0.44825	Blood	male	Unilateral
SJWLM056485_G1	0.525117	0.482135	Blood	male	Unilateral
SJWLM056840_G1	0.592935	0.47933	Blood	female	Unilateral
SJWLM056858_G1	0.530797	0.453299	Blood	male	Bilateral
SJWLM056869_G1	0.498103	0.455093	Blood	female	Unilateral
SJWLM056910_G1	0.524202	0.458785	Blood	male	Unilateral
