# Supplementary material for: Genetic and epigenetic features of bilateral Wilms tumor predisposition in patients from the Children’s Oncology Group AREN18B5-Q
Source: Nat Commun. 2023 Dec 18;14:8006. doi: 10.1038/s41467-023-43730-0 (PMC10728430; doi:10.1038/s41467-023-43730-0)
Supplement: Supplementary file 10 — Source Data [file 41467_2023_43730_MOESM10_ESM.zip]

Archive with 7 entries (7 files):
- Source Data File/Fig3A_sourcefile_Nov9_2023.xlsx
- Source Data File/Fig3B_sourcefile_Nov9_2023.xlsx
- Source Data File/Fig3C_sourcefile_Nov9_2023.xlsx
- Source Data File/Fig3D_sourcefile_Nov9_2023.xlsx
- Source Data File/fig4_sourcefile_Nov9_2023.xlsx
- Source Data File/fig5A_sourcefile_Nov9_2023.xlsx
- Source Data File/fig5B_sourcefile_Nov9_2023.xlsx
