# Supplementary material for: Genetic and epigenetic features of bilateral Wilms tumor predisposition in patients from the Children’s Oncology Group AREN18B5-Q
Source: Nat Commun. 2023 Dec 18;14:8006. doi: 10.1038/s41467-023-43730-0 (PMC10728430; doi:10.1038/s41467-023-43730-0)
Supplement: Supplementary file 10 — Source Data [file 41467_2023_43730_MOESM10_ESM.zip › Source Data File/Fig3B_sourcefile_Nov9_2023.xlsx]

## Sheet: Sheet1
Tumor 11p15.5 LOH	Tumor 11p15.5 LOI	Tumor 11p15.5 ROI
0.55518	0.682047	0.597671
0.57596	0.804849
0.600453	0.797384
0.577291	0.692599
0.788371	0.666386
0.593184	0.571197
0.565021	0.839743
0.869975	0.73465
	0.669263
	0.717622
	0.621909
	0.649953
	0.658168
	0.863893
	0.559808
	0.68147
	0.705725
	0.691968
	0.661489
	0.776548
