# Supplementary material for: Genetic and epigenetic features of bilateral Wilms tumor predisposition in patients from the Children’s Oncology Group AREN18B5-Q
Source: Nat Commun. 2023 Dec 18;14:8006. doi: 10.1038/s41467-023-43730-0 (PMC10728430; doi:10.1038/s41467-023-43730-0)
Supplement: Supplementary file 10 — Source Data [file 41467_2023_43730_MOESM10_ESM.zip › Source Data File/Fig3D_sourcefile_Nov9_2023.xlsx]

## Sheet: Sheet1
	Control	Unilateral	Bilateral
SJNORM044981_G1	0.481103
SJNORM044982_G1	0.517818
SJNORM044983_G1	0.511778
SJNORM044984_G1	0.490073
SJNORM044986_G1	0.496491
SJNORM044987_G1	0.456245
SJNORM044988_G1	0.4861
SJNORM044989_G1	0.492228
SJNORM044990_G1	0.484001
SJNORM044991_G1	0.47007
SJNORM044992_G1	0.498683
SJNORM044993_G1	0.526241
SJNORM044995_G1	0.466166
SJNORM044996_G1	0.534257
SJNORM044997_G1	0.505632
SJNORM044999_G1	0.49006
SJNORM045001_G1	0.503544
SJNORM045002_G1	0.497984
SJNORM045003_G1	0.513298
SJNORM045004_G1	0.528769
SJNORM045005_G1	0.500186
SJNORM045006_G1	0.500987
SJNORM045007_G1	0.494911
SJNORM045008_G1	0.533293
SJNORM045009_G1	0.487928
SJNORM045010_G1	0.46567
SJNORM045011_G1	0.483481
SJNORM045012_G1	0.511758
SJNORM045013_G1	0.477892
SJNORM045014_G1	0.475995
SJNORM045015_G1	0.506115
SJNORM045016_G1	0.50061
SJNORM045017_G1	0.449922
SJNORM045020_G1	0.471509
SJNORM045021_G1	0.496319
SJNORM045022_G1	0.49129
SJNORM045023_G1	0.509078
SJNORM045026_G1	0.487072
SJNORM045027_G1	0.485538
SJNORM045028_G1	0.508583
SJNORM045029_G1	0.509537
SJNORM045031_G1	0.533319
SJNORM045032_G1	0.496449
SJNORM045033_G1	0.495553
SJNORM045034_G1	0.49022
SJNORM045035_G1	0.49713
SJNORM045036_G1	0.531414
SJNORM045038_G1	0.454108
SJNORM045040_G1	0.512697
SJNORM045043_G1	0.517468
SJNORM045044_G1	0.506905
SJNORM045045_G1	0.512192
SJNORM045046_G1	0.481748
SJNORM045048_G1	0.539664
SJNORM045049_G1	0.49912
SJNORM045050_G1	0.510023
SJNORM045051_G1	0.523655
SJNORM045053_G1	0.499608
SJNORM045055_G1	0.507405
SJNORM045056_G1	0.511225
SJNORM045057_G1	0.514987
SJNORM045058_G1	0.502886
SJNORM045060_G1	0.529523
SJNORM045061_G1	0.502888
SJNORM045062_G1	0.510168
SJNORM045063_G1	0.509432
SJNORM045065_G1	0.526354
SJNORM045066_G1	0.450121
SJNORM045067_G1	0.486819
SJNORM045068_G1	0.444294
SJNORM045069_G1	0.456877
SJNORM045071_G1	0.482781
SJNORM045072_G1	0.432117
SJNORM045073_G1	0.487004
SJNORM045074_G1	0.472748
SJNORM045075_G1	0.49141
SJNORM045076_G1	0.474287
SJNORM045078_G1	0.487694
SJNORM045079_G1	0.466519
SJNORM045080_G1	0.463364
SJNORM045081_G1	0.512593
SJNORM045082_G1	0.518674
SJNORM045083_G1	0.510711
SJNORM045084_G1	0.475165
SJNORM045085_G1	0.494054
SJNORM045086_G1	0.516948
SJNORM045087_G1	0.513719
SJNORM045088_G1	0.448516
SJNORM045089_G1	0.494609
SJNORM045091_G1	0.481577
SJNORM045093_G1	0.518637
SJNORM045094_G1	0.505937
SJNORM045095_G1	0.477936
SJNORM045096_G1	0.510339
SJNORM045097_G1	0.494973
SJNORM045098_G1	0.506416
SJNORM045099_G1	0.503862
SJNORM045100_G1	0.512357
SJNORM045101_G1	0.483816
SJNORM045102_G1	0.501898
SJNORM045103_G1	0.477495
SJNORM045105_G1	0.501714
SJNORM045106_G1	0.523351
SJNORM045107_G1	0.489743
SJNORM045108_G1	0.491409
SJNORM045109_G1	0.472763
SJNORM045110_G1	0.497022
SJNORM045111_G1	0.498294
SJNORM045112_G1	0.487916
SJNORM045113_G1	0.528415
SJNORM045114_G1	0.522471
SJNORM045115_G1	0.533718
SJNORM045116_G1	0.467306
SJNORM045117_G1	0.52223
SJNORM045118_G1	0.517752
SJNORM045119_G1	0.474255
SJNORM045120_G1	0.528432
SJNORM045122_G1	0.484157
SJNORM045123_G1	0.494406
SJNORM045124_G1	0.536702
SJNORM045128_G1	0.471032
SJNORM045129_G1	0.495739
SJNORM045130_G1	0.492895
SJNORM045131_G1	0.476421
SJNORM045132_G1	0.522293
SJNORM045133_G1	0.520716
SJNORM045134_G1	0.451591
SJNORM045135_G1	0.48018
SJNORM045136_G1	0.522402
SJNORM045138_G1	0.540174
SJNORM045139_G1	0.502426
SJNORM045140_G1	0.540495
SJNORM045141_G1	0.521815
SJNORM045143_G1	0.497657
SJNORM045144_G1	0.491055
SJNORM045145_G1	0.49733
SJNORM045146_G1	0.468231
SJNORM045147_G1	0.572282
SJNORM045148_G1	0.525048
SJNORM045149_G1	0.528599
SJNORM045150_G1	0.478402
SJNORM045151_G1	0.481845
SJNORM045154_G1	0.534046
SJNORM045155_G1	0.519571
SJNORM045156_G1	0.515911
SJNORM045157_G1	0.500113
SJNORM045159_G1	0.507749
SJNORM045160_G1	0.495986
SJNORM045161_G1	0.512603
SJNORM045162_G1	0.516044
SJNORM045163_G1	0.536148
SJNORM045164_G1	0.527763
SJNORM045166_G1	0.495327
SJNORM045168_G1	0.431657
SJNORM045169_G1	0.465628
SJNORM045170_G1	0.475278
SJNORM045173_G1	0.476071
SJNORM045175_G1	0.509407
SJNORM045176_G1	0.499079
SJNORM045178_G1	0.491274
SJNORM045179_G1	0.484969
SJNORM045182_G1	0.464741
SJNORM045183_G1	0.5363
SJNORM045185_G1	0.461631
SJNORM045187_G1	0.510613
SJNORM045188_G1	0.470696
SJNORM045189_G1	0.494721
SJNORM045190_G1	0.465855
SJNORM045191_G1	0.457903
SJNORM045192_G1	0.464783
SJNORM045193_G1	0.54212
SJNORM045195_G1	0.477665
SJNORM045196_G1	0.515421
SJNORM045198_G1	0.479553
SJNORM045199_G1	0.462278
SJNORM045200_G1	0.492092
SJNORM045201_G1	0.514907
SJNORM045202_G1	0.525682
SJNORM045205_G1	0.52285
SJNORM045206_G1	0.47405
SJNORM045207_G1	0.463458
SJNORM045208_G1	0.501371
SJNORM045209_G1	0.499227
SJNORM045210_G1	0.528757
SJNORM045211_G1	0.513831
SJNORM045212_G1	0.522035
SJNORM045213_G1	0.482996
SJNORM045214_G1	0.509789
SJNORM045215_G1	0.494928
SJNORM045216_G1	0.522234
SJNORM045217_G1	0.486762
SJNORM045219_G1	0.509658
SJNORM045220_G1	0.524991
SJNORM045221_G1	0.522547
SJNORM045222_G1	0.507583
SJNORM045223_G1	0.506472
SJNORM045225_G1	0.543497
SJNORM045226_G1	0.556659
SJNORM045227_G1	0.514631
SJNORM045229_G1	0.535503
SJNORM045233_G1	0.521364
SJNORM045234_G1	0.469228
SJNORM045235_G1	0.500629
SJNORM045238_G1	0.505741
SJNORM045239_G1	0.541043
SJNORM045240_G1	0.517623
SJNORM045241_G1	0.488157
SJNORM045242_G1	0.493681
SJNORM045243_G1	0.513356
SJNORM045244_G1	0.515397
SJNORM045245_G1	0.507223
SJNORM045246_G1	0.527923
SJNORM045247_G1	0.484702
SJNORM045250_G1	0.508734
SJNORM045251_G1	0.508145
SJNORM045253_G1	0.52079
SJNORM045254_G1	0.52122
SJNORM045255_G1	0.52885
SJNORM045256_G1	0.551311
SJNORM045257_G1	0.555045
SJNORM045258_G1	0.484829
SJNORM045259_G1	0.505848
SJNORM045261_G1	0.548601
SJNORM045262_G1	0.520785
SJNORM045263_G1	0.528878
SJNORM045264_G1	0.448545
SJNORM045265_G1	0.498257
SJNORM045266_G1	0.495902
SJNORM045267_G1	0.498619
SJNORM045268_G1	0.485242
SJNORM045269_G1	0.48425
SJNORM045270_G1	0.473996
SJNORM045271_G1	0.478942
SJNORM045272_G1	0.459702
SJNORM045273_G1	0.450725
SJNORM045274_G1	0.490572
SJNORM045275_G1	0.486511
SJNORM045276_G1	0.488671
SJNORM045277_G1	0.47463
SJNORM045278_G1	0.489022
SJNORM045279_G1	0.561005
SJNORM045280_G1	0.445764
SJNORM045281_G1	0.474342
SJNORM045284_G1	0.50515
SJNORM045285_G1	0.510015
SJNORM045286_G1	0.539311
SJNORM045287_G1	0.481053
SJNORM045288_G1	0.481722
SJNORM045289_G1	0.455762
SJNORM045290_G1	0.508093
SJNORM045291_G1	0.465134
SJNORM045292_G1	0.537634
SJNORM045293_G1	0.499725
SJNORM045296_G1	0.447242
SJNORM045297_G1	0.479395
SJNORM045298_G1	0.513278
SJNORM045299_G1	0.501517
SJNORM045300_G1	0.482766
SJNORM045301_G1	0.509598
SJNORM045302_G1	0.528581
SJNORM045303_G1	0.474882
SJNORM045706_G1	0.459543
SJNORM045707_G1	0.503241
SJNORM045708_G1	0.488867
SJNORM045709_G1	0.490473
SJNORM045710_G1	0.494132
SJNORM045711_G1	0.521623
SJNORM045712_G1	0.504796
SJNORM045713_G1	0.550832
SJNORM045715_G1	0.449546
SJNORM045716_G1	0.487174
SJNORM045717_G1	0.497108
SJNORM045718_G1	0.47403
SJNORM045719_G1	0.531453
SJNORM045720_G1	0.45481
SJNORM045721_G1	0.509847
SJNORM045722_G1	0.510541
SJNORM045723_G1	0.503108
SJNORM045724_G1	0.509434
SJNORM045725_G1	0.497124
SJNORM045726_G1	0.492455
SJNORM045728_G1	0.511273
SJWLM017953_G2		0.540451
SJWLM017954_G1		0.518449
SJWLM017955_G1		0.579899
SJWLM017956_G1		0.555063
SJWLM017957_G1		0.510367
SJWLM017959_G1		0.512244
SJWLM017960_G1		0.531286
SJWLM017961_G1		0.531
SJWLM017962_G1		0.534981
SJWLM017963_G1		0.525561
SJWLM018875_G1		0.519222
SJWLM018876_G1		0.498733
SJWLM018877_G1		0.505996
SJWLM018879_G1		0.548289
SJWLM018880_G1		0.503845
SJWLM018881_G1		0.52487
SJWLM018883_G1		0.468662
SJWLM018887_G1		0.563893
SJWLM018888_G1		0.532887
SJWLM018892_G1		0.483324
SJWLM018893_G1		0.489592
SJWLM018895_G1		0.481207
SJWLM018897_G1		0.529882
SJWLM018898_G1		0.550329
SJWLM018902_G1		0.490983
SJWLM018903_G1		0.504633
SJWLM018904_G1		0.531926
SJWLM018905_G1		0.501057
SJWLM018907_G1		0.522765
SJWLM018909_G1		0.545124
SJWLM018911_G1		0.521179
SJWLM018912_G1		0.514139
SJWLM018913_G1		0.530815
SJWLM018915_G1		0.517932
SJWLM018919_G1		0.562426
SJWLM018920_G1		0.562369
SJWLM019630_G1		0.561116
SJWLM019631_G1		0.511564
SJWLM019632_G1		0.558667
SJWLM019633_G1		0.539866
SJWLM019634_G1		0.50358
SJWLM019635_G1		0.511351
SJWLM019636_G1		0.570154
SJWLM019637_G1		0.518639
SJWLM019638_G1		0.526772
SJWLM019639_G1		0.515844
SJWLM019640_G1		0.504612
SJWLM019641_G1		0.472877
SJWLM019642_G1		0.509332
SJWLM019644_G1		0.528068
SJWLM019645_G1		0.525355
SJWLM019646_G1		0.538245
SJWLM019648_G1		0.473972
SJWLM019649_G1		0.546561
SJWLM019650_G1		0.488232
SJWLM019652_G1		0.536163
SJWLM019654_G1		0.519288
SJWLM019655_G1		0.525486
SJWLM019656_G1		0.554069
SJWLM019657_G1		0.543683
SJWLM019659_G1		0.559851
SJWLM019661_G1		0.532975
SJWLM019662_G1		0.555406
SJWLM019663_G1		0.531788
SJWLM019665_G1		0.548583
SJWLM019666_G1		0.543438
SJWLM019668_G1		0.489689
SJWLM019670_G1		0.526728
SJWLM019671_G1		0.534449
SJWLM019672_G1		0.55293
SJWLM019673_G1		0.539278
SJWLM019677_G1		0.567173
SJWLM019678_G1		0.5065
SJWLM019679_G1		0.556491
SJWLM019680_G1		0.52479
SJWLM019682_G1		0.51524
SJWLM019685_G1		0.499614
SJWLM019686_G1		0.532458
SJWLM019688_G1		0.532554
SJWLM019690_G1		0.504502
SJWLM019691_G1		0.534138
SJWLM019692_G1		0.48982
SJWLM019695_G1		0.520004
SJWLM019698_G1		0.519429
SJWLM019702_G1		0.552779
SJWLM019703_G1		0.530606
SJWLM019705_G1		0.514775
SJWLM019707_G1		0.495929
SJWLM019839_G1		0.555929
SJWLM019841_G1		0.512504
SJWLM019842_G1		0.509824
SJWLM019843_G1		0.557236
SJWLM019844_G1		0.503848
SJWLM019845_G1		0.499263
SJWLM019847_G1		0.557679
SJWLM019848_G1		0.512755
SJWLM019849_G1		0.528944
SJWLM040965_G1		0.508047
SJWLM041025_G1		0.474731
SJWLM041695_G1		0.519697
SJWLM041700_G1		0.505077
SJWLM041702_G1		0.536235
SJWLM041703_G1		0.486739
SJWLM041704_G1		0.512491
SJWLM041705_G1		0.514908
SJWLM041708_G1		0.556314
SJWLM041710_G1		0.492471
SJWLM041713_G2		0.560072
SJWLM041714_G1		0.4675
SJWLM041719_G1		0.491824
SJWLM041721_G1		0.529819
SJWLM042138_G1		0.540343
SJWLM042139_G1		0.470816
SJWLM042140_G1		0.468131
SJWLM042502_G1		0.492246
SJWLM042768_G1		0.491504
SJWLM042770_G1		0.543335
SJWLM042886_G1		0.48612
SJWLM043128_G1		0.507923
SJWLM043455_G1		0.494794
SJWLM043895_G1		0.522134
SJWLM043918_G1		0.520095
SJWLM043919_G1		0.543273
SJWLM044164_G1		0.476888
SJWLM044962_G1		0.495128
SJWLM018878_G1		0.521163
SJWLM019660_G1		0.498627
SJWLM041697_G2		0.518921
SJWLM041706_G2		0.469206
SJWLM041707_G2		0.506633
SJWLM041709_G2		0.512271
SJWLM041711_G2		0.513139
SJWLM041712_G2		0.480631
SJWLM055999_G1		0.5295
SJWLM056025_G1		0.508108
SJWLM056089_G1		0.584415
SJWLM056122_G1		0.503637
SJWLM056124_G1		0.527748
SJWLM056133_G1		0.498026
SJWLM056153_G1		0.518574
SJWLM056169_G1		0.501554
SJWLM056225_G1		0.501864
SJWLM056232_G1		0.570275
SJWLM056297_G1		0.536999
SJWLM056348_G1		0.524399
SJWLM056363_G1		0.53684
SJWLM056384_G1		0.508612
SJWLM056407_G1		0.52663
SJWLM056457_G1		0.526928
SJWLM056470_G1		0.519412
SJWLM056485_G1		0.525117
SJWLM056840_G1		0.592935
SJWLM056869_G1		0.498103
SJWLM056910_G1		0.524202
SJWLM017958_G1			0.509732
SJWLM018894_G1			0.548151
SJWLM018899_G1			0.510685
SJWLM018908_G1			0.588484
SJWLM018916_G1			0.524546
SJWLM018918_G1			0.59799
SJWLM019664_G1			0.542618
SJWLM019674_G1			0.525221
SJWLM019687_G1			0.568168
SJWLM019699_G1			0.586669
SJWLM019840_G1			0.560388
SJWLM043953_G1			0.469522
SJWLM043955_G1			0.568765
SJWLM044978_G1			0.482018
SJWLM041694_G2			0.497091
SJWLM056159_G1			0.488808
SJWLM056858_G1			0.530797
SJWLM069391_G1			0.487059
SJWLM069384_G1			0.488533
SJWLM069379_G1			0.489328
SJWLM066789_G1			0.495276
SJWLM069382_G1			0.501866
SJWLM066781_G1			0.501965
SJWLM069387_G1			0.502057
SJWLM066774_G1			0.505278
SJWLM069393_G1			0.505395
SJWLM066794_G1			0.509544
SJWLM069385_G1			0.512098
SJWLM066772_G1			0.512917
SJWLM044978_G2			0.513089
SJWLM066779_G1			0.513528
SJWLM051019_G1			0.513544
SJWLM066793_G1			0.513644
SJWLM069394_G1			0.513974
SJWLM066778_G1			0.514017
SJWLM051024_G1			0.515794
SJWLM066776_G1			0.516195
SJWLM069383_G1			0.518367
SJWLM066770_G1			0.518926
SJWLM066773_G1			0.519786
SJWLM069401_G1			0.519927
SJWLM066782_G1			0.523881
SJWLM043953_G2			0.52391
SJWLM069392_G1			0.524387
SJWLM066777_G1			0.527302
SJWLM066788_G1			0.527791
SJWLM066787_G1			0.52835
SJWLM069381_G1			0.530618
SJWLM051026_G1			0.532404
SJWLM069380_G1			0.53404
SJWLM066780_G1			0.537486
SJWLM069395_G1			0.538545
SJWLM066792_G1			0.540277
SJWLM066775_G1			0.540656
SJWLM069396_G1			0.540926
SJWLM069388_G1			0.543654
SJWLM051022_G1			0.544545
SJWLM069398_G1			0.546509
SJWLM066786_G1			0.548755
SJWLM066785_G1			0.549097
SJWLM051028_G1			0.549183
SJWLM066784_G1			0.549403
SJWLM051025_G1			0.550561
SJWLM051020_G1			0.550633
SJWLM069389_G1			0.550783
SJWLM066783_G1			0.551473
SJWLM066791_G1			0.553328
SJWLM066790_G1			0.55636
SJWLM051027_G1			0.55713
SJWLM066771_G1			0.557585
SJWLM069378_G1			0.558006
SJWLM069397_G1			0.558281
SJWLM066797_G1			0.560482
SJWLM069386_G1			0.577127
SJWLM066796_G1			0.580423
SJWLM018908_G2			0.587609
SJWLM069399_G1			0.601647
SJWLM069390_G1			0.618895
