# Supplementary material for: Genetic and epigenetic features of bilateral Wilms tumor predisposition in patients from the Children’s Oncology Group AREN18B5-Q
Source: Nat Commun. 2023 Dec 18;14:8006. doi: 10.1038/s41467-023-43730-0 (PMC10728430; doi:10.1038/s41467-023-43730-0)
Supplement: Supplementary file 10 — Source Data [file 41467_2023_43730_MOESM10_ESM.zip › Source Data File/fig4_sourcefile_Nov9_2023.xlsx]

## Sheet: fig4_sourcefile
	SJWLM069378_G1	SJWLM069378_D1	SJWLM069379_G1	SJWLM069379_D1	SJWLM069380_G1	SJWLM069381_G1	SJWLM069381_G2	SJWLM069382_G1	SJWLM069382_D1	SJWLM069382_G2	SJWLM069383_G1	SJWLM069383_D1	SJWLM069383_G2	SJWLM069384_G1	SJWLM069385_G1	SJWLM069385_D1	SJWLM069385_G2	SJWLM069386_G1	SJWLM069386_D1	SJWLM069386_G2	SJWLM066776_D3	SJWLM066776_G2	SJWLM066776_G3	SJWLM066778_D3	SJWLM069387_G1	SJWLM069388_G1	SJWLM069388_D1	SJWLM066784_D3	SJWLM066784_G3	SJWLM069389_G1	SJWLM069389_G2	SJWLM069390_G1	SJWLM069390_D1	SJWLM069390_G2	SJWLM069391_G1	SJWLM069391_D2	SJWLM069392_G1	SJWLM069392_G2	SJWLM069393_G1	SJWLM069394_G1	SJWLM066789_G2	SJWLM069395_G1	SJWLM066792_G2	SJWLM069396_G1	SJWLM069396_D2	SJWLM069397_G1	SJWLM069397_G2	SJWLM069398_G1	SJWLM069398_D1
cg00000765	4.36225	-3.3123	4.6913	-4.9158	5.18209	4.18615	-0.408891	5.34743	-2.04382	-0.275745	4.57444	-2.02756	-0.766077	4.30999	4.75004	1.11542	-0.0230418	4.93995	0.194665	-0.181745	0.0499476	-0.353999	0.0323846	-3.85614	4.79419	4.71472	-0.888353	-1.65768	-0.639194	5.08228	-0.296437	4.21295	0.421373	-0.345658	3.73527	-0.59204	4.30521	-0.28016	4.71522	4.27367	0.110301	5.1319	-0.269566	4.36761	-0.553069	4.44903	-0.220932	4.65832	-0.0330323
cg00001610	3.87019	-4.23378	4.21854	-6.42778	4.4429	4.0263	-0.0819964	4.23389	-2.17791	-0.338391	3.95708	-4.08704	-1.43996	3.94204	4.47641	-3.86192	0.0649457	4.82508	-1.09733	0.0332859	-4.42429	-0.0845278	0.0855319	-7.175	4.2531	4.32805	-1.74928	-3.57503	0.1348	3.80189	-0.224941	4.2727	-1.75503	-0.379688	4.48041	-1.52009	4.19897	-0.139253	4.4242	4.31266	-0.27346	4.60138	0.207576	4.90843	-0.988181	3.40088	0.0466395	4.84436	-2.59484
cg00002426	3.63995	-3.45086	4.20919	-4.59588	5.15774	4.3871	-1.21857	3.80893	-2.48675	-1.01407	4.02125	-3.55293	-0.870368	4.0733	4.35206	-1.76041	-0.918029	4.766	-1.72127	-1.16663	-2.86707	-1.23729	-0.403526	-4.29872	4.20529	4.34864	-1.80823	-2.52978	-0.674782	3.64516	-1.01088	3.92865	-1.26467	-1.18906	3.44863	-1.17264	4.08641	-1.49672	5.06568	3.56612	-0.50072	4.16915	-1.12825	3.78415	-1.55783	3.92711	-1.32929	4.5715	-3.04281
cg00007326	4.04902	0.607311	5.15829	4.71671	4.24347	4.16971	4.56915	4.2113	1.53027	4.79141	4.18655	3.98211	2.67663	4.25297	4.77034	-3.56513	4.47869	4.58165	0.124766	4.33699	-1.84574	3.8155	2.51761	1.51406	3.87075	4.62087	0.346145	2.15776	4.05119	4.74222	4.41136	4.91294	1.49694	4.37945	4.49969	2.5642	4.12692	4.41243	4.77828	4.05958	-0.648611	4.40602	3.44247	4.63966	-2.61541	4.05576	3.99116	4.79084	-1.21642
cg00009585	3.09999	-4.62682	3.36356	-5.15552	3.6373	4.30195	-0.358525	3.31678	-3.13613	-0.79095	3.46979	-3.81613	-1.55773	4.38672	3.31637	-0.918815	-0.688261	2.95447	-1.39913	-0.668789	-2.90268	-0.949395	-0.735342	-6.33834	3.49742	3.9608	-3.13416	-3.29782	-1.8342	3.47731	-0.893488	3.11593	-1.64783	-1.25047	3.07184	-2.1616	3.51153	-1.29083	3.26974	3.16775	-1.35451	3.4615	-1.4454	3.39288	-3.46199	3.31504	-0.960279	3.22037	-3.57216
cg00012587	4.04057	-2.81738	3.8333	-5.7561	4.14238	3.76307	-0.838684	3.78963	-3.1835	-0.723678	4.07068	-2.85925	0.482323	4.36942	4.97587	-2.03352	-0.822479	4.46505	-2.14266	-0.642883	-0.374922	-0.911566	0.045743	-3.72711	4.50041	4.24516	-2.10097	-2.77554	0.0601891	3.95014	-0.622635	4.00993	-1.65414	-1.47838	3.40739	0.627055	5.0446	-1.17569	4.08414	4.21385	-0.062275	4.26102	-0.40854	3.80067	-1.66717	3.97072	-1.03838	4.20076	-2.49168
cg00014786	6.58888	-3.8195	6.89794	-5.46439	4.51663	4.72977	-0.307433	5.20563	-1.17479	-0.0959062	5.20722	-2.23962	1.3516	5.68454	5.99625	-2.76687	0.108134	6.21323	-1.14529	0.243431	-3.50349	0.059081	0.64661	-3.89154	5.98115	5.93062	-1.46408	-2.44382	1.64332	5.85662	-0.0179529	5.93869	-1.76111	-0.420349	4.96484	-1.87399	5.95688	0.228157	6.0756	5.52082	-0.312406	7.68781	0.748593	5.48858	-2.83029	5.18644	-0.0264951	5.33056	-2.98468
cg00017157	0.389578	0.0544241	-4.97071	-6.62449	-6.36088	-4.85083	-4.96194	0.465927	-0.546533	-0.132469	4.22765	-0.0063842	3.73604	-6.23912	-5.31219	-6.43494	-6.01034	-6.30329	-6.40217	-5.65777	-6.34041	-4.25704	-5.02934	-4.62315	4.70108	4.12573	2.8251	-0.642036	-0.181954	0.225737	-0.283465	0.546093	-0.0884703	-0.102166	0.417015	-0.763717	-7.01454	-6.42151	0.432508	4.35281	-5.66858	0.310935	-0.0464681	0.283269	-0.393225	3.89018	1.87589	0.652436	0.419897
cg00018446	5.37148	-3.10628	4.83672	-3.67679	5.58752	4.94994	1.95389	4.63727	-0.480741	1.55478	4.61776	-2.81632	3.51334	5.29301	5.0489	-0.497339	1.75968	4.38455	0.362426	1.76537	-0.267808	1.86485	2.13691	-3.36605	4.78281	5.32982	-0.0549783	-2.72076	3.37311	5.32314	2.02739	5.19605	1.15719	1.68222	5.00175	0.116827	4.66579	2.04654	5.13718	4.33028	1.55821	5.70643	2.98624	5.23579	-0.516922	4.80002	1.34277	5.21229	-2.2964
cg00018850	3.87281	-4.03675	3.49969	-4.60763	4.1492	3.62352	1.84662	4.80875	1.92341	2.07565	3.58447	-0.984559	3.72544	2.7333	4.55608	-0.245816	2.81232	4.49296	1.48339	2.19733	-1.24488	1.38236	1.96792	-3.65426	2.97621	3.6129	1.64739	-2.48778	3.09617	3.64992	1.75365	3.61463	1.63992	1.87039	2.49998	-0.496709	4.42941	1.95241	3.03983	3.30215	1.77293	3.69329	3.49082	2.32703	-0.59495	3.25396	1.90783	3.56723	-1.78637
cg00024102	-7.94818	2.50426	-10.1799	2.92275	-8.22476	-7.85788	2.47918	-12.7269	3.22916	2.54888	-8.04544	2.01451	2.58517	-7.88049	-10.3988	1.05323	2.22963	-7.93003	0.998739	2.3779	1.08452	2.47224	1.43363	2.06591	-7.85339	-6.94879	2.16375	2.03485	2.75115	-7.64608	1.85313	-7.12705	1.69282	2.06939	-9.26728	1.44412	-5.86197	2.41459	-8.27039	-9.91447	1.28402	-6.8418	2.0622	-6.46035	1.58441	-8.20212	2.63633	-7.97537	1.44585
cg00025591	-6.32147	2.93891	-6.11541	3.04026	-5.9423	-4.67266	1.95691	-4.63762	2.57308	1.66255	-5.54827	1.95053	1.81574	-6.63759	-6.28868	1.01424	1.61827	-5.23032	1.61487	1.85904	1.45629	1.66488	1.15834	2.9782	-5.21833	-6.40168	2.28215	2.06191	2.9845	-5.20494	1.44043	-5.0667	1.05004	1.71582	-6.41403	1.57089	-4.44694	2.38698	-4.37637	-7.59162	0.904705	-5.47774	2.03006	-7.00466	1.37278	-4.87219	1.73218	-5.02023	1.40037
cg00028014	1.56335	-5.6755	2.66699	-5.99058	2.59896	2.00571	-3.02979	2.49025	-4.49094	-2.68076	3.60941	-4.46825	-2.12076	2.74218	3.64721	-3.50218	-1.68959	1.9271	-3.0265	-2.64639	-4.55054	-2.94123	-2.03647	-8.47171	2.35828	3.24794	-3.99591	-4.75905	-3.56667	2.7263	-1.82288	2.37832	-2.12529	-2.22001	2.55715	-2.98626	1.82698	-2.91758	2.09204	1.62019	-2.29151	1.68396	-3.33228	2.65841	-4.45644	4.06116	-2.77114	2.01262	-6.62066
cg00030117	3.52246	3.87425	3.77798	4.38414	-2.40946	-30.7006	-3.02234	3.52539	4.93166	4.65459	-27.5061	-2.34543	-2.11654	3.63391	2.78694	3.51855	4.31102	3.89247	4.69855	4.86523	3.8574	4.36387	4.98615	-1.7713	3.748	3.60372	5.05998	3.43555	4.53133	3.21493	4.21072	-2.0776	-6.99569	-7.84107	2.98962	3.80427	-0.882534	-1.52125	-23.3372	3.5407	4.65414	3.05595	4.39964	-4.42605	-4.14852	3.5045	5.29632	-4.41242	-3.70156
cg00031550	3.74042	-4.24803	3.95261	-3.66686	3.86486	3.65707	0.449593	3.83149	0.294586	0.1764	3.62091	1.05327	1.99679	4.55334	3.95631	-1.61767	0.433516	4.41498	0.834701	0.813604	-3.41916	0.239002	1.02363	-0.972765	3.34497	3.90908	-0.542687	-0.3873	1.29335	3.13824	0.128305	4.04068	-1.29883	0.41886	4.49099	2.33942	4.11931	0.390641	3.38991	3.16589	-0.513712	3.63648	0.962671	2.84887	-2.39053	3.57264	0.291871	3.78296	-2.36058
cg00033165	4.19482	-2.75264	5.21176	-3.56346	4.21288	4.16911	0.33818	4.54981	2.08408	0.184279	3.52156	-5.88359	-0.678399	3.76358	4.07743	-2.52396	0.604612	4.21586	-1.553	0.523486	-2.14701	0.293305	0.0639571	-3.83436	4.11928	4.36084	-0.866816	-2.62655	0.868107	3.67828	0.283312	4.80803	-1.23369	0.364589	4.34927	-0.113796	4.20692	0.111906	3.75815	4.30751	0.556493	4.44967	0.25811	4.83822	-0.502432	4.36873	0.175719	4.63874	-3.22829
cg00033678	-9.73107	2.19335	-8.64449	2.14231	-8.91379	-8.13403	1.15136	-9.59096	2.49107	1.38692	-6.23384	2.13313	2.06394	-8.65192	-7.59126	0.238022	1.69438	-9.73588	0.609694	1.27461	0.587375	1.42403	0.901048	2.35284	-8.89395	-8.18045	1.64283	1.71504	1.97797	-7.58906	1.24466	-7.66471	0.654587	1.20677	-7.77228	1.45228	-11.243	2.026	-6.74351	-10.3299	0.322059	-8.64604	1.91802	-8.24902	1.10164	-7.56151	1.59413	-7.60816	0.448216
cg00034078	-0.73614	2.08965	0.128855	1.84386	1.27154	0.784323	2.21252	0.665385	1.55771	2.34552	0.183867	1.9368	2.28548	0.18008	-0.239356	0.478992	2.3917	1.49038	1.29886	2.44553	0.494828	2.62099	1.76423	1.71786	-0.0646285	-0.781345	0.856091	1.34442	3.27974	-0.296433	2.54524	0.888732	1.31793	1.91578	-0.454554	0.716574	2.16437	2.36609	0.366687	-1.14757	1.47277	-0.372077	2.59184	-1.93605	0.859208	0.778121	2.81285	0.784877	2.31684
cg00034221	4.39946	-2.27124	5.00215	-4.54509	4.89649	4.90183	0.329918	4.71824	-3.44705	0.159176	4.5223	-2.51271	1.8907	5.25676	4.94953	1.16914	0.447552	5.33671	-0.736229	0.392176	-0.820013	0.250313	0.604196	-4.278	4.56895	4.71714	-1.39812	-2.03123	1.33597	4.68784	0.209205	5.1048	-1.0506	0.0179784	4.76756	-1.20652	4.65334	0.181423	5.08597	4.97385	0.828725	4.77553	1.04065	5.02377	-0.169962	4.61215	0.427024	5.35144	-2.54443
cg00035969	-5.07986	3.00395	-5.2117	3.23131	-5.93568	-6.19782	1.8512	-6.74428	2.11705	1.51367	-5.03217	1.97668	2.08174	-5.9427	-4.97963	1.60367	1.90629	-6.49004	1.02901	1.75125	2.1283	1.67925	1.47954	2.60859	-5.29944	-4.75505	2.14379	1.79665	2.35493	-5.22166	1.42416	-5.22266	1.22309	1.46335	-4.66705	1.28315	-5.33151	1.71765	-5.28815	-5.20788	0.843606	-4.96927	1.40855	-4.27828	1.61053	-5.37051	1.63658	-5.28887	1.77433
cg00039734	2.63689	2.70022	2.98394	0.822198	2.73176	3.23446	1.12798	3.24851	-0.980679	1.30534	3.27605	2.72443	1.27392	2.76108	2.72542	-4.12847	1.56021	3.99427	-1.44271	1.72259	-1.95898	1.1002	0.894395	1.53189	3.07709	2.82765	-1.66045	2.14137	1.65067	2.95506	1.16195	2.86138	-0.68169	0.428473	2.52209	1.8257	2.78328	1.14657	3.47253	3.1887	-0.470243	3.74152	0.733921	3.34684	-1.58118	3.56358	1.01851	3.62514	-0.151832
cg00041083	3.65962	-4.77113	4.22121	-5.11656	5.15037	4.06236	-2.79989	4.68209	-3.79664	-3.00401	4.66398	-3.89993	-3.39986	4.52449	3.84708	-2.57598	-2.28741	4.86403	-2.60768	-2.93481	-2.55293	-2.70581	-1.66205	-4.24327	4.27616	3.82882	-3.39954	-3.57056	-3.67553	4.75157	-2.85319	4.77734	-2.3416	-3.04251	4.38063	-2.78357	4.55494	-4.22957	3.79492	3.79503	-1.66359	3.87238	-2.91082	3.97437	-3.13132	4.62828	-4.01418	4.65303	-3.69323
cg00041401	-6.51337	2.24615	-7.99882	1.58441	-6.30161	-7.1151	2.00925	-6.72689	1.95911	1.90067	-7.48316	1.68485	0.87832	-7.53309	-7.95259	-0.871847	2.15857	-7.14246	1.35519	2.05832	0.400554	1.76178	1.30281	1.207	-7.5358	-7.80301	1.50651	1.76159	1.88808	-6.18281	1.64315	-5.69761	-0.455886	1.87247	-7.86192	0.329449	-5.92802	1.82024	-6.91569	-6.71771	0.808413	-6.7765	1.25279	-6.24177	0.864782	-6.28995	1.75797	-7.25879	0.575992
cg00041666	3.36184	-3.72929	3.56987	-3.69319	3.6967	3.37273	-3.79122	3.22151	-4.34997	-3.89261	3.3342	-0.272476	-4.60285	3.28399	3.59976	-4.32485	-3.34703	3.75048	-3.01246	-3.3954	-4.12841	-3.87073	-2.35002	-3.92381	3.58268	3.97954	-3.63625	-2.49902	-4.37693	3.79572	-3.00648	3.72166	-2.57616	-3.20596	2.99717	-1.87967	3.30196	-4.14581	3.61058	3.53275	-1.8699	3.46361	-4.38531	3.49317	-3.48298	3.4558	-4.18342	3.93265	-3.02042
cg00044299	4.901	-4.7468	4.41183	-5.58258	4.01094	4.48622	0.34115	4.00952	1.35452	0.607009	3.75018	-2.04071	0.67583	4.08142	4.73432	3.56303	-0.256571	4.8358	1.02365	0.0842749	0.243929	0.105461	0.0397611	-4.48909	5.47153	3.34007	0.874147	-1.48195	-0.567721	3.66542	0.312888	4.17791	1.81141	0.0971484	5.40692	0.762009	4.72783	0.402548	4.12222	3.09998	0.156603	4.08703	-0.205292	4.45452	-0.625032	4.57894	0.0935919	3.99213	-2.62162
cg00045607	-5.91273	3.08726	-6.21188	3.40875	-5.58156	-5.66864	2.46615	-5.92848	2.02243	1.93247	-5.94769	2.85021	2.78387	-5.26668	-6.17776	1.82719	2.1632	-6.01738	1.98683	2.52909	1.97338	2.61294	1.79452	2.76772	-5.18971	-5.73244	2.63197	2.22506	2.59198	-5.63591	2.08675	-5.31421	1.89004	2.55758	-5.56314	1.91623	-5.81255	2.6145	-5.50452	-5.76761	1.41132	-5.83259	2.25354	-5.6259	2.28985	-5.42773	2.75286	-4.97886	2.04957
cg00046774	3.50941	-4.37435	4.53729	-6.20633	4.86454	4.87006	2.18581	3.08328	-0.0224857	2.19767	3.14929	-0.900489	4.42061	3.98466	3.71323	-1.08287	2.30269	4.48969	0.565805	2.17012	-2.52106	1.32719	2.77422	-3.8448	4.12549	3.57739	0.0417111	-3.27766	3.52567	4.03965	1.49446	4.09432	-0.677697	1.30375	2.98583	-1.01128	4.20017	1.30613	4.22014	3.31049	1.56322	3.23739	3.85518	4.08368	0.187623	4.21473	1.54541	3.87492	-1.24224
cg00050482	4.42167	-1.60202	4.38524	-6.15469	6.05658	4.96199	-2.51172	5.28739	-3.14772	-3.01723	4.66539	-3.18342	-3.23593	4.85492	4.54905	-1.23004	-2.21419	4.43546	-2.42732	-2.2586	-3.06146	-3.09327	-1.6107	-4.30832	4.64679	4.65218	-3.32873	-3.14559	-4.19081	4.33453	-2.60429	4.51073	-2.55009	-2.60269	4.44033	-2.0799	4.18286	-2.28153	4.56291	4.33667	-1.42294	4.86278	-2.98334	4.47876	-2.66476	4.67027	-2.48006	4.99108	-2.70505
cg00055529	-0.216306	-0.0998814	-0.0610087	-4.02369	-0.781946	-1.65768	-3.08496	-0.797103	-3.75302	-1.98281	-0.875025	-7.442	-2.98193	0.0782578	-0.555758	-1.85979	-0.887883	0.0519718	-3.61361	-1.68222	0.221193	-2.55662	-2.29702	-9.42469	-2.33628	-1.72257	-4.48094	-4.72535	-2.04782	0.717087	-0.572928	-0.198549	-4.1106	-2.92708	-1.15678	0.974047	0.164893	-0.196592	-0.869375	-0.239718	-2.07495	-1.20871	-4.31987	-1.38838	-4.60261	-0.478741	-2.06878	0.0829664	-5.89647
cg00056002	4.96062	-1.74462	4.67409	-5.72843	4.22608	4.78447	-0.630963	4.15061	-0.822394	-0.8184	5.0861	-4.29288	0.401088	4.44232	5.13873	-1.24589	0.040007	4.03482	-0.511862	-0.311397	-1.02758	-0.711576	0.139803	-4.35037	4.66024	5.15202	-1.63012	-3.15522	-0.0672596	5.12837	-0.753209	4.18564	-0.968231	-0.830974	4.91041	-0.652758	4.19281	-1.04611	4.56655	5.00924	-0.0869026	4.08833	-0.0730185	4.47279	-0.934894	4.90974	-0.926551	4.65789	-1.49487
cg00058193	2.00235	-5.37758	2.23192	1.38505	2.80648	2.24563	1.22722	1.57485	-2.40884	1.20947	1.99133	1.55204	2.19374	2.4261	2.08967	-2.73475	2.13188	1.58176	1.4433	1.69318	-4.94063	1.69846	1.31953	1.96385	2.51099	2.02796	-0.554166	1.20696	2.47711	1.81189	1.82318	1.80474	-2.25581	1.40115	1.80581	0.725775	1.82432	1.73299	1.8895	2.02091	0.725196	1.81245	1.73724	2.73726	1.699	2.03687	1.89892	2.62029	-2.57785
cg00060132	-6.56009	1.09871	-7.07234	1.58236	-7.28481	-6.25491	0.837227	-8.41919	0.920915	0.704879	-7.73866	1.50828	1.31805	-7.36434	-7.41788	-2.04994	0.5957	-6.56593	-0.0999788	0.168061	-1.4384	0.688562	0.126775	2.07022	-6.2601	-5.31563	0.191102	1.67372	1.24985	-7.0581	0.754676	-6.8099	-1.95993	0.547313	-6.66721	0.0681965	-5.63079	0.871822	-6.65478	-6.43783	0.486628	-5.57367	1.17944	-8.26218	0.392759	-6.76477	1.12681	-7.07207	-1.40645
cg00060866	2.92328	-3.8461	3.06841	-5.17812	3.41866	3.1161	-1.25095	2.71106	-3.62147	-0.994232	2.59226	-3.3307	-0.272658	2.9282	3.01843	-3.47208	-1.10622	3.0838	-2.12913	-1.08469	-3.34652	-1.28453	-0.800482	-4.59167	3.21408	2.7973	-2.84252	-2.39766	-0.238508	2.9849	-1.00266	2.78632	-1.62268	-1.35021	2.77841	-1.78697	3.21704	-1.0132	3.10377	2.69322	-0.803443	2.66994	-0.590123	2.82	-2.62981	2.96809	-0.961866	2.78953	-2.99987
cg00069003	1.37013	-2.76031	1.70954	-4.81863	1.31636	1.25872	0.706418	1.5939	1.21665	1.28051	3.14489	-0.0913476	0.836481	1.91005	1.88354	-7.63466	0.800388	1.9738	-3.8837	1.14461	-3.80737	0.944352	0.613693	0.103084	2.875	1.22499	-4.42425	-4.69182	1.4046	1.61358	0.574443	1.94852	0.259141	-0.00934825	1.37007	-1.4414	1.63085	1.63004	1.21819	1.83887	-0.911952	0.897658	0.499842	2.01166	-0.614705	1.33722	1.39703	0.829723	-1.62365
cg00071012	2.66965	-5.08259	2.54491	-4.92152	3.29725	2.46047	1.02838	2.05655	-0.259373	0.699197	2.86798	-1.36102	2.08755	2.65869	3.81718	-2.22148	0.905173	2.63356	-2.81724	0.99009	-5.02697	0.868511	0.707743	-2.34806	2.31462	3.10527	-0.0985364	-1.47412	1.28119	2.2402	0.784929	2.5807	-3.20082	0.298844	2.35281	-1.95486	2.41389	0.923771	2.73799	2.16206	-0.901641	2.40589	0.491507	3.15529	-2.6959	3.11015	0.668579	2.69891	-5.19538
cg00080763	5.77069	-4.24833	4.93214	-3.06294	4.87046	5.78859	0.723245	4.79531	0.0222641	0.817659	4.88809	2.7154	3.17733	5.56646	5.65613	-0.597529	1.19637	5.3604	0.62667	1.29624	-0.490749	0.91398	1.53796	-0.77904	5.6506	5.37632	0.337484	-1.02147	2.07645	4.82491	0.76009	5.29448	0.88329	0.564878	5.15183	0.0852441	5.13932	0.882394	5.19246	5.38432	1.38591	4.65764	2.06029	6.27748	-0.207373	5.40584	0.770274	4.61103	-0.995172
cg00081417	5.31977	-3.67565	4.60787	-4.65535	4.05255	4.85919	-0.919727	5.04991	-5.6161	-1.1636	4.10718	-3.70491	-3.70969	5.2173	3.85714	-3.45989	-1.93385	5.04772	-2.82369	-1.00827	-2.98829	-0.871646	-2.02656	-7.72155	4.58112	3.72232	-3.74685	-3.81488	-2.91125	3.25741	-0.421379	4.89214	-3.52609	-1.09796	4.39564	-2.87247	4.47824	-0.446109	4.35814	3.90548	-1.72692	4.20277	-4.12522	3.7515	-3.92191	4.20339	-0.705352	3.95929	-3.09489
cg00083042	5.02144	-0.659945	4.5424	-4.85897	4.22058	3.91907	1.3322	4.24669	-3.40282	0.733096	4.0111	-3.39124	2.21349	4.84625	4.35876	-0.892185	0.916208	4.98312	-2.27772	0.681986	0.202765	1.2376	1.09685	-1.26389	4.32433	3.93282	-2.00378	-3.48784	1.93463	4.32517	1.18614	4.1754	-1.27161	0.623317	4.3438	-1.48019	4.33654	1.21449	4.18116	4.01186	0.196047	4.83241	1.50577	4.7226	-0.673448	3.97276	0.262227	4.78983	-2.93723
cg00083721	0.65619	-8.36213	1.05123	-7.50448	0.346503	-0.0882988	-0.575939	0.141737	-1.75561	-1.6166	0.687804	-1.79291	-0.767094	0.980192	-0.0837127	-7.06018	-0.02097	0.429759	-3.06364	-0.743549	-9.48074	-0.908397	-0.879866	-1.29862	0.491743	1.34603	-5.10116	-5.1575	-0.376923	0.345992	-1.3984	0.70911	-4.09831	-2.09972	0.521929	-2.55047	1.0046	-1.54225	0.108646	-0.0269336	-2.98895	-0.418338	-1.26477	0.0541504	-4.61542	0.230714	-0.881377	0.513299	-4.2521
cg00087806	4.28798	-4.86695	4.34553	-6.18658	4.80572	3.87238	-2.3455	3.79148	-2.90017	-2.59982	3.60428	-4.96941	0.194079	4.33082	4.06568	-1.052	-1.23902	3.72757	-3.26047	-1.60402	-1.84428	-1.91321	-0.944965	-6.14921	4.19613	4.07423	-2.86686	-3.73755	-0.897983	4.00265	-2.61689	3.90201	-2.28275	-2.16122	4.56243	-2.9813	3.58683	-2.61126	3.96492	3.33837	-0.90233	4.3149	-1.63872	4.89552	-2.93493	3.96217	-2.39766	4.2074	-3.64155
cg00093057	3.96602	-5.31378	4.38818	-5.41696	3.99567	5.06416	0.105053	4.42099	-0.990107	-1.03178	4.40797	-2.39848	2.1631	5.50926	4.96155	-1.23815	1.71996	4.71237	-1.58202	-0.864385	-2.07803	0.0375369	0.065577	-5.56498	4.72007	4.24025	-1.49737	-3.63277	0.689129	4.46768	0.860078	4.65724	-1.5796	-0.261308	3.96331	-2.27804	4.39716	-0.845118	4.60276	3.65572	-0.238107	4.83376	0.0104191	4.42467	-1.97038	4.28986	0.215724	4.28878	-1.75577
cg00094006	6.15107	-3.70292	6.23622	-5.23851	5.04377	5.60297	2.96864	5.6412	-0.858839	3.0267	5.83354	-1.73231	4.0494	5.84065	6.00489	0.688255	3.94497	6.26293	2.97578	4.33028	0.0525098	3.01643	3.38578	-3.9417	6.3952	6.15369	0.69701	-1.52674	5.08761	5.22662	2.613	6.14224	1.95317	2.53783	5.61076	0.604722	5.77466	2.57847	7.32824	5.7028	4.41222	5.58075	4.77867	5.60917	1.15293	5.05862	2.88509	6.00793	1.11606
cg00103126	4.13939	-5.5139	4.18534	-3.90036	0.139083	4.22697	2.10116	4.21452	-0.671665	1.87225	4.53703	-3.11685	2.14783	4.86541	-0.139175	-2.74015	-0.410821	3.51685	0.687078	2.28941	-2.78228	-0.688091	-0.471615	-7.18876	0.224747	4.81432	-0.80169	-7.3165	-8.0045	4.7578	1.88232	5.16799	0.0162017	1.26635	0.0107232	-1.68518	4.33739	1.77454	3.33808	4.64481	-0.45302	5.1757	-8.91088	5.75121	-0.125081	4.05735	1.8882	-0.185139	-3.3609
cg00103855	4.2409	-3.26829	5.15391	-4.3097	4.68911	4.28866	0.218778	4.44998	2.09023	0.833025	4.91282	-0.719309	1.11513	4.74179	5.93592	0.862881	0.561803	4.25835	0.878732	0.411014	0.0447825	0.0272019	0.780574	-2.00816	5.7268	5.11105	0.529211	-1.15785	0.905728	4.91413	0.2104	4.49194	0.727126	0.159935	5.09169	-0.219744	5.04836	0.402056	5.22039	5.14476	0.287135	4.97998	0.644578	4.79002	-0.921049	6.62154	0.407727	5.97309	-0.777563
cg00106564	-11.5545	1.52479	-9.92972	1.24888	-1.42282	-9.54205	2.3867	-8.76211	1.33214	2.35838	-7.55034	2.25294	3.1227	-0.606848	-9.48747	0.389581	2.08762	-8.67172	0.0385391	2.1334	0.482048	2.43118	1.49424	2.38393	-8.69609	-0.713369	1.88493	2.27017	2.35287	-8.46248	2.03302	0.260547	-0.15699	2.27822	-7.05003	0.578942	-6.41785	3.11097	-1.43337	-8.44928	0.0822681	-9.37499	1.93739	-0.328781	0.751262	-10.4396	2.36631	-7.77601	0.463095
cg00113859	4.08671	0.167249	3.85506	0.167142	4.83486	4.08129	1.84955	5.16782	3.88423	2.59751	3.74228	1.52765	3.83444	5.03714	4.17628	-1.57484	3.13064	5.268	0.229773	2.77115	-1.32062	2.94637	3.09197	2.08001	5.35936	5.56051	1.07851	0.515005	2.95242	5.58331	2.19895	5.04941	1.15306	2.50856	5.39864	0.430591	6.51091	2.58225	3.73137	5.48891	1.44935	4.33472	2.41081	3.58864	-0.387555	5.17055	3.1813	5.32808	-0.911632
cg00118342	-5.52875	3.59516	-5.38582	3.63246	-5.71238	-5.16817	2.19255	-5.64638	3.14589	2.02426	-5.74795	-2.51597	1.26295	-4.98907	-5.99623	0.0632639	1.3139	-5.00638	1.0368	1.5865	0.473509	1.6047	0.701728	-4.09054	-5.0831	-4.94517	2.47582	2.85387	1.88566	-4.63865	1.67639	-5.10048	0.777943	1.72322	-4.53266	-0.216208	-5.51275	1.89846	-4.85402	-5.07538	0.84563	-5.33881	1.09192	-5.08434	0.675954	-5.3257	2.10455	-5.18091	1.62126
cg00118369	5.09289	-2.89573	4.57657	-4.16989	6.25019	4.8047	-0.752319	5.13569	-2.12137	-0.971055	4.96359	-2.22605	-0.395201	4.97825	5.84585	-0.469706	-1.11876	5.35435	-1.03865	-0.650629	-0.496582	-1.52398	-0.892951	-3.23534	5.16136	6.28653	-1.90682	-2.39779	-1.00632	5.23058	-1.46404	5.65456	0.0605621	-0.932078	6.31899	-0.838145	5.30111	-0.935724	6.31598	5.71241	-0.742702	5.9972	-0.263621	4.81397	-1.76715	4.98026	-1.51437	5.94047	-3.35706
cg00122628	3.99709	-4.02015	4.13608	-5.0011	3.71985	3.61635	-2.19084	3.71062	-2.30894	-1.91087	3.7456	-3.22981	-2.24999	3.68355	3.64326	-1.39224	-1.90295	3.67626	-2.02329	-1.67557	-1.13922	-2.10653	-1.34143	-4.38863	3.68966	3.38385	-2.27008	-2.85786	-2.68405	3.58693	-2.04241	3.32023	-1.33059	-1.82225	3.26115	-1.89206	3.11471	-2.21977	3.86338	3.65385	-1.35406	3.50094	-1.88633	3.11821	-2.01261	3.45054	-2.12587	3.84057	-2.44373
cg00123214	-0.499191	-0.184385	2.11188	3.27615	3.0123	-0.0492277	-0.149447	-0.0639819	-0.147871	0.0807615	1.86706	3.52836	3.51295	3.14809	2.65962	1.89399	3.82234	3.75458	3.56234	3.31643	-6.61785	-7.48681	-7.17908	3.17237	-0.421867	-0.370926	-0.0859907	3.83892	3.84847	-6.73031	-7.31385	2.714	3.53903	3.41059	2.24949	3.4626	-0.156732	-0.0698954	-0.274243	1.42425	3.77887	-0.477371	-0.141515	-6.38313	-6.57907	-5.84122	-7.04158	-0.00744879	-0.190254
cg00125601	3.61636	-3.67011	3.87109	-5.0226	4.28441	4.12759	-0.567052	3.69778	-2.36994	-0.531869	3.32657	-2.8158	-0.827244	3.49976	3.49852	-1.35926	-0.129626	4.29635	-0.476898	-0.239815	-1.7213	-0.585531	0.0625835	-3.91153	4.1438	3.41511	-1.59922	-2.46427	-0.391526	3.95208	-0.409308	4.23596	-1.29136	-0.535094	3.6854	-1.2353	3.592	-0.585737	3.61269	4.07176	-0.692895	3.73492	-0.458069	4.17503	-1.70605	3.77713	-0.321606	3.94622	-2.19797
cg00127664	1.62138	-0.590758	2.78714	0.683398	1.50017	1.82371	1.84055	2.19135	1.82501	3.00402	1.81418	2.09008	2.65739	2.3258	1.58329	-0.623693	3.12925	1.54881	-1.72909	3.03753	-1.70039	1.89235	2.16403	-1.35407	2.20171	1.40802	0.692964	-2.01292	2.54666	2.47457	2.609	3.24629	0.910703	3.74615	1.31155	-0.129222	2.07281	4.02153	0.857744	2.56834	0.842747	1.99334	2.67101	1.41553	-0.582033	2.01255	2.28349	1.77441	-2.76937
cg00128057	6.44121	-3.22555	6.05585	-3.60803	6.44097	6.05994	-0.0714442	6.55246	-1.08746	0.0317001	5.2193	-1.0501	2.13494	5.93993	5.93535	-0.963766	0.457822	6.14415	-0.0657076	0.349822	-1.72624	0.214355	1.17863	-3.12734	5.79473	6.00198	-0.925291	-1.54069	0.900584	6.32057	0.111041	6.21618	0.11967	0.0116453	5.51628	-0.556144	5.32274	0.183989	6.06942	6.87966	0.36789	7.69611	0.914711	6.09101	-0.599116	5.77353	0.0061524	6.43307	-1.54594
cg00131064	3.53042	-6.67437	3.84547	-7.78854	3.83547	3.44462	-1.76312	2.93423	-5.70194	-1.66068	2.78881	-7.1351	-0.775386	4.03164	4.094	-5.45863	-2.12137	3.19094	-2.90987	-2.90398	-6.01377	-1.74925	-1.47949	-5.69243	3.79768	3.68152	-4.59923	-4.33915	-1.27995	3.63333	-1.70508	3.69808	-2.68424	-1.7801	2.99651	-2.89481	3.36774	-1.63368	3.69724	3.45493	-2.33288	3.2286	-2.21973	2.99437	-5.03673	2.69879	-1.48583	3.95647	-3.01723
cg00133289	-11.0445	0.611085	-5.82091	-0.652075	-10.2996	-30.7006	-3.95751	-12.4911	-7.43326	-6.60115	-7.52197	1.31673	-6.73848	-10.0414	-8.6287	-5.36234	-6.26866	-12.6461	-4.66456	-5.2424	-3.31866	-3.96007	-5.44844	0.359587	-6.73501	-6.30978	-5.35166	-0.134254	-7.21015	-7.1968	-3.44273	-6.82115	-6.99947	-3.97721	-6.52099	-0.932947	-6.67683	-5.00837	-11.1455	-9.57165	-7.14485	-8.41586	-7.25244	-9.96228	-5.34022	-6.13172	-5.00496	-28.1712	-3.59279
cg00142036	1.17295	-6.04386	1.99738	-6.15984	2.98493	2.83074	-5.0151	2.45724	-6.93563	-5.00806	2.03555	-4.92209	-4.45153	1.65705	1.76671	-5.14157	-4.70703	2.4834	-4.20976	-4.42514	-5.98431	-5.31774	-3.49682	-5.80349	2.24402	1.94626	-4.47334	-4.11687	-5.8808	2.21426	-3.90586	2.95798	-3.23778	-4.85449	1.20938	-3.62826	2.2476	-5.52043	2.45684	1.95858	-2.56579	1.79157	-6.03364	1.69085	-5.06129	2.6513	-8.2285	2.68112	-4.3128
cg00143527	-8.3249	1.3204	-8.64894	0.945356	-8.64045	-7.52364	-0.14546	-8.09198	1.3109	-0.680662	-7.69197	1.08627	-1.14498	-7.79235	-7.93194	0.739368	0.423786	-9.72203	-0.438045	0.110929	0.986804	-0.195639	0.227717	1.74641	-7.03608	-6.09677	1.12074	-0.726379	-0.147719	-7.0063	-0.468774	-6.78073	0.852551	-0.106966	-9.08017	1.04335	-9.27789	-0.601651	-8.08063	-7.46669	0.447313	-7.42567	-0.111354	-7.3242	0.789455	-7.34689	-0.155555	-7.56648	-0.681425
cg00149093	0.330676	-5.75401	0.403449	-8.1729	0.725776	0.79411	-0.146457	0.316203	-3.27168	0.00840418	0.674781	-0.411827	1.05683	0.691259	0.841743	-5.64298	-0.444293	0.76551	-1.03927	0.23528	-7.47456	0.420079	0.321012	-0.751061	0.669697	0.95386	-2.42752	0.421978	0.821297	0.783262	-0.134763	1.0261	-4.57879	-0.205897	0.681777	-1.8466	0.530427	0.949984	0.646634	0.71886	-3.05298	0.428959	0.0619756	0.81539	-5.45707	0.441657	0.200462	0.519073	-5.10634
cg00151251	-6.81669	3.01004	-5.93371	2.79848	-6.90218	-7.16108	1.69321	-6.4278	2.10871	1.42047	-6.69938	2.02989	0.52822	-6.44302	-6.6953	0.893722	1.37035	-7.06519	0.899671	1.5643	1.70608	1.79175	0.815149	2.96763	-6.11481	-6.52194	1.93747	1.7622	2.01225	-6.3433	1.37802	-5.86916	0.852747	1.09308	-7.40409	1.01165	-6.18371	1.83637	-6.06889	-7.46255	0.782645	-6.31067	1.18881	-5.68413	1.34135	-6.23583	1.60074	-6.44367	1.4404
cg00156497	3.01489	4.44353	-0.25738	-0.811319	-0.101442	3.92333	3.60209	2.67821	3.92843	2.64879	-7.35884	-7.39546	-9.61893	3.44739	3.17111	3.05917	3.14775	3.60934	2.68689	2.9582	-7.50978	-8.48553	-7.10581	4.0368	2.92714	-0.0840328	-0.0968599	4.20182	2.43795	-0.440184	-0.266449	3.53973	3.22721	0.946869	2.84993	3.93211	2.68805	2.57627	3.60841	-7.40962	3.38564	-0.328947	2.7769	2.68415	2.98063	-0.344391	-0.230769	3.46395	3.75936
cg00161142	2.02976	-3.91515	1.78209	-10.2049	2.60698	2.69941	-0.998968	2.446	-3.41305	-0.848153	2.32012	-4.58894	-0.866973	2.86796	2.77527	-2.23534	-0.718999	3.56109	-1.73404	-0.589258	-3.45305	-0.564809	-0.200092	-6.45425	2.38774	1.56377	-2.56423	-4.43937	0.173164	2.115	-0.964905	2.40634	-1.12587	-0.559892	1.59973	-2.35379	2.76636	-0.871336	3.52945	1.8264	-0.255952	1.84416	-0.403352	1.46014	-1.39688	2.36878	-0.47882	2.25149	-3.33115
cg00162007	2.41869	-5.02402	2.91969	-5.80026	2.96357	2.69171	-2.01493	2.77654	-4.33941	-2.07802	2.57332	-3.5829	0.464556	2.59581	3.01392	-3.71964	-1.32869	2.25391	-2.10334	-1.20235	-2.8834	-1.7554	-0.610469	-5.37202	2.76901	2.74702	-3.18667	-7.45997	-1.40202	2.59566	-1.49242	2.79502	-2.17104	-1.73111	2.48272	-1.81721	2.50766	-2.02191	2.62759	2.54031	-1.14531	2.63169	-0.835773	3.00718	-2.73642	2.47492	-1.70579	2.62086	-4.23057
cg00162304	4.05363	-2.8771	5.15895	-0.396268	3.05548	2.79267	1.61319	3.46282	0.311877	1.44282	3.51357	2.35222	1.64707	5.11199	3.80384	-4.56761	1.28806	2.96464	-1.8956	1.13187	-4.3629	1.46237	0.947586	0.639209	3.03808	4.31603	-1.15787	0.883072	1.30949	3.44874	0.573332	3.83993	-0.364299	0.692885	3.28885	-0.655316	4.54363	1.49381	3.45344	3.9549	-1.33885	5.18577	1.1753	4.10724	-2.55779	2.67106	1.44548	2.28271	-4.39303
cg00166343	-5.40269	2.29482	-4.69543	4.00352	-4.42477	-5.04638	2.40645	-5.14338	2.20272	2.49288	-4.65718	2.74775	0.20783	-6.55021	-5.02099	3.67941	1.22566	-5.75686	2.00599	1.89104	2.8914	2.2683	0.968852	3.90949	-4.31237	-3.55794	3.06769	2.0132	0.192012	-6.652	1.99657	-4.23327	2.68194	2.34211	-5.25218	3.53528	-3.90365	2.78441	-3.30792	-6.70987	0.961265	-4.99314	0.986568	-4.72637	2.13555	-6.16486	2.19541	-5.42396	-0.452353
cg00167041	3.94574	-2.30833	3.63236	-5.44935	3.92245	3.59768	-0.54053	4.34591	-2.08696	-0.538532	3.95456	-4.03028	0.299087	3.82112	3.92801	-0.99351	-0.52776	4.08842	-1.04817	-0.463895	-0.992357	-0.719056	-0.162091	-5.09558	4.00233	3.6697	-2.03407	-2.89101	-0.457464	3.76119	-0.413986	3.98367	-0.887381	-0.593026	3.51107	-1.42395	3.63238	-0.581839	3.76386	3.84149	-0.798708	4.03316	-0.2388	2.99774	-2.0397	3.98623	-0.403758	4.02894	-2.45355
cg00167913	2.90683	3.28217	3.49266	1.27286	3.55472	3.62547	1.54511	3.41253	2.89737	1.43537	-2.66505	-2.1634	-2.23223	3.49141	3.30387	-0.216287	2.31632	3.45655	1.79657	1.72837	0.0528501	1.1426	2.74008	2.16316	-0.0595974	-0.493999	-28.737	0.500809	2.93319	3.53445	1.36742	-3.84964	-1.60518	-0.9449	3.12029	1.65615	3.18638	1.21788	3.09198	-3.21776	1.94553	3.71218	3.23997	3.61623	1.20579	3.24559	1.06013	4.03943	0.812851
cg00168106	5.32327	-4.28049	5.04083	-5.13438	4.25451	4.64936	1.59633	3.79742	-1.88925	1.38445	4.82984	-2.47536	3.03057	4.71693	4.93139	2.25323	2.16431	4.65014	0.616677	2.10143	0.719429	1.44682	1.31292	-3.75046	4.63457	4.99473	-0.304158	-0.30119	3.48908	4.9707	1.4648	5.54513	1.57428	1.48459	4.44136	0.720784	5.01057	1.32586	4.49042	5.6242	0.773392	5.22092	2.12027	4.35104	0.291982	4.45376	1.69973	4.98218	0.257673
cg00169737	3.47353	-3.83525	4.10797	-4.97712	4.55	4.66512	1.13146	3.48624	0.158113	0.902822	3.711	-1.56733	1.79173	4.69489	3.80701	-0.921731	1.52017	4.6093	0.518727	1.14385	-1.54418	0.93395	1.31628	-3.96242	3.432	4.22594	-0.150111	-2.02758	2.02232	3.52132	1.04644	3.89465	0.140383	0.76483	3.52713	-0.427785	4.79498	1.03115	3.12186	3.34591	0.927671	4.24727	1.65621	3.41664	-0.307924	4.04068	1.19121	4.33369	-2.9041
cg00171729	3.00122	-4.40552	2.989	-5.8504	3.42766	3.00477	-2.47553	3.19472	-4.19462	-1.67792	3.04676	-4.26157	-4.14246	3.11028	3.60576	-4.4122	-2.38583	4.14187	-2.60233	-2.3844	-3.76073	-2.29802	-1.81082	-5.60734	3.65862	3.27403	-3.82231	-3.07635	-4.73145	3.34945	-2.16383	3.2099	-2.26491	-1.93338	2.77578	-2.62432	3.5313	-2.2228	3.24087	3.08084	-1.52344	2.89221	-4.40363	3.34504	-3.85231	3.52047	-2.24845	3.32064	-2.5834
cg00173005	3.31108	-4.12643	4.69852	-5.11094	4.59675	4.71247	1.16922	4.08032	-2.53839	1.35248	3.86445	4.39969	1.72714	5.68639	4.1606	-5.37842	1.48002	3.62546	-2.34253	1.48522	-6.92178	1.59834	1.19772	0.281027	4.65824	4.84734	-3.97109	0.188865	1.90132	4.81632	1.23758	4.7902	-2.98798	0.341854	4.07678	-3.37227	3.78307	1.33298	4.2269	4.25807	-1.31655	4.25819	1.34869	5.54652	-4.62215	3.7761	1.0617	3.93556	-2.7619
cg00179272	-8.82148	3.61282	-6.03639	3.5697	-5.33728	-4.66558	2.93494	-6.01864	3.32092	2.31917	-6.80046	2.31923	2.65212	-6.6269	-6.36883	0.606838	2.16008	-5.55027	1.05944	3.1398	1.80669	2.69028	1.07092	2.27979	-5.61848	-6.40462	2.21994	2.39946	3.85976	-5.8212	2.24724	-5.46911	0.804458	2.63007	-6.76228	1.22509	-5.4068	2.9037	-5.08705	-7.51137	1.05062	-5.82488	1.98843	-6.46948	2.54339	-6.43462	2.96599	-4.89349	3.45191
cg00182780	0.818752	-6.53596	1.73862	-10.563	1.89008	1.82259	1.91983	1.19269	-3.02301	2.02578	1.04915	3.84755	3.4089	1.54634	0.989187	-3.96688	1.13614	0.720609	-2.81464	1.43413	-5.7742	2.19103	1.60592	-0.871614	1.3844	1.525	-3.30579	2.76473	2.96942	1.5472	1.72748	1.58669	-3.79936	1.34573	1.13656	-2.06333	1.16418	1.32071	1.13914	1.05423	-1.22861	0.776445	1.834	1.39574	-4.19812	1.01325	1.4997	1.0355	-4.81942
cg00183936	1.88358	-5.591	1.91988	-7.12621	2.07132	2.56374	-1.35088	1.52104	-2.55428	-2.70857	1.70735	-4.67131	-1.84908	1.8333	1.74303	-4.2828	-0.92591	1.766	-3.17117	-0.953046	-4.82837	-1.91765	-0.896419	-4.48394	2.11845	1.95824	-3.7293	-1.51447	-2.19649	1.73329	-2.04816	1.72627	-3.02937	-2.08579	1.99107	-3.56282	1.9646	-2.27456	2.31979	2.12484	-1.73469	1.92055	-1.05957	2.76007	-3.09512	1.90633	-2.35413	1.46469	-5.7237
cg00185865	-9.57386	2.17	-5.50944	1.70622	-6.67685	-6.58277	-0.884941	-5.51822	0.0890818	-1.41573	-7.02599	1.5554	-1.05642	-5.60217	-8.8944	1.87176	-1.00542	-5.31298	1.54142	-0.784446	1.66631	-1.06738	-0.898415	0.689406	-5.63896	-4.48721	0.593842	0.564901	-0.523045	-4.36213	-1.05649	-4.54717	2.00841	-0.0539865	-5.16987	2.60856	-4.31796	-0.502681	-4.54639	-5.19394	1.21043	-5.30204	-1.30193	-6.55205	1.82795	-5.97021	-0.482194	-4.76952	2.06295
cg00192703	1.80084	-2.3818	1.58433	-4.8418	0.98507	1.03127	-2.33967	1.83355	-7.48584	-1.86286	1.4961	-3.24745	-7.41874	1.94832	1.74299	-4.51324	-2.05324	1.41451	-3.81551	-4.82154	-5.20762	-3.71146	-2.63616	-4.69172	1.94817	2.22754	-5.25945	-3.19961	-3.95701	1.56841	-3.2369	1.53047	-3.85872	-3.32279	2.18141	-2.18137	0.745569	-2.8514	1.97853	2.25954	-2.99655	1.55995	-2.99108	3.81371	-3.12127	1.47115	-2.22621	0.611448	-3.99881
cg00201142	3.20456	0.0207889	3.49567	0.831303	2.7598	3.32158	1.82817	2.9003	3.4884	2.04633	-27.5061	-1.79716	-3.55859	4.63379	2.88043	1.46464	3.23765	3.05033	3.08043	2.73722	1.1321	2.32573	3.24651	0.743623	-1.85218	3.5411	2.43925	2.12822	3.12345	4.66589	2.23423	-2.78517	-1.93411	-32.2497	3.24552	3.11623	-2.76006	-6.61649	-5.53289	3.48026	2.9937	3.11668	3.72615	4.23709	1.71798	3.604	2.58147	2.75809	1.4103
cg00211178	-3.90761	-6.04918	-4.75986	-6.53431	0.517724	0.652884	3.55092	-4.05909	-0.368383	-1.74541	0.24827	3.01905	2.75298	-2.0138	-6.04371	-2.07999	-1.33267	0.360264	3.25931	3.08944	0.650944	2.56559	1.73943	1.96228	0.579347	-28.6813	-0.961065	1.91399	2.80374	-5.18292	-1.83448	0.70294	2.20224	3.03249	0.120711	1.68123	0.0726758	3.05697	0.0666131	0.453447	-1.16515	-3.41827	2.46808	0.55419	1.5887	-0.559193	3.20325	0.141659	0.462377
cg00213112	3.72176	-3.97543	4.5916	-5.91641	4.98897	4.79922	-0.619115	4.69647	-2.82085	-0.974509	4.53	-2.6496	0.688911	4.71426	4.16042	-1.99423	0.120312	5.27532	-0.066742	-0.372671	-1.48593	-0.685763	0.514622	-3.64707	4.76801	5.48366	-1.63993	-2.53983	0.602172	4.56909	-0.648855	6.45125	-0.334224	-1.00453	3.85259	-0.855628	4.8976	-0.938563	4.20027	4.35871	-0.163298	4.46796	0.323101	4.93198	-1.4289	4.85609	-1.1888	4.78542	-0.894351
cg00214140	4.80324	-0.407454	4.63795	-1.14255	4.4699	5.17313	-3.03031	4.75163	-3.97839	-3.85086	4.50277	-1.13222	-4.21256	5.41138	4.64365	-1.7081	-3.90923	4.50158	-1.9645	-3.25539	-2.44095	-3.03236	-2.6443	-1.42459	4.80422	5.69344	-2.90374	-3.13893	-4.58795	4.00665	-2.98644	4.46827	-1.30717	-3.08828	4.72209	-1.18086	5.24826	-3.89559	4.38759	5.11151	-0.460631	5.47445	-3.46097	5.24214	-1.85663	4.84441	-3.68702	5.81256	-3.03124
cg00220845	5.77739	-5.43745	5.97	-6.43731	5.46804	6.55969	0.265174	5.54116	-4.00907	0.199725	6.06988	-4.04877	1.46999	6.59026	5.13026	-1.27518	0.113221	6.10231	-0.87724	0.43688	-2.59577	0.360898	0.417899	-5.06699	4.97767	4.58659	-1.42863	-3.40716	0.89398	4.65403	0.246546	5.16439	-1.45195	0.0416203	5.53027	-2.23419	4.76458	0.155432	5.17454	5.69552	0.159858	6.14572	0.241744	5.64629	-1.48249	5.12587	-0.00158201	5.93008	-3.14596
cg00223767	4.93443	-4.04422	4.66044	-6.68114	5.05363	4.58598	-1.69061	4.80129	-2.81489	-1.23108	4.13813	-5.11874	-3.03871	5.1388	4.59914	-3.22615	-2.07359	4.92639	-2.1337	-1.70508	-4.88756	-1.13846	-2.13947	-8.1967	5.58663	4.9267	-3.11181	-5.36458	-4.40771	5.96867	-0.977005	5.23523	-2.60132	-1.42751	3.75999	-3.75724	6.25176	-0.796019	4.26468	4.86715	-1.88668	4.20507	-3.53273	4.46997	-4.57934	5.09023	-1.27869	4.60759	-4.29979
cg00224496	-7.39424	-1.19027	-7.1357	-2.36974	-8.34548	-4.59762	-3.06682	-6.74865	-4.27606	-3.90509	-5.07327	-0.243436	-3.4213	-4.72673	-8.59383	0.0430939	-4.67649	-5.94786	-2.02008	-4.21641	-1.07031	-2.86605	-4.48834	-1.42798	-8.6552	-5.04672	-4.68413	-4.304	-3.96942	-5.65201	-3.56208	-4.27799	0.209649	-3.88251	-6.1874	-1.50459	-5.04735	-2.36116	-6.32502	-7.46866	-2.02099	-25.6853	-3.62785	-5.50073	-1.88739	-4.80813	-3.91035	-7.46281	-1.30312
cg00224673	4.95581	-3.73105	4.23831	-4.00795	4.59574	4.03103	1.44139	4.50212	-0.0482916	0.942005	4.24519	-0.641829	0.442382	4.67478	4.7243	-2.09955	1.16076	4.85085	0.648678	1.0411	-2.8839	0.996083	0.713041	-2.65867	4.66308	3.62383	0.0992688	-1.9242	0.0914273	3.76556	1.04489	4.18534	-0.606818	1.14836	4.17851	-1.01538	4.36461	0.805036	5.0658	4.12801	0.214572	4.02389	0.674458	3.99456	-0.585466	4.54615	1.24781	4.81733	-2.47887
cg00228390	-7.85403	1.34514	-8.60451	-2.62249	-5.93396	-6.39486	-2.72863	-6.32209	-1.18891	-3.09692	-7.88312	-1.5281	-4.25887	-8.45844	-7.10929	-2.89952	-3.16368	-9.11602	-2.92712	-3.8184	0.300948	-3.81996	-2.64147	-0.233349	-4.51698	-5.44894	-0.205163	-0.126039	-4.09491	-8.80517	-2.26757	-6.74674	0.759617	-2.19043	-5.92211	0.894668	-7.00157	-3.47696	-7.46761	-5.57977	-1.36327	-4.71435	-3.02514	-6.55869	-1.19602	-6.95896	-4.47803	-9.31455	-2.49018
cg00231519	-8.24512	-11.3779	0.367092	0.476996	0.229849	7.14371	4.95062	7.25264	4.68967	5.81912	0.531981	0.285191	0.436307	0.643333	7.44894	6.58486	5.51321	0.41549	0.580068	0.808651	5.7628	6.44162	6.52395	6.25138	7.27399	0.454574	0.433401	0.57057	0.44433	7.16236	6.02085	6.61967	7.37473	6.30326	6.26791	7.21398	6.53946	6.07018	0.705481	5.3373	0.616739	6.96854	0.74913	7.03685	6.80395	0.698662	0.648048	7.39313	5.50908
cg00231528	-7.2011	2.21341	-7.22927	3.23137	-7.64571	-6.75981	2.16956	-7.19535	2.37146	1.57503	-7.22482	2.32764	1.25302	-6.65104	-6.30588	0.788207	1.61106	-6.51354	1.46498	1.71854	1.46684	1.64928	1.03116	3.72925	-7.50816	-6.49748	2.31911	1.65744	2.36468	-6.40945	1.72182	-5.7182	1.16524	1.50219	-5.90854	1.1606	-7.22578	2.4646	-5.54597	-6.8862	0.911627	-6.54855	1.74507	-7.39642	1.84718	-6.46625	2.10477	-5.9998	1.49651
cg00231717	4.28312	-6.2458	5.48368	-5.32126	4.94725	3.68921	-1.56892	4.91181	-3.09331	-1.3515	4.13085	-3.77557	-0.672564	4.47107	5.00074	-0.625765	-1.19035	4.71667	-1.04489	-1.16463	-1.50201	-1.84486	-0.359129	-3.95625	5.15292	4.36535	-2.83423	-3.23892	-1.86503	4.27071	-1.78595	4.08829	-0.973919	-1.36107	3.85414	-0.859034	4.61648	-1.8417	5.58362	3.54826	-0.870202	4.35201	-1.08288	4.84278	-2.01825	5.5135	-1.40536	5.06684	-2.542
cg00232868	1.34129	-4.09829	2.31139	-4.73143	2.92031	2.78704	0.498804	1.75595	-1.59236	0.22619	1.02366	-3.77368	2.40775	2.76711	1.62201	-3.30895	1.18496	1.50975	-0.00531043	1.06413	-1.26136	0.714822	1.48387	-5.77744	2.88297	2.32084	-1.03506	-3.65208	3.00273	2.5315	0.199617	3.34207	0.680307	0.270283	1.57565	0.121079	2.60263	0.541743	1.47598	1.07124	0.731532	2.21105	1.70477	1.7057	-1.08909	1.70177	0.946172	1.62946	-2.07051
cg00239726	0.0757193	-6.02756	0.686046	-5.16013	0.469635	0.395365	-0.0187611	0.749056	-1.45096	0.733469	0.535425	3.07953	1.29559	0.911198	0.445395	-6.79632	-0.251497	-0.590529	-4.45727	0.0577459	-4.4622	0.529756	0.390994	1.71853	0.304363	1.1638	-5.83932	0.0978756	0.635994	0.421239	0.229688	0.515667	-5.02774	-0.225083	0.705706	-2.95373	0.434484	0.508354	0.631011	1.0539	-2.11518	0.413642	0.167807	1.04344	-5.21008	0.359917	0.909835	0.681562	-6.61345
cg00240653	-6.33349	3.46935	-7.27057	1.32728	-6.84819	-5.70372	3.67953	-7.16323	5.13819	3.86751	-5.8558	3.90494	4.30079	-8.14834	-8.82579	2.11318	3.95235	-7.35484	1.13499	4.34921	1.87646	3.64972	1.93562	1.20547	-6.5907	-6.82781	2.42278	0.714066	3.85583	-6.51143	3.43899	-6.34123	1.49599	3.66564	-6.00561	1.25167	-6.18361	4.06017	-5.7694	-6.80292	1.34977	-7.04337	3.8502	-6.74401	1.48044	-5.49943	4.23451	-5.57869	1.87114
cg00241041	2.22813	-4.85743	2.44807	-5.98433	2.21865	1.85046	-0.382522	2.08806	-1.93733	-0.913209	2.11091	-4.34968	-0.050403	3.02749	2.92805	-3.58603	-0.295088	1.9235	-0.981095	-0.284659	-3.42008	-0.843416	-0.0683397	-6.422	2.77805	2.10461	-1.91174	-3.93015	-0.0641236	2.02417	-0.680601	2.48188	-1.00709	-0.632585	2.39066	-1.88899	1.87221	-0.91934	2.3496	1.96739	-0.429914	2.17904	0.525581	2.46825	-1.72947	2.17597	-0.590313	1.92264	-3.7101
cg00241081	4.83794	-3.24261	5.14368	-5.34742	6.65159	4.56257	-1.13073	4.31725	-3.66646	-1.19858	4.80188	-1.66597	0.254652	5.80283	4.91607	-3.31805	-0.792895	4.26272	-1.97042	-0.837459	-3.33795	-0.956178	-0.504893	-4.06548	5.17803	4.20468	-2.05859	-3.27339	0.162141	4.66436	-0.873088	4.82553	-2.04361	-1.16907	4.8961	-2.18029	4.33533	-1.11502	4.70306	4.62178	-0.695847	5.342	-0.672447	4.9393	-1.84191	4.63455	-0.93481	4.74745	-3.02442
cg00242627	-4.38376	3.36626	-4.37234	3.30719	-4.60618	-4.17984	-2.09002	-3.93503	1.94817	-1.99719	-4.46639	3.25186	-3.55094	-4.39513	-4.46716	2.42768	-2.23323	-3.59358	2.68854	-2.17856	2.90719	-1.95987	-1.83048	3.53651	-4.23205	-4.4296	2.28992	2.2917	-3.13222	-4.19727	-2.32556	-3.92023	2.21959	-1.71937	-4.17459	2.13286	-3.85827	-2.03123	-4.58401	-5.07071	0.780411	-4.97369	-2.7974	-4.30833	1.54038	-4.01888	-1.70036	-4.05389	2.90755
cg00243807	6.57146	-2.54162	5.03246	-2.95991	5.89781	6.03098	-0.896495	5.63451	2.61935	-0.316929	5.34219	-2.84509	1.09129	5.55307	5.70415	-0.42995	-0.319902	5.52508	-0.136261	0.128107	-0.724017	-0.352632	0.339018	-0.123681	4.94687	5.67938	-0.372147	-2.11542	0.555322	5.85902	-0.175975	4.94998	0.112017	-0.194466	6.54782	-0.354763	4.75787	-0.561902	4.73279	5.87712	0.0138842	5.96984	0.292262	5.88738	-0.779993	5.74416	-0.298382	5.22767	-1.2796
cg00245878	4.79098	-3.56367	4.16726	-1.37845	5.48782	5.11786	-0.446249	4.72579	-3.35281	-0.45078	4.15297	-2.50056	2.18616	4.2872	4.60369	-2.36946	0.521859	5.39727	-2.1187	0.324703	-2.91535	0.688963	1.20535	-1.89678	4.48211	3.98554	-2.083	-2.08962	0.807619	4.44553	0.324256	4.41673	-1.52122	-0.0648792	5.52968	-1.69466	4.83949	0.531119	4.54387	4.19237	-0.705833	5.04949	0.609599	4.90148	-2.63493	4.34396	0.681529	4.64114	-2.18564
cg00248115	-5.63428	0.694092	-7.16051	-1.78046	-5.64469	-5.89567	1.75471	-8.95353	2.25598	1.99742	-6.79392	2.27422	0.0794049	-7.35053	-10.4651	1.31637	2.09058	-6.30579	1.27764	1.06253	0.468397	1.63356	1.20438	-0.891521	-8.03653	-7.20008	1.71687	1.07182	1.58246	-7.29497	1.47067	-6.55135	1.47605	1.45831	-5.60177	0.313755	-5.41551	1.7159	-5.17983	-6.83292	1.41951	-5.64899	1.0771	-6.2564	0.92989	-7.07823	1.86885	-6.88104	0.783328
cg00249374	5.59123	-3.74619	6.04608	-3.00287	6.11309	5.88617	-0.263754	5.80988	-0.565657	-0.705084	5.43277	-4.76606	-0.91707	5.83117	5.14234	-3.4516	0.622507	5.87751	-3.06122	0.0899	-3.05258	-0.816283	0.136444	-4.83557	6.30779	6.25641	-1.57623	-3.33551	-0.229815	5.02793	-1.08871	5.17896	-2.35263	-1.18761	5.73564	-1.68151	4.80635	-0.524729	5.5626	5.17084	-1.16089	5.86681	-0.0670873	4.98249	-2.67922	4.7347	-0.389144	5.44536	-3.75302
cg00252408	3.9688	3.14412	4.13149	1.44834	3.36504	4.81772	1.9472	4.10802	-0.0100668	1.81399	3.98298	3.06571	2.41581	4.75302	5.12998	-4.34432	2.34119	4.19406	0.431732	2.24884	-2.30098	1.99571	2.33937	1.89638	4.64612	4.95885	-0.341859	2.52515	1.87139	4.25726	2.48608	4.23022	-2.5437	2.15105	4.24409	-1.33196	4.28467	2.53294	5.125	3.84835	0.607381	5.11494	2.32487	4.44971	-2.59014	4.06083	2.22359	3.65079	-2.58868
cg00253171	5.24164	-5.1083	4.108	-4.937	4.00893	3.92258	2.82268	5.28301	-2.4369	2.29918	4.64932	-2.76373	2.43963	3.6913	3.44826	4.89373	4.04006	5.25852	2.07	3.88777	2.1559	3.62123	2.4696	-5.11313	4.90754	3.88753	-0.830008	-2.84818	4.07028	4.38052	2.93829	3.19293	3.07289	2.75967	6.14847	1.00601	4.93228	2.58993	3.7423	4.36567	3.25987	5.37071	2.65749	3.96169	2.73839	4.50035	2.68575	3.95325	0.350626
cg00253248	-6.77086	2.83744	-6.26463	2.96616	-8.10462	-5.30235	3.0958	-8.04384	3.33602	2.97997	-6.70526	2.62419	2.16894	-6.67947	-6.03447	2.44616	3.10727	-7.73723	2.75668	2.86132	2.40481	3.52038	2.09627	2.90134	-7.07035	-5.73771	3.49159	2.39688	3.11968	-6.61775	2.70675	-5.28325	2.06233	2.93448	-5.66891	2.51049	-5.67356	3.69223	-5.75484	-7.66543	1.66799	-6.43329	2.93051	-6.1525	2.55707	-5.59966	2.89444	-5.99838	2.15339
cg00254095	-8.67759	-6.46089	-0.0988003	-0.828946	0.206285	0.0546734	-0.0774664	0.0181148	0.033051	-0.0916727	-0.0925513	-3.52957	0.0130679	-0.0403249	-0.216682	-0.667019	-0.191191	-0.203617	-2.41838	0.0827885	-1.6482	0.174807	0.194879	-6.90752	0.0339045	3.70113	2.07086	-1.04991	-0.208248	4.0499	4.14536	4.09398	2.78755	3.65024	-0.0252732	-1.31949	-0.0484864	0.0284639	-0.220243	0.11146	2.00541	-0.123819	0.0605683	4.38232	0.795286	0.265735	0.020286	3.34189	-0.56352
cg00255726	-4.29718	4.25678	-4.1692	5.00104	-5.18191	-4.60588	4.5256	-4.79796	4.84159	3.57729	-3.96162	4.3281	5.51998	-4.01998	-4.52353	3.80105	4.21246	-5.28891	4.4275	4.24455	4.1297	4.62046	3.21969	5.88979	-3.88492	-3.56995	4.50482	1.98084	4.63176	-3.98339	4.16775	-5.11076	3.06117	4.1848	-4.23744	3.79431	-5.26459	4.49515	-4.50432	-4.81655	3.04158	-4.09353	4.72252	-4.09558	4.14433	-5.05193	4.31771	-5.79137	3.31097
cg00257800	2.87544	-6.6327	2.94771	-7.18342	2.42756	2.46856	-0.902392	2.41019	-4.29008	-0.870209	2.56079	-0.280713	-1.13947	2.52415	2.62343	-5.93296	-0.501306	2.12602	-1.98979	-1.24116	-5.53049	-1.18465	-0.787211	-4.44048	2.74946	3.28486	-3.70517	-1.13894	-1.67133	3.6429	-1.31003	3.02475	-3.65999	-0.197929	2.37308	-2.28783	2.13498	-0.515696	3.46658	3.42828	-1.2407	2.62662	-1.09725	3.46029	-2.77659	2.43803	-0.605617	2.71109	-4.56536
cg00260775	3.52679	-0.395862	3.96961	-0.472804	4.10888	3.51873	-0.918841	2.92329	-0.349947	-0.0402032	3.41262	1.55693	-1.59783	4.22387	3.2239	-1.72995	-0.448978	3.30691	-0.00623442	-0.428233	-3.1612	-0.540404	-0.626622	1.14878	4.101	4.33078	-3.08301	0.875122	-1.62613	4.30547	-0.368554	4.24875	-1.97815	-0.305401	3.39164	-0.569774	3.68922	-0.359407	3.73099	3.60988	-1.12682	3.67744	-1.20715	4.18644	-3.04118	3.62773	-0.364703	4.63991	-1.9262
cg00261082	5.57397	3.62101	5.49732	-5.22247	5.36219	5.23431	2.98164	4.47175	-0.183143	1.35856	5.2471	0.632474	3.56478	4.95445	4.74104	-3.412	2.40907	5.06404	-1.11004	1.85864	-4.93284	2.46308	1.73139	0.561134	5.59105	5.17698	-1.32467	-2.5375	3.89664	5.30411	2.36249	5.56783	-0.84407	1.63315	4.76555	-0.374145	4.68412	2.19083	4.50407	4.89822	0.851098	5.21982	3.17975	4.13725	-2.03342	4.73207	2.25892	5.34822	-4.4863
cg00264409	4.78665	-4.63628	5.03276	-6.62218	5.06793	4.25268	-0.637715	5.14505	-1.78547	-0.714804	5.77354	-2.73048	-0.0691092	5.26621	4.8941	-3.16678	-0.84978	5.55881	-1.10563	-0.963564	-2.99127	-0.932453	-0.634277	-5.11072	4.84693	5.25797	-1.42879	-2.34496	-0.765878	5.96543	-0.704425	5.76485	-1.32685	-0.927558	5.12707	-1.53034	4.64277	-0.731117	5.43319	5.06055	-0.77706	6.15119	-0.911227	5.60807	-2.86205	5.16523	-0.736888	5.64285	-2.51408
cg00272561	3.39156	-5.59945	3.92153	-7.53291	4.53442	3.7766	-2.74311	3.77391	-2.2875	-2.62899	3.77131	-4.55713	-3.44457	4.06512	3.8189	-3.56516	-2.17008	4.29882	-3.09949	-2.05547	-3.64166	-2.4653	-2.04679	-5.89534	3.90845	4.52524	-2.76739	-3.71641	-3.47492	3.63882	-2.09763	4.24294	-2.27988	-2.20415	3.702	-2.35525	4.12693	-2.85223	4.14445	4.03388	-1.83357	4.11104	-3.13753	3.94769	-3.37769	4.0393	-2.67499	3.86553	-4.48712
cg00275449	-5.08735	1.61845	-5.77083	1.11397	-3.63223	-5.07411	1.75739	-5.75105	2.02204	1.54237	-4.22526	-1.20525	1.41022	-4.77941	-8.89158	-1.56963	1.19936	-5.85045	-0.909345	1.42654	-0.0857407	1.893	0.929605	-0.52465	-3.24571	-4.20816	0.828166	0.630151	1.75647	-4.3498	1.33117	-4.75276	-0.240757	1.32244	-6.54208	0.184661	-6.92305	1.69989	-3.99381	-5.11679	0.498605	-5.12852	1.08171	-5.87122	0.658552	-6.39309	1.50228	-4.93898	-0.550236
cg00276455	3.42252	-0.273416	4.25563	4.51378	3.61177	4.30539	4.78784	3.84178	-0.352434	4.43596	2.98472	4.69475	5.04447	3.83262	3.23075	-2.29818	4.90284	5.29448	1.90342	4.33099	-0.69973	5.39795	3.64509	3.5931	3.64882	3.52827	0.811451	4.13491	4.99019	3.71376	4.76421	3.91974	-1.30773	3.64614	3.49654	2.66327	4.77681	4.9431	4.48055	2.92947	1.14065	3.39155	4.2025	4.24648	-0.797985	3.76767	3.74395	3.86019	2.24649
cg00282192	2.48055	-4.84496	2.56025	-6.44669	2.52311	2.27631	-5.16499	2.50865	-5.55737	-5.44764	2.17942	-5.40308	-6.25936	2.18087	2.35675	-5.65919	-4.10431	2.79189	-4.51701	-5.90338	-5.24709	-5.64317	-3.44706	-6.81148	2.5072	2.24597	-5.55029	-4.10359	-6.46229	2.44797	-4.47864	2.51737	-3.93643	-5.24395	2.10306	-3.9547	2.551	-5.48398	2.41744	2.0463	-2.74106	2.28259	-5.43298	2.57682	-4.94565	2.55654	-4.89556	2.54015	-3.5565
cg00282706	-5.78292	1.49862	-6.14619	2.3804	-5.10051	-4.98361	2.5051	-5.06466	3.03121	2.3318	-5.59158	2.86608	3.02216	-6.34041	-5.35019	1.78649	3.30167	-6.18602	2.39766	3.18907	2.11375	3.00858	2.32364	3.58231	-5.09818	-5.12392	3.17804	1.78561	3.7033	-5.70693	2.41574	-4.81591	2.20026	2.52142	-5.7005	2.60491	-4.67753	3.29862	-4.53148	-5.93582	1.87756	-5.33254	3.23592	-6.09103	2.69539	-5.71328	3.03927	-4.94853	2.15241
cg00291006	-3.76719	2.35213	-4.29139	3.43927	-6.38055	-6.90707	2.12163	-6.54083	2.44224	2.03951	-4.24497	2.3855	3.16686	-4.94355	-4.54051	2.64206	2.23956	-7.52441	1.85984	2.39216	2.82383	2.25842	1.63999	3.45433	-3.89359	-3.89682	2.47539	2.12039	3.11805	-4.43332	2.11821	-5.47753	1.74337	2.18157	-4.50671	1.8867	-5.79681	3.4191	-4.40694	-3.71667	1.49283	-4.53339	3.05442	-3.06067	2.47174	-5.07766	2.56303	-4.96164	2.58364
cg00293269	-8.16492	-7.7835	-8.11379	-6.29114	-0.220211	-7.47679	-7.21983	1.58928	5.09205	4.37741	1.74718	4.53288	5.40573	-8.50082	-9.00774	-8.17786	-8.61404	1.56613	4.08	4.48117	4.19735	4.50265	4.23574	-0.160341	-0.143759	-0.300827	0.215972	-7.78166	-6.72589	1.59713	4.13283	-0.314479	-0.123259	0.133482	-9.02591	-5.84613	-0.931042	0.115511	-0.43197	3.69874	4.72146	-0.62753	-6.4408	-0.126377	0.128189	-0.804343	0.216691	1.55117	4.33164
cg00299603	4.44997	-4.36154	4.65345	-5.18974	5.14549	4.74302	0.895182	4.24073	-0.22303	0.409988	4.13966	-2.478	2.29007	4.44032	3.70111	0.163432	0.986234	4.78647	1.63228	0.922623	-0.715789	0.427246	1.15446	-4.41876	5.32132	4.42835	-0.283001	-2.19574	2.33949	4.32502	0.704853	4.89315	1.45748	0.702508	4.19183	0.107855	4.16237	0.581452	5.22019	4.37019	0.428815	4.8987	2.16825	5.56978	-0.69811	3.96516	0.614271	4.75876	2.15781
cg00301576	4.26442	-4.9628	3.85664	-2.67879	2.83411	2.32697	-1.61062	2.40024	1.05442	-1.92532	3.3564	-4.55612	-0.016417	3.71372	2.89086	-3.50092	-0.399206	1.73926	-3.42673	-1.55464	-2.71337	-1.34033	-0.0714772	-4.27253	3.77439	3.95859	-2.79388	-4.34354	-1.09757	2.94567	-1.91936	3.2814	-2.11956	-2.8817	2.68996	-2.4385	2.15537	-2.18625	2.92634	5.67607	-1.25311	3.54408	-0.579068	4.04257	-2.14582	2.28589	-1.94241	2.72117	-3.57596
cg00301795	-10.572	0.904859	-7.37254	0.208136	-9.8924	-8.55932	-0.340942	-8.63394	1.01887	-0.513719	-7.90449	1.31041	-0.166239	-8.75226	-7.60556	-1.70489	-0.113649	-10.1687	-0.602246	-0.0788689	-0.896902	-0.0875902	-0.47097	0.573243	-9.98501	-9.39302	0.622979	0.939997	0.286345	-8.09373	-0.486157	-7.58875	-0.421041	-0.144538	-9.00889	0.575151	-6.21208	0.18825	-7.15931	-12.4069	-0.394512	-7.22402	-0.113226	-8.21726	-0.161564	-7.10939	-0.324113	-7.83755	-1.05939
cg00308650	-6.05236	2.28707	-5.89676	1.83392	-6.27915	-5.73657	1.57565	-5.11712	1.57226	1.80149	-6.60723	2.21019	1.75155	-4.95918	-5.7989	0.566013	1.5957	-6.19715	1.03075	1.91435	0.924068	1.81654	1.10289	2.09659	-5.44099	-5.64598	1.16399	1.33365	1.64693	-5.12326	1.62885	-5.09437	0.719741	1.09221	-6.4627	1.35183	-6.44327	1.847	-6.29008	-6.04698	0.506657	-6.02798	1.7016	-5.37336	0.593136	-6.51669	1.76536	-5.99228	0.591488
cg00312625	3.76203	-2.17123	3.15946	2.27182	3.03408	3.29961	3.0831	3.44729	-1.18371	3.73897	3.41918	4.10129	3.51024	4.08399	4.57858	-2.34055	3.67846	2.26136	-0.0335612	2.9382	-3.97489	3.41284	4.01613	-5.06862	3.8108	3.16634	-0.278904	3.03009	2.04565	2.52947	3.48376	3.34641	-1.44248	3.34419	2.98269	-1.56515	2.8606	3.55858	3.3388	2.73902	0.187682	3.57784	3.36768	3.69104	-1.94655	2.96011	3.54852	3.80657	-4.20372
cg00312896	1.95697	-4.19914	2.25429	-6.35242	2.13035	2.39228	-1.76153	2.39114	-0.355535	-1.29303	2.40274	-1.86907	-1.68252	3.01435	2.29432	-5.37139	-1.55111	2.36326	-3.94911	-1.66214	-5.18891	-0.976844	-1.3996	-2.92273	2.62502	2.84755	-4.77797	-3.89022	-1.49932	2.34694	-0.975712	2.92469	-3.29569	-1.47894	1.4006	-4.06476	2.15643	-1.2909	2.5747	2.38931	-1.99202	2.2297	-1.64323	2.60339	-4.0379	1.32174	-1.85579	1.78585	-4.7266
cg00313452	2.87495	-3.38621	3.53353	-4.35792	4.07643	4.19516	-3.46302	4.19102	-5.11901	-3.60852	3.29822	-0.326419	-5.09604	3.14861	3.66436	-3.23382	-3.22512	4.21836	-3.03385	-3.98528	-3.97231	-3.81743	-2.46398	-5.16196	3.62345	3.62113	-4.44904	-2.86432	-5.02259	3.58379	-3.07248	3.76033	-2.67705	-3.50838	3.51764	-2.60452	4.00629	-4.47947	4.03414	3.05575	-2.0556	3.88194	-5.17179	3.36546	-3.84421	3.59483	-3.65582	3.60108	-3.28207
cg00314029	4.11547	-4.01383	2.78407	-4.94098	1.98619	2.31781	-5.15631	2.35657	-4.11885	-4.12828	2.91751	-4.80791	-5.16371	2.60048	3.31981	-2.0601	-3.96073	2.70852	-3.56485	-3.96296	-2.70715	-3.90796	-2.79246	-4.82745	2.65682	2.97905	-4.55396	-3.5559	-4.1259	2.43575	-3.47187	2.77497	-2.94672	-3.91121	3.63285	-2.56028	2.94038	-4.85241	2.35066	3.38951	-2.21741	3.32548	-4.51577	3.83709	-3.83456	2.56823	-4.48324	1.8988	-2.16228
cg00317852	5.74783	-3.39605	5.81028	-3.55415	4.56405	5.91527	-1.41912	6.27684	-0.629015	-1.20255	4.70622	-2.30373	0.788849	4.79768	5.71453	-2.09001	-0.994272	4.37169	-2.07057	-0.976966	-1.4658	-1.1075	-0.330046	-4.65108	6.09613	5.19633	-2.66033	-2.66908	-0.172081	5.46036	-1.07134	5.38296	-1.0078	-1.93592	5.03914	-2.04557	3.68832	-1.37922	4.06459	5.43267	-0.817657	6.28761	-1.19914	4.9797	-3.67203	4.13714	-0.603449	5.79426	-2.55005
cg00318947	3.69169	-4.20865	3.35457	-5.71679	3.64592	3.5387	-2.18955	3.47058	-4.41987	-2.93976	3.5315	-3.96887	-3.18675	3.8477	3.74472	-2.86646	-2.86032	3.57995	-1.78423	-3.31587	-1.74373	-2.70812	-1.79703	-4.57351	3.20691	3.15418	-4.19827	-3.31508	-3.13395	3.5055	-2.15968	3.46937	-1.23551	-2.63816	3.73606	-1.90692	3.58063	-2.54951	3.41208	3.09384	-1.56906	3.67179	-3.14875	2.86731	-3.51572	3.46727	-2.22618	3.6604	-1.61203
cg00324754	4.45467	-4.90852	5.15412	-4.77087	5.53349	5.30745	-2.33025	4.95535	-2.88503	-2.18367	3.74329	-2.86344	-2.14426	4.25069	4.42571	-3.68438	-2.47861	6.29462	-2.4335	-2.32274	-3.09447	-2.02333	-1.70578	-2.95066	5.21247	3.89841	-4.19311	-2.87869	-1.73216	4.43838	-1.95114	5.86098	-1.57165	-2.13757	5.0236	-2.02804	5.20921	-2.28066	4.4965	4.6996	-1.52661	4.81633	-2.50845	4.62559	-4.71358	5.10758	-2.31302	6.07954	-4.65948
cg00325272	0.667398	-2.99795	1.03531	-4.09767	0.576441	0.0240064	-1.84077	0.413322	-3.32327	-3.44334	0.561365	-3.33897	-5.54444	0.61827	0.890331	-5.76623	-1.22869	0.0332338	-3.4392	-0.8735	-5.68843	-1.39023	-4.07975	-3.46365	1.01826	0.670942	-3.78346	-3.89109	-0.698818	0.0487818	-2.47605	0.498506	-3.98017	-2.28343	-0.0518425	-2.66572	0.796298	-2.27099	-0.0761107	1.65126	-1.96293	0.413544	-3.53485	1.87821	-2.71394	0.37558	-1.19509	0.488918	-5.11316
cg00326124	-6.24303	2.50441	-5.86959	3.53667	-5.79152	-5.55742	3.47645	-7.42355	3.19728	4.0815	-5.29901	3.19783	4.51198	-6.50128	-6.13924	1.62315	3.34283	-6.4767	2.49959	3.65098	2.12074	4.17552	1.99114	2.73271	-5.18256	-6.92208	3.63603	2.64276	3.70165	-5.27467	3.54123	-4.92815	2.03659	3.30112	-5.4373	3.15861	-5.39155	3.30719	-6.48673	-5.91752	2.2172	-6.15332	3.23907	-6.90739	3.01755	-5.1006	3.62036	-4.80917	1.94742
cg00332233	0.426024	-3.4866	5.72823	-4.40155	5.94073	5.64399	-1.49189	5.73414	-3.42129	-1.20533	5.75898	-2.83866	-2.19525	6.30343	-6.93223	-7.81811	-7.25701	5.90265	-1.92711	-1.22651	-2.18754	-1.56698	-0.535472	-5.40925	5.84763	5.67093	-3.02913	-1.72963	-2.73043	6.10799	-1.02639	0.313816	-3.22183	-2.55875	5.23887	-2.02362	5.48319	-1.50918	6.29136	5.80907	-2.10931	6.37518	-1.44669	5.39218	-2.49404	5.72768	-1.41681	5.46498	-2.65605
cg00334968	1.80758	-7.79361	2.66112	-2.82334	2.47805	1.97782	0.379757	1.61256	-2.45229	0.439655	1.95663	-0.708268	0.79431	2.5754	2.11945	-2.80123	1.08056	2.74549	-0.909082	0.595467	-3.24475	0.729434	0.510742	-1.45361	2.20031	2.61937	-3.33233	-0.473214	1.28966	2.13383	0.241667	2.85015	-0.220553	-0.0938771	1.94588	-0.646706	2.33794	0.488516	2.66437	1.94705	-1.03252	1.62837	0.879487	2.42319	-3.43178	1.87409	-0.234018	1.89803	-4.20063
cg00340457	-12.0001	0.369113	-6.19658	-0.640939	-6.00658	-7.36405	0.265036	-5.91875	1.39921	-0.0800248	-5.52317	0.3818	-0.0594834	-16.8725	-24.0818	-5.14778	0.171732	-6.63125	-4.08517	-0.387139	-4.84502	0.12568	-0.437789	-1.73981	-6.92775	-5.92684	-1.23758	-1.25395	0.170592	-10.4532	0.359879	-4.56393	-4.35248	0.151827	-4.25941	-0.984953	-4.81462	0.0207228	-5.06338	-8.55062	-2.90912	-7.05175	-0.484035	-7.67513	-2.86295	-4.15223	0.41721	-4.3892	-4.19442
cg00345083	2.71376	3.97063	-0.313641	-0.138065	-0.323015	-0.412728	-0.224621	2.57235	4.67654	3.60813	-6.32807	-5.99219	-8.42408	-8.1338	-7.55086	-7.66115	-8.43677	2.72655	2.32003	3.89095	1.21529	3.8082	3.56592	-0.130326	2.59385	3.38458	3.95116	-0.0908011	-0.00349404	3.06655	3.17038	-0.190086	-0.396501	-0.10854	-6.8152	-6.0018	2.30479	3.90125	-0.382309	-0.178445	2.24821	2.26332	-0.0787794	-0.408293	-0.442196	-0.211271	0.0368951	2.64289	1.33899
cg00356694	-8.04321	1.28501	-8.18734	0.132631	-7.6469	-7.47457	0.625177	-8.5948	1.01362	0.752326	-7.2785	1.51479	0.98384	-8.06046	-8.10409	-3.03063	0.70786	-7.70008	-0.735787	0.712926	-1.84655	0.660538	0.290659	-1.6527	-6.46841	-7.24144	0.123088	0.588088	1.43511	-7.39243	0.610348	-6.90827	-1.14161	0.517546	-7.38682	0.367908	-6.36554	0.922574	-6.73861	-7.67896	-0.988635	-7.95691	0.816864	-7.96739	-1.0576	-6.58977	1.01625	-7.9878	-0.450406
cg00356862	3.31948	-3.56183	3.07983	-6.00363	4.15992	3.16564	0.18371	3.31614	-0.528284	0.036525	3.18349	-0.982296	-1.12654	3.97316	3.5981	-4.05669	-0.00838641	3.32389	-1.60857	0.204921	-4.35542	0.0489814	-0.247225	-1.75481	4.02751	3.60493	-2.02895	-0.722501	-0.499986	4.03556	0.0299021	4.6346	-2.503	0.153568	3.65831	-2.30855	3.16365	-0.0977628	3.19299	3.02715	-1.07857	3.73338	-0.226438	3.81246	-3.53763	3.32646	0.00526342	3.59358	-5.0709
cg00370962	4.96927	-3.55767	4.50591	-6.34806	4.24405	4.48052	-2.38985	4.79456	-3.10309	-2.68791	3.95576	-2.90389	-1.85995	4.28754	4.45073	-3.38669	-2.66491	4.56947	-2.54232	-2.12969	-3.5085	-2.27451	-1.67452	-4.79333	4.59605	5.26979	-3.20283	-4.29095	-4.04995	3.82681	-2.57888	3.974	-2.06475	-2.82185	3.87019	-2.82349	4.60141	-2.34092	3.5326	4.82346	-1.81448	5.36185	-2.62934	4.4275	-3.20338	4.71268	-2.61475	4.02377	-3.73488
cg00376184	3.38514	-3.77059	3.81299	-5.14437	3.3812	4.47263	-2.98642	3.82718	-1.72306	-2.70616	2.9668	-3.78002	-2.13136	3.57596	3.29527	-3.83529	-1.66108	2.4369	-3.73411	-2.15439	-5.86956	-2.45498	-1.64914	-4.81152	3.41805	2.48402	-2.23084	-2.82794	-2.77461	3.53605	-1.96043	3.39733	-2.27062	-1.96431	3.49674	-2.01059	3.72837	-2.81382	3.38715	3.28673	-0.974837	4.1631	-2.42445	3.51791	-2.76408	3.41493	-1.93667	2.99737	-3.80811
cg00377752	0.945704	-1.4823	1.633	0.114707	0.907555	1.06584	1.28949	1.0347	1.18907	1.16436	0.939969	-0.823662	0.634573	1.17901	1.22702	-0.76399	1.87713	-4.19642	-2.63593	-2.43161	-0.157625	1.0695	1.39511	-1.55436	1.38178	1.55219	-0.0751495	0.510864	1.51859	-1.43803	-6.71414	0.960935	-0.339002	0.801985	1.63005	0.596104	0.946173	0.796891	1.17001	1.23825	0.585096	1.12809	1.04417	1.21414	-0.152275	1.24057	1.20154	-4.54031	-3.2383
cg00378508	3.38947	-6.0207	3.66112	-6.01704	4.05002	3.60235	-1.5698	3.27635	-4.132	-1.49109	3.35623	-3.87125	1.08104	3.32152	3.3107	-4.87504	-0.875889	3.71861	-2.32048	-0.834779	-4.73357	-1.46819	-0.291669	-5.81169	3.84037	3.30335	-3.61353	-3.54745	0.256353	3.22884	-1.19964	3.0709	-2.7081	-1.0726	3.15772	-2.15344	3.37821	-1.49951	2.82256	3.55841	-1.20504	3.57213	-0.0725209	3.57129	-2.76849	3.46972	-1.45066	4.09391	-3.74004
cg00380209	0.985127	-4.02339	-0.0778565	-4.08087	0.996156	0.0331146	-0.923589	-0.451552	-7.97433	-1.2399	-0.145387	-1.8988	-0.730383	0.0768633	-0.0978514	-4.13596	-1.77283	0.265308	-1.9005	-0.85018	-4.42435	-0.410063	-1.4115	-4.99467	0.411875	0.266022	-3.22827	-2.681	-0.474607	0.410433	-0.697801	0.706273	-4.53138	-0.66769	0.460859	-1.94363	-0.522266	-2.26108	-0.123436	-0.585277	-1.78969	0.0798362	-1.91255	0.57178	-1.82844	0.396426	-1.50307	1.39998	-1.49736
cg00381789	4.93551	-5.72336	3.62895	0.922813	3.65009	4.47472	0.876417	3.99433	-2.99422	1.13728	4.25362	-3.47318	2.34218	4.45401	4.92655	-4.56226	1.11724	3.58874	-1.93419	1.35553	-2.10228	1.3405	1.49873	1.09904	3.70066	3.18294	-2.2937	0.92686	1.06517	3.72242	1.94237	3.75771	-0.582829	0.867985	4.99228	-1.46171	4.32767	1.85859	4.63815	3.84953	2.65771	4.14675	1.98738	3.65392	-0.406467	4.35305	1.35824	4.61555	-4.47446
cg00385475	1.29578	-2.56656	1.507	-1.9397	0.73036	1.01494	-0.553098	0.822936	0.430931	-0.28606	0.747437	-0.808261	-2.29612	-3.70112	0.869976	-1.37968	0.113521	1.4322	-0.111284	-0.356798	-2.07588	-0.649488	-0.36119	-1.94963	1.65775	0.920186	-0.717975	-2.07933	-1.98757	1.32733	-0.801579	-1.4412	-3.53582	-2.07179	0.852004	0.972424	1.04648	-0.564968	0.790516	0.724827	-0.328207	0.790541	-27.5252	0.762189	-0.749555	1.07528	-0.603946	1.10754	-2.42656
cg00386051	-7.33141	-1.83676	-7.20616	1.19859	-5.5194	-6.4931	1.08148	-7.17136	1.59962	1.22213	-7.46294	1.49434	1.71783	-6.55438	-7.45113	-4.62683	1.23635	-6.01986	-0.275855	1.03513	-2.31515	1.35902	0.595196	-0.477197	-8.03654	-7.48176	0.761774	1.82815	1.91021	-6.13294	1.06496	-5.93663	-0.987603	1.18199	-8.3956	0.841739	-5.66523	1.54773	-6.13111	-7.88587	-0.517349	-7.53934	1.2796	-6.58467	-0.315447	-6.23683	1.61205	-5.40743	-2.65637
cg00386386	2.43514	-5.18397	3.60395	-6.57505	3.31552	3.10624	-1.98587	2.69031	-4.44735	-1.74556	3.57672	-4.67457	-1.42478	3.62384	2.76774	-3.40079	-0.710699	2.35541	-2.20969	-0.90359	-3.10212	-1.76394	-0.374389	-7.81296	3.71136	2.82657	-3.1559	-3.45195	-1.29383	3.25586	-1.06917	2.86736	-2.56324	-2.19182	2.5626	-2.57183	3.17714	-1.82309	2.98812	2.54207	-1.16726	3.38194	-1.6571	3.28106	-3.96321	2.47463	-1.33033	3.47513	-4.91371
cg00388262	3.69561	-3.11209	3.1901	-4.63031	2.64075	3.5005	-1.07302	3.27507	-0.703223	-0.460208	2.96326	-3.143	-0.0434584	3.36928	2.80279	-2.24904	-0.220704	3.48224	-1.36585	-0.530856	-1.23292	-0.936155	0.198863	-3.8071	3.14297	3.645	-1.94925	-2.15935	0.285275	3.01035	-0.530492	3.30462	-1.40398	-1.12713	3.69457	0.475345	3.26305	-1.30482	1.75767	2.97527	0.206616	3.58702	-0.392422	3.13663	-0.633101	3.49421	-1.02108	3.46922	-1.98636
cg00394221	4.95456	-0.159355	4.78106	0.816923	5.26282	5.25224	2.08263	4.86694	-0.545303	2.12922	4.7463	3.23996	4.36121	4.64453	4.60638	-3.68201	2.75636	4.87671	-1.66165	2.26349	-2.11656	2.50747	2.29342	0.359804	5.189	5.57458	0.177426	3.03302	3.42949	5.32932	2.158	4.82171	-0.67601	1.36644	4.77128	1.60591	4.46365	1.8937	5.02377	4.81339	-0.483402	4.74058	2.94407	5.28079	-1.69029	4.59181	2.42802	4.59715	-1.72473
cg00394583	5.08604	-4.24059	4.67814	-4.31313	5.19039	5.21113	1.70438	5.26574	1.54469	2.0143	5.63082	-3.37925	3.14294	5.77543	4.87287	0.572968	2.25265	5.45612	1.05528	2.2472	-0.0333284	1.52428	2.20534	-4.32755	4.92772	5.86312	0.0997636	-2.38498	3.88184	5.66298	1.72041	5.40761	1.65568	1.11087	5.37265	0.733277	4.86905	2.11446	4.79458	5.5631	1.51912	5.4535	3.01176	4.98711	0.359305	4.50493	1.77326	4.57296	0.103569
cg00399441	5.28286	-3.23409	5.30811	-5.2488	5.36683	5.5702	0.430976	6.57789	2.462	1.18442	5.73684	0.162721	4.92315	6.3973	5.95961	-0.979562	1.65569	5.56312	0.432971	1.84998	-1.80177	1.25922	1.75965	-3.63774	5.57698	4.69862	-0.826999	-3.15637	3.29054	4.99433	1.0825	4.55532	-0.261492	1.24255	4.44238	-1.47482	4.87241	0.591627	4.80773	6.25957	2.38119	4.50672	3.32423	5.77178	0.0471045	5.14835	1.11645	5.84628	-0.860117
cg00400217	3.02933	-4.7955	3.33554	-6.19482	4.28039	3.43397	-0.088289	2.71105	-4.17464	-0.191742	3.2011	-4.15242	1.11415	3.47083	3.55602	-1.69837	0.0155751	3.00152	-1.24086	0.0952758	-3.36204	0.205439	-0.132197	-6.25243	3.10487	3.69251	-2.02655	-4.08535	0.733348	3.47761	-0.0253609	3.86206	-1.74886	-0.273281	2.7688	-2.42686	3.19882	0.135557	3.2646	3.5541	-0.681757	3.67963	0.0183068	3.4077	-2.98059	3.09479	0.335409	3.19278	-4.28987
cg00401094	4.50231	0.0127843	3.61358	-5.70746	4.10242	4.14478	-2.43207	4.32527	-3.92315	-2.49156	4.0152	-3.16312	-2.89625	3.85029	4.26346	-0.369137	-1.81955	4.3728	-1.29464	-2.22448	-0.979723	-1.77804	-1.29797	-4.37417	3.90075	4.82376	-2.86803	-3.00304	-4.09216	3.85222	-1.79176	3.81689	-0.200306	-1.77792	4.22785	-1.57309	3.81603	-1.70817	4.25481	4.28502	-1.12193	4.57434	-2.76853	4.38879	-2.04488	4.10734	-2.26116	3.80087	-1.85682
cg00404923	3.07052	-5.7773	3.59549	-7.42749	3.26902	3.33103	-5.49341	3.23382	-5.52755	-4.8836	3.6064	-5.72024	-6.85752	3.98505	3.14779	-4.99193	-5.73845	1.34174	-3.21866	-5.46256	-5.83074	-5.14878	-2.71841	-7.10078	4.10983	4.09552	-4.79826	-4.24582	-5.51525	3.38288	-4.05478	3.73265	-2.69049	-5.12174	2.59692	-1.95725	2.56736	-4.99766	3.35631	2.86039	-2.25395	3.40616	-6.27279	3.37402	-4.93522	2.3618	-5.60481	2.74412	-3.55507
cg00405942	4.97791	-4.02253	4.77196	-5.38001	4.04414	6.10679	0.629241	4.0909	-0.72434	0.599214	4.87827	-1.75226	0.641658	5.56504	4.36809	-0.296294	1.38746	4.57793	0.943281	1.41976	-0.809512	0.137091	0.953576	-3.88577	5.0382	3.71492	-0.185093	-1.93684	1.90712	4.48179	0.580585	4.6648	0.414667	0.481065	4.67481	-0.284746	4.23626	0.19819	4.85148	4.84891	0.717551	3.80405	1.76145	5.04777	-0.543793	4.45119	0.472454	4.70063	-0.354036
cg00408678	2.41893	-5.97775	2.92477	-6.48324	3.18969	3.05859	-2.10883	2.72802	-4.12381	-2.68158	2.30408	-4.48326	-2.56519	2.7814	2.80114	-4.24308	-2.15257	2.3639	-3.37718	-2.13625	-4.51894	-2.5269	-1.63432	-5.0169	2.96854	2.79144	-3.13176	-3.87941	-2.18627	2.60617	-2.24448	2.921	-2.63538	-2.74678	2.79687	-2.72581	3.04183	-2.48155	2.59297	2.77834	-1.84893	2.49591	-2.46123	2.36754	-3.80732	2.62828	-2.15624	2.70112	-4.00415
cg00412514	-2.57706	4.36436	-2.85032	3.42222	-4.31964	-3.32374	4.4221	-3.79712	4.66081	4.52072	-3.34642	2.75933	4.79175	-3.82885	-3.78893	3.19686	4.10032	-4.01362	3.04677	3.71555	1.91494	5.45287	2.89032	-1.34126	-3.25686	-2.31776	3.58133	3.23678	4.37875	-3.85084	3.58265	-3.75405	2.64913	4.27142	-3.34794	2.99553	-4.8387	4.53911	-4.04467	-2.84318	2.91273	-3.09673	4.52921	-2.06527	3.90738	-3.81405	4.94612	-3.4761	1.84779
cg00413734	-0.366654	3.69665	-7.47334	-7.014	2.79151	-0.222674	-0.208552	2.97955	3.75996	3.86735	-0.341847	-0.234259	-0.273522	-7.35905	-7.71456	-7.35487	-6.60629	3.02265	2.90488	4.12737	-0.099652	-0.127308	-0.247196	-4.62031	-0.310524	2.67095	3.6839	3.63864	3.85299	-6.48862	-6.48882	-6.35252	-6.79804	-6.85189	-0.463708	-0.22878	3.05061	4.22581	-0.365109	-0.272117	-0.0904235	-0.551581	3.90221	2.54491	3.9008	-0.258898	-0.0635734	-0.161257	-0.238217
cg00418432	4.45397	-2.47379	4.07741	-2.06198	4.67683	3.2096	2.37278	4.49025	0.391017	2.84799	3.76646	2.78778	5.22237	3.97769	4.36751	-3.96525	3.39458	3.97898	-0.511257	3.32042	-3.73022	3.1978	2.40272	0.372192	3.97498	5.55381	-0.664446	3.24291	3.50988	4.60249	2.84475	4.38837	-2.8364	2.87187	3.52435	-0.317219	2.79602	1.69043	4.3451	4.16829	-0.538103	4.00296	3.52826	5.59032	-0.989258	2.20902	3.35494	3.50294	-1.98005
cg00419310	-9.12077	2.733	-4.275	1.72019	-5.26656	-5.35291	3.03311	-4.14242	2.94624	1.69564	-7.62371	2.74467	2.45066	-7.71087	-4.44636	1.66728	1.95334	-9.97398	1.26435	2.44207	3.08116	2.47254	1.93239	3.37939	-9.15617	-6.073	1.87145	1.96516	3.85609	-9.89538	3.26774	-6.09701	0.989799	2.56156	-21.491	0.292758	-5.52706	3.16594	-5.16721	-8.32659	1.7257	-7.02397	2.30857	-11.9378	1.89484	-6.51676	2.68613	-4.5826	1.40921
cg00419680	3.86891	-4.1273	4.20932	-5.63236	4.03297	4.11938	-1.40132	4.05142	-1.13876	-1.1939	4.05043	-2.73898	-0.180779	4.0199	4.52158	-1.76354	-1.1304	4.19146	-2.31694	-1.43559	-2.00147	-1.37782	-0.758375	-5.29025	3.9559	4.32248	-1.97511	-2.89628	-0.892297	3.86807	-1.25419	4.25281	-1.12556	-1.45303	3.94241	-1.72536	3.86437	-1.48844	4.39118	3.87128	-1.32644	4.11437	-1.62099	4.17313	-2.2401	4.01423	-1.68325	4.25999	-2.75593
cg00421829	4.59878	-4.80802	5.79279	-4.37971	5.05562	4.75789	1.64834	4.04017	-0.409418	1.36119	4.43075	-4.65969	2.24226	5.2711	4.75405	-4.53987	2.07054	5.24831	-0.689425	2.16003	-3.62691	1.7956	1.21318	-6.12835	4.95902	5.55387	-1.25948	-3.85782	2.76178	4.97514	1.71214	5.5395	-1.63205	1.04026	4.57697	-1.76718	4.82137	1.81813	3.87759	4.20665	0.413997	5.18984	1.89316	5.4398	-1.65677	4.39045	1.41481	4.64029	-0.775933
cg00424315	-5.35974	3.14039	-6.83316	2.58888	-6.4162	-6.88659	-0.33417	-7.12896	2.72967	2.49556	-5.49768	2.137	3.00376	-6.50994	-7.49291	2.04187	2.53423	-7.38593	1.28049	2.57486	1.17662	2.18581	1.59787	2.67638	-5.6719	-6.10562	2.14767	2.40572	3.3065	-5.31413	2.22441	-6.27671	1.74732	2.67288	-5.14585	1.75282	-6.7379	2.62755	-5.99789	-5.15685	1.45621	-6.23595	2.36479	-5.16777	2.03607	-5.56219	3.1604	-5.74756	-0.695251
cg00426127	-5.85429	5.29538	-5.737	5.12725	-5.41819	-5.68144	5.00229	-5.66641	5.20188	4.61469	-5.37166	3.85486	6.41098	-5.58569	-5.88587	1.03146	4.33532	-7.30581	2.23161	4.43055	1.28707	4.64181	3.13375	4.34563	-5.68372	-6.1311	4.54785	2.98781	5.55962	-5.95068	4.37976	-5.4734	2.03332	5.04667	-5.7129	2.91285	-5.24176	4.73253	-5.14136	-5.93907	1.78302	-6.83329	4.70404	-6.58639	1.85057	-5.99412	5.10185	-5.09813	3.27574
cg00431187	4.51628	-3.38439	5.10234	-4.97682	5.29774	4.40206	-1.27554	4.70828	-3.37019	-1.39113	4.91243	-3.45219	-1.67002	4.77695	5.44428	-0.0579133	-1.46405	5.65558	-1.21595	-1.56803	-0.111482	-1.18199	-1.01347	-4.09034	5.47639	5.70228	-2.17783	-3.06162	-1.55858	5.46408	-1.05221	4.89878	0.679544	-1.03118	5.04626	-1.25757	4.76669	-1.0556	5.2586	4.70175	-0.466814	4.70811	-1.43048	4.93059	-1.27009	4.18359	-1.05359	5.29408	-1.84079
cg00439656	4.14595	4.2581	-0.242095	-0.23163	-0.0744073	4.15525	2.61555	-0.147539	-0.118061	-0.131173	-0.22141	0.160821	-0.287178	3.90926	-6.89108	-7.53893	-7.75838	-7.73498	-7.30556	-7.36202	-0.279449	-0.332061	-0.202028	-0.172384	-0.366576	3.77282	3.79403	3.78052	2.76311	-0.451195	-0.286825	-6.85488	-7.65436	-10.8621	3.9059	3.21881	-0.297996	-0.325917	3.985	-8.14265	3.77195	-6.69452	2.93684	4.43736	3.50896	-7.41312	-6.86644	-0.143558	0.342996
cg00441573	-5.30785	2.2604	-5.25681	2.83964	-5.28487	-5.33336	-3.8599	-4.59871	0.162676	-4.04914	-4.29532	2.02335	-4.30895	-4.40895	-4.87901	-0.129303	-4.35903	-3.98199	1.57837	-3.79332	-0.00249413	-3.62391	-2.51214	2.2192	-4.97492	-6.3039	-0.410161	1.10742	-4.68936	-4.63854	-3.49579	-4.96104	-0.0640927	-2.30504	-4.4621	0.500236	-4.43384	-2.79958	-5.00071	-5.335	-2.99532	-4.83445	-4.57734	-5.28933	-3.30417	-4.21563	-3.40693	-5.75015	1.92034
cg00442308	4.76273	-4.44039	4.21357	-4.46871	4.29817	4.65538	1.14434	4.06102	-1.21586	1.62666	4.38161	-2.81697	2.48218	4.35898	5.89857	0.400567	2.47973	4.90291	0.852487	2.13041	-0.450867	1.11052	2.12509	-4.70597	5.11786	4.21879	0.0364024	-2.34371	2.69589	4.53055	1.8459	4.19804	1.19855	0.941504	5.43858	0.351847	4.85395	1.58468	4.66482	4.5887	2.39412	5.9182	2.52924	4.00428	0.398895	4.55693	1.78468	4.71983	-1.27199
cg00444390	2.4913	0.855012	3.29171	3.32701	3.28937	3.03441	3.01079	2.48999	-0.115244	3.14547	2.66032	3.99113	4.19753	3.10393	2.66437	1.45068	3.6697	2.07128	-0.19736	2.9963	-0.522895	3.54527	3.40056	3.63459	2.64188	3.10805	-0.107807	3.89837	4.23847	2.32125	3.61951	3.03797	-1.34848	3.2057	2.77252	2.69653	2.41189	3.2986	2.54886	2.89503	1.83238	3.45002	3.67409	3.19447	-0.766707	2.60386	3.33863	2.69179	-2.49563
cg00446096	-5.65605	1.86022	-4.84746	3.07092	-5.71044	-4.98081	1.25197	-5.77888	3.53498	0.590775	-4.84486	0.44324	-0.850223	-5.522	-5.73761	0.808377	1.60932	-5.64987	0.842227	1.22007	2.22953	0.901583	0.844808	0.146928	-4.61355	-5.24267	1.71283	0.207222	0.02486	-4.88781	0.700371	-5.61501	1.90383	0.636352	-4.70553	0.818645	-5.67457	0.767228	-4.8437	-5.55108	-0.287956	-5.32954	0.566684	-6.04308	0.867789	-5.95869	0.759669	-5.31202	1.68275
cg00446464	-5.25973	3.42387	-7.47338	0.903602	-7.73436	-4.01818	1.81977	-5.02149	2.41738	1.26963	-8.78942	2.16929	2.39098	-7.56822	-6.13095	-1.26126	1.72799	-6.86042	0.413241	1.28363	0.515172	1.30572	0.897683	2.262	-5.35777	-9.46687	1.33281	0.138055	2.02213	-6.5814	1.29887	-7.632	-0.0961684	1.12053	-4.89989	1.15704	-4.22404	1.76139	-4.43381	-9.98011	0.869597	-6.0812	1.56853	-7.27801	0.675024	-5.06919	1.88114	-12.334	0.93732
cg00450164	-7.14539	2.83249	-7.97046	3.36748	-8.52191	-9.30059	1.88051	-11.1393	2.42356	1.74071	-7.85836	2.50652	1.61297	-8.4135	-8.62465	0.343714	1.76222	-8.58597	1.20517	1.89288	0.304671	1.67356	0.958515	1.728	-8.19135	-8.82224	2.04581	2.34212	2.09241	-7.96755	1.50085	-7.3488	1.42694	1.68184	-9.06598	1.55248	-7.90925	1.90638	-7.08516	-8.83381	0.646572	-8.44287	1.35274	-8.29804	0.487166	-8.20923	2.04898	-8.15599	1.73781
cg00450389	5.97317	-3.61706	5.42634	-3.48853	6.69042	4.86666	3.49902	6.02098	0.584203	3.70798	6.21458	0.0217621	5.20233	6.64128	6.03063	0.153415	5.09317	6.15055	1.64241	4.53326	1.25315	3.3716	4.85548	-1.34709	6.33973	6.09403	0.680255	-2.1391	4.99968	4.8999	3.85207	5.34859	1.68699	3.04881	5.077	0.258876	4.89967	3.89477	5.4143	5.24049	3.47554	5.36607	4.92575	5.7624	1.1526	5.21092	3.94988	6.04207	0.882423
cg00454787	-4.70786	0.572743	-3.91589	4.68213	-2.90627	-2.63179	2.52689	-2.87473	3.14298	3.13075	-3.84087	1.07891	2.83081	-3.49751	-4.18678	3.24784	3.43561	-4.73147	2.68467	3.90756	1.52092	3.99659	3.0312	3.77792	-2.66065	-4.47004	4.53661	2.92926	3.53969	-3.28145	2.55814	-1.84321	3.19255	3.8952	-4.43871	3.95343	-2.91722	4.43241	-3.66433	-6.51905	2.86365	-3.93142	3.44941	-5.19667	1.54539	-2.94748	1.8076	-2.48971	1.50499
cg00458564	5.43382	-3.30456	6.30618	-4.21444	6.73395	6.71218	1.17532	5.26179	0.61635	0.716048	5.04111	-0.945713	1.99603	5.99021	5.88817	-0.352404	1.85521	5.48614	0.868579	1.45534	-1.27604	0.933695	2.05175	-1.44199	5.5439	5.24752	1.3508	-2.19762	2.36891	5.53704	1.0701	4.74182	0.55012	0.960743	4.62455	0.0473912	5.23894	0.932853	3.99314	5.83435	1.17484	5.28802	2.58985	5.46724	-0.331219	5.39902	1.08616	5.54997	-0.79446
cg00463202	4.67167	-3.24969	4.30262	-3.89212	4.39656	4.37021	0.0785848	4.16126	-0.856934	0.168188	4.36142	-2.54693	1.77078	4.6475	4.66063	-1.97787	0.694417	4.58823	-0.352862	0.673364	-2.43954	0.017108	0.555862	-3.76829	4.80204	4.35211	-0.677484	-1.95549	1.19234	4.27334	0.229339	4.28568	-0.656995	0.0151347	4.27335	-0.967012	4.07385	0.441905	4.61591	4.6402	0.560922	4.84924	1.03999	4.47176	-0.629705	4.57684	0.374084	4.9405	-1.69435
cg00465188	2.50082	-4.8562	3.44807	-7.644	3.51994	4.7004	-0.085576	3.59566	-0.284404	-0.25011	3.86293	-2.57973	0.522374	3.76871	3.19268	-0.836725	-0.605507	3.54281	-0.224532	-0.543743	-1.28655	-0.279135	-0.348818	-4.92073	3.37614	3.40369	-0.289993	-3.27136	-0.0745044	3.25263	-0.120161	3.66416	-0.384291	-0.374031	3.62921	-1.2584	3.09776	-0.376391	3.7806	3.73067	-0.538466	2.90048	-0.575607	3.83292	-1.44861	2.85569	-0.187052	4.81591	-1.99421
cg00466071	-9.38742	-2.94795	-8.85836	-2.98153	-9.01472	-8.81138	0.2789	-10.549	-0.0974189	0.135766	-9.94339	-1.22005	0.628713	-13.7281	-8.211	-0.412286	0.334265	-10.5039	-0.106684	0.312784	-1.70835	0.314895	-0.274058	-2.22342	-9.14452	-8.07178	-0.0902268	-1.75368	0.703107	-9.04771	0.127704	-9.46567	-0.218551	0.101738	-8.25807	-0.110259	-7.08893	0.269681	-6.16698	-10.1338	-0.0073938	-8.58977	0.314559	-8.33158	-0.890292	-9.28153	0.514779	-10.8121	-1.48215
cg00466116	-5.88228	-6.96784	-5.06196	2.50236	-6.27853	-5.46154	0.966246	-5.99709	1.88912	0.818721	-5.24377	2.01087	-0.48276	-5.81819	-5.68502	-2.21221	0.911815	-6.17191	-1.49117	1.04319	-1.1091	1.15296	-0.936445	0.711368	-6.22995	-6.06332	0.733915	1.73684	0.902383	-5.57132	0.803511	-5.27143	-4.73795	1.13221	-5.8919	-0.639407	-5.83828	0.349033	-4.67702	-8.00081	-1.25917	-6.3927	-0.626321	-5.73602	0.0460322	-5.42453	1.0767	-5.28599	-0.0355124
cg00470044	4.59933	-1.48302	4.70901	-4.47483	4.38997	4.23829	-2.28164	3.64763	-3.36477	-2.49788	4.29611	-2.76269	-5.32349	4.26862	4.54353	-4.10669	-3.50616	4.23111	-3.05198	-2.53732	-4.36978	-2.83991	-2.53118	-3.6783	4.17945	3.68968	-3.31722	-2.63594	-5.26528	4.30584	-2.14719	3.94401	-2.51589	-2.73689	4.72072	-2.04987	4.63902	-2.53349	4.34591	4.42463	-1.71035	3.85708	-4.95143	3.77721	-3.39568	4.69069	-2.07227	4.52281	-2.43858
cg00474517	2.75434	-5.34999	2.64559	-5.85632	2.26464	2.42775	-2.32248	1.78172	-3.41002	-1.91772	2.88847	0.440112	-1.35907	2.8503	2.95828	-4.97828	-1.76154	2.19158	-3.96987	-1.95639	-5.00147	-1.67391	-1.69439	-1.1503	2.8858	3.46601	-3.99368	-4.26511	-0.95244	2.32823	-2.29352	2.18613	-3.39354	-2.81737	3.14529	-2.10222	2.22097	-2.35338	1.5496	3.31378	-1.9557	2.97807	-1.11704	3.01761	-3.67367	2.2599	-2.2108	3.77974	-5.10454
cg00474889	-6.23715	3.064	-5.80801	0.932854	-12.3963	-7.70511	-2.34574	-6.90209	-3.14092	-3.0266	-5.00296	2.575	-3.42433	-11.8361	-9.17128	-1.36074	-2.96704	-8.69665	-2.26966	-2.44639	-0.031481	-1.58278	-3.06037	2.60768	-6.24198	-6.09383	-2.81719	1.57953	-4.2152	-5.50641	-1.62549	-5.66877	-3.77711	-1.33694	-5.7317	0.0297517	-5.48922	-1.89475	-4.72923	-5.55649	-3.86148	-6.91189	-4.72939	-6.05625	-1.00777	-5.84446	-1.81678	-6.94631	0.409233
cg00480215	-5.43075	3.43378	-5.13455	4.89853	-5.07705	-4.66446	0.737897	-5.48473	-3.61956	1.19417	-4.52875	2.98473	0.0174368	-5.46777	-4.62491	3.46013	0.554052	-4.42067	2.28109	0.543806	4.14298	1.07905	0.456188	1.85688	-5.91849	-7.26581	0.0434909	3.60537	1.12321	-5.78061	1.39092	-4.82929	3.00979	1.19377	-4.23099	1.92471	-3.33529	1.3462	-4.81065	-5.4422	1.70753	-5.05481	0.82193	-8.16618	2.91839	-3.65153	1.5959	-5.07294	0.969142
cg00487831	4.51272	-3.8912	4.24387	-5.44623	4.41281	4.53596	2.56051	4.22858	0.684471	1.9783	3.99785	-2.43068	3.6406	4.29477	5.53883	-0.221002	2.83216	4.02952	-0.179435	2.40476	-1.35784	2.20563	2.58718	-4.21343	4.18256	3.96119	0.312827	-2.13348	4.05453	4.46122	2.06082	4.91044	0.217875	2.10814	4.61266	-0.220569	4.40834	2.28785	5.16977	4.78393	0.279056	4.02334	3.47284	4.12036	-1.05139	4.52192	2.51745	4.26879	-0.699611
cg00491430	-6.37018	1.01933	-5.40653	1.93341	-6.27325	-4.93549	1.13167	-7.22812	0.885124	1.35725	-6.81926	2.31544	1.82583	-6.45757	-8.64434	-5.0031	1.68817	-6.61078	0.468431	1.44064	-0.529778	1.41567	1.22894	2.27366	-5.7893	-6.66452	0.245014	2.05033	1.91962	-6.40951	1.45943	-5.87719	0.106703	1.56079	-5.51673	1.21291	-6.1852	1.6123	-5.8824	-6.10459	0.931335	-5.77254	1.92973	-5.91831	-0.429988	-5.17895	1.67064	-6.10114	0.532289
cg00493716	2.00582	-5.22549	1.82839	-6.77706	1.8547	2.41119	-0.827664	2.41595	-3.75619	-0.315565	1.76731	-4.68347	-1.13105	2.5035	1.88345	-3.38273	-0.444582	2.09212	-3.28737	-0.757412	-4.46448	-0.800371	-0.310027	-5.19723	2.24217	2.23094	-3.59272	-3.43077	-0.90216	2.03043	-0.95783	2.46972	-2.57055	-0.516905	2.84549	-2.17091	2.49079	-1.07033	1.73649	1.85419	-1.29306	2.15048	-0.596033	1.76419	-3.4971	2.16902	-0.661107	2.11433	-4.31448
cg00497909	5.86045	-5.0794	5.41719	-6.04201	4.94606	5.16388	-0.65873	4.61849	-2.01261	-0.584512	5.01453	-3.918	0.747198	5.28512	6.0069	-2.40305	-0.155006	4.84874	-1.74551	-0.242866	-2.60551	-0.382979	-0.0598362	-4.36671	5.11114	5.26027	-2.40468	-3.39337	0.829359	5.69506	-0.303186	5.15336	-1.85133	-0.559772	6.41932	-1.62161	5.02617	-0.425885	5.65619	4.8639	-0.553277	5.82617	0.26558	6.04645	-2.40003	5.63781	-0.561947	5.32576	-2.57544
cg00498368	-7.47489	2.39116	-7.14706	2.36927	-6.91226	-6.84921	2.06305	-7.04571	2.61085	1.91248	-6.05452	2.26184	1.70048	-7.22671	-6.16545	2.78557	2.01222	-8.11418	1.08427	1.94478	2.39164	2.18274	1.28711	2.95668	-7.90786	-7.09704	1.83368	2.47426	2.57651	-8.03828	1.96523	-7.11463	2.13318	1.85916	-7.60045	1.67028	-6.84008	2.04333	-6.08854	-7.51818	1.34582	-8.63865	1.66606	-5.51287	1.54736	-6.5383	1.95217	-8.03988	3.05367
cg00501869	4.40163	-3.79975	3.93056	-4.43849	4.89265	5.50344	-1.84023	4.39979	-3.38604	-0.798014	5.16532	-3.07742	-0.187704	4.8175	5.24523	-2.99845	-1.27015	5.14799	-2.60962	-1.29119	-3.76509	-1.24962	-0.68135	-4.34517	4.76978	5.06449	-2.86876	-2.75581	-0.361445	6.14415	-1.43232	4.97807	-2.72737	-1.44291	4.63307	-2.17713	4.50832	-1.67933	4.33355	4.78638	-1.48214	5.43742	-0.839795	5.06117	-3.19223	4.5867	-1.43365	4.4757	-3.76561
cg00502099	-7.60724	0.081058	-9.92896	1.72022	-8.81491	-4.72788	1.0159	-5.55996	0.757067	1.26008	-6.09851	1.58967	2.08041	-6.00979	-6.47575	0.897043	1.68903	-7.12764	0.572361	1.48522	0.50353	1.0183	1.14925	1.78943	-6.11536	-5.87745	0.717063	-1.50422	1.50249	-7.93159	1.31058	-5.0113	0.240178	0.914163	-6.71727	0.940137	-8.86299	0.980356	-4.18385	-8.1709	0.635784	-6.99635	2.64943	-7.57352	0.261946	-5.14001	1.30736	-5.50797	-1.09359
cg00504705	-3.96114	3.6144	-3.41131	1.36339	-3.03315	-3.46111	-3.38453	-3.04472	-4.46821	-4.66791	-3.07816	-3.5338	-5.8047	-3.54305	-3.77989	1.57776	-4.53922	-2.40397	3.93286	-4.0624	0.522167	-4.24112	-3.2353	0.537957	-4.30631	-3.81592	-3.14511	0.898678	-3.34773	-3.47828	-3.59855	-2.56723	-0.791866	-3.90272	-3.51124	1.34939	-2.54946	-4.71431	-3.20086	-4.94643	-0.274399	-3.83985	-5.91647	-4.22549	0.704058	-3.38078	-3.79722	-2.72806	0.770015
cg00506704	-5.70413	1.2408	-5.56907	3.48419	-6.50772	-4.81335	2.02403	-4.43475	0.389014	1.92428	-5.34439	2.86282	2.37822	-7.75404	-3.38195	3.24714	2.00482	-4.5622	3.18401	1.89528	2.49864	2.11219	1.63397	2.7481	-6.44944	-6.35974	2.79849	3.2328	2.97294	-6.79826	1.95565	-6.20105	2.87301	1.93386	-4.27289	2.55927	-3.57348	2.6461	-4.69215	-8.29759	1.68249	-5.68663	2.03623	-7.42942	3.14402	-2.8834	2.65961	-6.47054	1.82211
cg00510507	2.5131	-5.73617	3.91527	-5.14438	3.85323	3.4001	-3.47266	3.04076	-3.52906	-3.80755	2.94094	-4.27478	-0.301671	1.08934	2.80419	-2.2606	-2.43834	2.99968	-1.81352	-2.33671	-2.59272	-3.35782	-1.68635	-4.90026	3.85255	3.61704	-3.24943	-2.98233	-0.646702	2.77283	-3.01042	2.76067	-1.70153	-3.68798	2.11068	-0.487003	2.92716	-3.53032	3.24427	2.97504	-1.43096	4.94819	-1.24369	4.34444	-3.366	2.66785	-3.40914	4.23697	-1.10398
cg00512017	4.59443	-4.04023	4.8775	-5.51507	6.02639	5.36485	3.13056	4.88423	-0.0113626	2.35933	5.01353	-1.21121	3.81032	5.867	5.81962	0.838274	3.67745	4.75478	1.06642	2.82451	1.47153	2.88862	3.58674	-1.22438	5.91653	4.45223	0.46652	-2.06776	3.40686	4.96363	2.56928	4.93226	1.32801	1.72537	5.01388	0.124633	4.80056	2.65723	5.28995	5.34607	1.68376	5.44944	4.14759	5.10632	0.732409	5.20271	2.27159	6.28505	-0.0260437
cg00512404	-7.86175	3.36689	-6.28268	2.97018	-5.82772	-4.9608	1.82127	-5.52069	2.28267	1.37601	-6.10753	2.52012	-0.545611	-8.07823	-6.38938	2.53911	1.5174	-7.26526	0.92045	1.46713	2.10522	1.62303	1.00114	3.56659	-5.48839	-8.68416	2.33408	2.67143	0.325761	-20.5809	1.06918	-6.75183	1.32706	1.44757	-7.25442	1.13685	-5.01785	1.33214	-7.98182	-7.57046	0.758593	-6.10023	0.612265	-6.35389	1.68582	-6.84608	1.29985	-7.30841	1.23604
cg00513811	4.85208	4.70471	4.61859	3.60421	5.10394	-7.49557	-6.6149	-0.0424184	0.00656477	0.161031	4.48968	4.4135	4.24426	-0.0647825	4.80318	3.89488	4.63359	4.0924	4.13057	4.53625	-7.29181	-7.37886	-9.06815	3.97122	3.85079	4.28349	4.43883	-0.205859	0.17041	4.02958	5.18527	-0.0479675	-0.0911355	-0.0103364	4.64752	3.95931	3.93118	3.9617	4.39709	5.20378	0.0816555	0.00671314	4.50403	4.43858	4.80359	-0.138895	0.137081	4.85577	4.93347
cg00517092	3.3905	-8.38189	2.96109	-2.27986	3.33197	3.06767	-5.08885	2.8341	-0.718036	-4.90866	2.77903	0.491687	-5.2672	3.46652	3.18792	-3.59445	-3.68951	3.03486	-3.82009	-4.51074	-1.91687	-4.35562	-2.66924	-0.0215855	3.66309	3.20311	-5.03719	-0.0562724	-6.1971	3.26971	-3.1986	3.60618	-3.07361	-4.92665	2.5758	-1.01467	3.51156	-5.40283	3.70094	3.09222	-2.46018	2.69924	-5.64224	3.11664	-1.23902	2.87457	-4.64303	3.85881	-5.18219
cg00518190	2.39258	-6.24599	2.85644	-7.66133	3.6429	3.64259	-0.592051	2.8999	-1.60208	-1.19096	2.89493	-5.08498	-0.494333	3.24044	2.92971	-2.90071	-0.416088	3.12037	-1.6204	-0.405012	-4.35348	-1.04534	-0.0858404	-3.75887	2.8271	2.76423	-1.27962	-3.89717	-0.0286559	2.89588	-0.848924	3.63508	-2.08703	-1.08086	2.87776	-1.71829	3.70907	-1.31493	3.40029	2.34733	-0.617297	2.85967	-0.15508	2.87287	-1.69423	2.84888	-0.892853	3.35989	-4.4263
cg00520042	3.6356	-4.07855	3.46529	-5.54302	4.05685	3.64842	-0.0845675	3.51459	0.594119	1.73061	3.92897	-3.87656	2.87442	4.92421	3.16371	2.12985	2.86407	4.64131	1.48989	2.37814	-0.603626	1.18156	2.43386	-5.47545	3.81006	4.13079	0.707782	-3.12699	2.41992	4.26972	1.33273	3.75088	1.06109	1.19822	3.35266	-0.688708	4.12587	0.9653	3.83765	3.53856	2.03088	3.30359	2.38786	3.96962	-0.101974	4.25078	1.38635	4.45651	-0.615794
cg00520406	-6.31738	0.960533	-6.68	2.68292	-7.14622	-3.69684	1.22539	-5.79366	-1.83543	1.08484	-7.00317	1.81386	-0.595841	-5.52965	-6.48096	0.992306	0.797219	-6.61452	0.278022	1.17	0.694247	0.935486	0.348796	2.14843	-7.45861	-6.52051	1.55028	1.54118	0.0189476	-6.42492	1.21102	-6.36882	0.985002	1.46199	-2.63185	1.1221	-5.92865	1.62371	-6.32209	-7.40408	0.2751	-6.38334	0.351789	-3.77672	0.431105	-7.19335	1.28527	-6.80558	-1.41191
cg00523322	3.24538	-4.08032	3.42339	-6.3503	4.72149	3.94557	0.202089	4.56369	1.92862	-0.0474801	4.03372	-1.82559	-0.158556	3.75424	5.07801	1.45824	1.05011	4.84923	1.2638	0.49722	-0.4794	-0.0748158	0.314879	-4.05656	3.67312	4.18963	1.02203	-2.57064	1.66805	3.7867	0.153411	3.61997	1.73898	0.0599282	4.18847	-0.349609	4.11113	-0.374059	3.86569	6.75336	0.369231	8.28156	1.1574	4.13418	-0.420141	4.59542	0.675641	6.38565	0.160765
cg00527307	3.34735	-4.55821	3.76622	-4.62476	3.10371	4.07437	-1.82888	3.84	-3.41486	-1.76401	3.44981	-2.44067	-2.77522	4.07691	3.36091	-0.667703	-1.94792	5.23141	-0.781061	-1.40114	-1.88573	-2.2142	-1.71764	-4.62803	3.97254	3.49999	-2.716	-2.87049	-3.17621	3.69302	-1.71646	3.98135	-0.447193	-1.56304	3.2344	-0.862603	4.12401	-2.04236	3.56727	3.4375	-1.27924	2.73587	-1.79198	3.15642	-1.80704	3.30152	-1.51521	3.47765	-2.50139
cg00527805	4.2417	-1.85425	4.9232	-4.36893	4.11405	4.12255	-0.429427	3.95274	-1.19617	0.0382109	4.06812	-2.32699	2.01125	4.26583	4.49188	-2.59862	0.0979706	4.164	-2.20805	0.269952	-3.45464	-0.119059	0.590343	-3.34314	3.52916	3.64104	-1.92122	-2.47581	0.491008	3.79311	0.0455998	3.78053	-2.65979	-0.342988	4.22616	-1.67522	3.91904	-0.156781	3.47759	4.04961	-0.683256	3.95551	0.0885213	3.27474	-2.43602	3.53523	0.293875	4.57912	-2.49087
cg00538060	4.87374	-3.5676	3.80867	-4.17973	4.98219	4.99404	0.285108	4.8857	-1.1768	0.11888	4.95871	-3.32271	-0.579708	4.89385	4.60166	-0.458647	0.832456	4.91169	0.769135	0.387863	-1.71861	-0.290063	0.522709	-5.87563	5.06463	3.39278	-0.713798	-1.92623	-0.694044	4.62505	0.0347101	4.62187	1.03229	0.312798	4.60808	0.726141	4.18078	-0.175716	5.72797	4.1039	0.32786	4.89459	0.306876	4.54689	-0.720235	4.16773	-0.0924218	4.72305	-1.27574
cg00540295	3.11265	3.34326	2.88783	3.55341	3.23639	3.26425	1.31392	3.01399	3.06895	1.68721	-4.10503	-3.07636	-3.92316	3.27176	-5.00604	-4.67733	-4.66814	3.20254	3.15478	1.85108	-3.89883	-2.36263	-2.78048	3.09348	-3.00689	2.9179	3.45753	3.67446	3.06544	2.85152	1.90568	2.8655	3.5809	1.43297	3.02455	2.85755	2.78144	1.81415	-3.68457	-2.98924	-1.66262	3.34219	3.15057	2.67593	2.95544	-4.23684	-4.93913	3.19559	2.19135
cg00543099	1.00945	-5.81347	1.03871	-1.39195	0.772188	0.658402	0.118319	0.514613	-0.525787	0.36292	1.1016	0.0161648	1.0445	0.763696	1.32203	-4.44313	-0.104447	0.299781	-2.44671	1.0056	-6.95566	0.623805	0.270613	-3.08155	1.03927	1.32449	-4.66399	-1.34637	1.35977	0.817969	0.495127	1.37253	-2.88363	0.224347	0.969333	0.622873	0.661963	0.047419	0.401236	1.45699	-2.03609	0.779672	0.00709794	1.18812	-5.11474	0.601468	0.0894194	1.01391	-5.38455
cg00545677	6.00278	-4.7426	5.96289	-5.29541	5.118	5.09025	1.94656	4.95317	-0.091139	1.09338	4.94858	-2.50217	-0.535421	6.00363	6.1406	0.333045	2.24555	4.7683	0.397656	1.7364	-0.643297	1.17864	1.43512	-5.13582	5.45118	5.47862	0.0234228	-2.35191	0.67638	5.63177	0.936974	5.08837	1.10796	1.03012	5.61017	0.406352	4.234	1.331	5.40698	6.73414	-0.00663426	5.11902	1.40017	6.4376	-0.574984	4.79536	1.35838	5.29072	-0.514825
cg00546757	0.397917	0.0764345	0.267478	0.187924	-6.03405	0.222015	0.416188	6.21752	4.31548	5.15326	0.244728	0.215556	0.253519	0.212659	0.470652	-0.289999	0.176238	5.04333	5.50243	4.49712	-0.0686601	0.422826	0.639646	4.79729	0.275971	0.247332	0.148433	0.0370154	0.17705	-0.00365301	0.0643661	0.194502	0.204225	0.245481	0.121684	0.28379	5.19072	4.8675	4.0312	0.244451	0.171787	0.304172	4.53989	0.175388	0.0999826	5.25242	4.3879	4.01082	4.29146
cg00546915	4.03416	-2.46783	4.53743	-4.53795	4.65673	4.55121	-1.66225	4.31333	-1.37261	-1.92592	4.72244	-3.65046	0.496085	5.56586	4.87047	-3.99208	-1.36744	5.49353	-2.45653	-1.2311	-3.58475	-1.40782	-0.578063	-3.25168	5.51591	4.77697	-2.53378	-3.48627	0.0907217	4.6527	-1.53214	4.5681	-2.02964	-1.63623	4.2964	-2.15151	3.80042	-1.95571	4.19522	5.07745	-1.17641	5.01982	-0.53037	4.34127	-2.78954	4.58543	-1.72327	5.18858	-2.78543
cg00553601	0.592778	-3.11612	4.4983	-3.40297	0.360761	0.248541	0.179523	0.381894	0.348805	0.306499	-4.42209	-6.4833	-6.34845	6.30655	5.03551	2.86567	4.61068	5.60248	1.71742	4.2825	2.51382	4.21948	4.6883	-4.11848	0.435984	4.79754	1.95703	-6.70707	-5.41032	0.0590475	0.367835	0.368374	0.279164	0.235096	5.22773	0.740037	4.47432	3.43761	0.379501	0.603921	0.483425	0.273459	3.26731	5.44096	4.10487	0.425647	0.313231	-7.49177	-3.6556
cg00557430	1.82116	-5.01745	2.73087	-6.0029	2.51788	2.56984	-2.64998	3.47111	-2.70915	-2.06704	2.19062	-2.47542	-3.30346	2.60834	3.19602	-2.55406	-1.47853	3.08396	-2.63393	-2.02799	-3.84851	-2.32311	-1.62128	-3.72375	2.59317	3.82	-3.05851	-3.69703	-3.06536	2.60164	-1.92912	2.46597	-1.3999	-2.08258	2.92464	-2.13	2.84606	-2.25882	2.33664	2.65675	-1.51969	2.69214	-2.12032	3.16438	-2.58095	2.45829	-2.20072	2.45792	-4.61548
cg00559087	4.21313	-5.22209	4.4695	-5.13858	4.29199	4.51729	0.197751	3.73264	-1.61763	-0.479881	3.66234	-4.62859	-0.391615	4.68828	3.94968	-3.76427	0.853782	4.40605	-1.39648	0.838378	-3.98866	0.325099	0.428733	-6.78593	5.13416	4.32439	-1.68394	-3.99099	-0.0236284	4.36983	0.299184	4.26821	-1.91248	0.0924974	3.94167	-2.32513	3.34994	0.308057	3.8273	4.38951	-0.116452	4.15216	0.943628	5.38124	-2.63242	3.91831	0.681059	4.6081	-2.98348
cg00565786	4.45471	-3.43328	4.38155	-4.33508	3.70041	3.50125	-1.43966	4.26918	-3.09705	-1.00104	3.92425	-3.00473	-0.207613	4.32156	4.86026	-2.96303	-0.714452	4.6683	-2.3095	-0.661747	-3.87491	-1.10498	-0.258469	-3.8636	3.6334	4.291	-2.48109	-2.41967	-0.23527	4.12019	-0.785825	4.21822	-2.18677	-1.17563	4.01566	-1.74952	4.04155	-1.20014	4.03748	3.88046	-1.17612	4.67861	-0.827655	3.60673	-2.86689	4.59727	-1.23094	3.87457	-3.44217
cg00567542	4.98678	0.955417	5.9037	-2.55347	5.78052	5.88993	-0.445714	4.45855	-3.56918	-0.039808	6.65329	2.02226	-1.63919	5.17712	5.33449	-3.71647	0.0531182	5.15076	-1.03643	-0.125178	-3.24294	-0.376155	-0.290556	-1.63632	5.06547	4.19468	-2.1877	-2.08569	-0.983258	5.00607	-0.435225	5.69139	-2.79924	-0.00436472	5.40588	-1.32486	5.38747	-0.239609	4.98955	5.76657	-0.365448	5.40713	-0.42953	5.76523	-1.60042	5.60578	-0.510146	5.94107	-2.68244
cg00571519	0.712273	-0.50765	4.22194	5.37945	4.08755	4.84416	2.39105	4.66795	4.82215	2.50094	4.1418	5.36007	4.76528	4.64571	4.41054	3.76897	1.91607	4.55614	3.47589	2.36454	-8.12826	-6.61156	-5.72248	3.97827	3.84188	4.67442	3.73912	0.478011	-0.0193601	0.503689	0.0358758	4.05764	5.22706	3.23955	0.409228	0.413529	0.42567	0.0130181	-5.52096	4.25014	3.35304	5.97246	2.84352	0.473364	0.122375	4.26882	2.15279	-6.66341	-7.51875
cg00572630	4.07001	-2.65732	3.84442	-5.36504	4.32256	5.07394	-1.43245	4.20043	-1.73952	-1.25814	3.86019	-3.66769	-6.41543	5.13128	4.38276	-1.69998	-1.0593	4.50248	-2.33736	-1.09522	-2.55629	-1.18807	-1.44013	-4.53366	4.04785	3.86259	-2.38652	-2.87038	-2.69596	3.81761	-1.18268	5.03545	-1.23215	-1.1363	4.17284	-2.35448	4.13252	-1.53892	4.65096	3.81716	-1.28656	3.71992	-3.05812	3.23121	-2.8178	4.02499	-1.42047	4.14583	-3.38083
cg00573410	1.07508	-7.68145	1.18614	-7.41053	1.38253	1.39436	-2.84582	1.02089	-3.89126	-3.01601	0.761554	-4.75878	0.031138	1.81173	1.03498	-5.73015	-2.23166	1.6069	-3.39546	-1.92403	-5.80102	-2.74977	-1.75999	-5.75533	1.60202	1.22889	-5.05454	-4.75643	-0.861464	0.941913	-3.48628	0.821319	-2.73703	-1.77025	1.23992	-4.84079	1.13926	-3.17926	0.703822	2.00886	-3.86122	1.45643	-1.25561	1.41274	-4.61958	1.60435	-1.88881	0.41059	-4.86345
cg00579036	-6.05937	2.56704	-7.14684	-0.136426	-5.67341	-6.21791	-0.229869	-5.8776	-5.11972	-0.404445	-6.22018	0.71804	-0.428529	-5.88411	-6.34599	-1.52149	0.342634	-7.07993	-2.73484	-0.138937	0.248936	0.0278649	-0.308883	-0.42561	-5.53172	-6.84597	-1.49858	-1.40893	0.16715	-6.05063	-0.301527	-5.61005	-1.52302	-0.396684	-6.57053	-0.177178	-5.56567	-0.341576	-5.91106	-6.63297	-0.466402	-6.81842	-0.171668	-5.63671	0.125875	-6.00371	-0.150049	-6.76897	1.53375
cg00581818	5.38952	-0.0919607	4.53655	-5.36321	5.27348	5.71518	-0.653527	4.92449	-2.14157	-0.446328	4.96495	-3.22121	-0.635801	5.09593	5.87815	-1.56985	-1.28042	5.8929	-1.13822	-0.744089	-1.44852	-0.595521	-0.359791	-5.16881	6.04481	5.56128	-1.69441	-3.01652	-2.24697	4.33464	-0.460712	5.68334	-1.36817	-0.859867	6.03516	-1.45128	5.13651	-0.0738672	4.44608	4.98237	-0.838996	5.80714	-1.16075	5.14634	-2.14703	4.92015	-0.890103	5.02137	0.0688855
cg00582562	3.11922	-4.62283	4.91038	-4.60688	3.2036	3.73685	-3.19121	2.83627	-2.83752	-2.7475	4.26834	-3.24593	-4.57288	2.25194	3.41158	-3.28867	-2.56499	4.6124	-1.79662	-2.7863	-3.5423	-2.7882	-1.41955	-4.36701	3.98493	4.07319	-2.3289	-2.511	-4.08077	3.16709	-1.88641	2.78495	-1.68151	-2.69322	4.50302	-2.03694	4.20693	-3.2466	3.61149	3.06025	-1.02361	4.29232	-2.81561	3.24132	-3.41275	4.27806	-3.46715	4.11829	-1.4
cg00587301	-3.73465	3.43478	-5.24906	3.2791	-6.19391	-6.61128	3.16537	-5.72984	3.4986	3.03383	-6.11644	3.05487	4.23145	-4.42545	-5.67961	-0.302586	3.02392	-6.80773	1.38494	4.03	0.722503	3.08801	2.4271	3.52405	-4.58944	-3.90492	2.99103	1.85357	4.00302	-5.10549	3.00657	-5.42725	-0.731675	3.01523	-4.43809	1.46488	-5.71836	3.65647	-5.05611	-4.86865	1.8686	-5.02162	4.00839	0.925455	2.40319	-4.53206	3.35207	-4.90591	0.82345
cg00588734	3.11626	-4.52539	3.44981	-2.71002	3.73746	3.30009	3.04875	3.37898	0.565304	3.657	3.38484	4.6009	3.72812	3.74377	3.11365	-0.499928	3.83788	4.55703	1.01181	3.38977	-4.09098	3.63207	3.25668	3.42236	3.69709	4.00374	-0.314313	4.29398	4.25418	3.8075	3.44197	4.40077	0.799993	2.56657	4.12709	0.542557	3.25193	3.82271	3.82933	3.76647	0.310647	3.94765	4.24353	4.34051	-1.06839	3.18331	3.54676	4.14962	0.854115
cg00598125	-8.98006	-6.38297	0.0867622	0.742726	-7.37836	-6.21763	-9.6436	0.629176	1.00731	-0.14932	-1.65094	-1.64668	-1.66015	-1.65227	0.26624	-0.896677	0.0476922	-1.15577	-0.761298	-0.546525	-2.29617	-1.8819	-1.76399	-6.13305	-1.22535	-1.3484	-1.33864	-5.64795	-24.5602	0.724799	0.167676	-7.21445	-7.51281	-7.83421	-1.04775	-1.05293	-2.13931	-1.66937	-1.42484	-7.85237	-7.01826	-0.552148	-0.859439	-7.29786	-6.75591	0.838844	0.204833	0.675986	0.432613
cg00602447	2.51372	-2.24363	3.27702	-5.285	2.96967	2.68442	1.23881	2.81808	0.241574	1.59629	2.68517	3.35575	2.46662	2.47179	3.06408	-5.43286	1.90014	3.25497	0.945352	2.20785	-1.09191	2.16061	1.93724	1.41098	3.08433	2.72238	1.19555	2.83003	2.21552	1.92973	1.65925	2.4827	-3.77811	2.39567	2.41179	0.479602	2.27354	2.47337	2.31076	3.12253	0.383803	2.52851	2.63995	2.60013	-1.17028	2.87877	3.29404	2.81159	-4.27471
cg00604356	-5.91225	1.08897	-6.58513	1.0319	-4.43461	-6.68958	1.63809	-4.66952	1.80005	1.33404	-6.1394	2.25152	2.00212	-9.08408	-5.9087	-1.81472	1.41529	-4.91235	0.274782	2.02053	-0.318589	1.77609	1.08694	1.55042	-6.70567	-5.43413	1.21957	1.61407	2.2117	-5.60785	1.03589	-5.67282	0.900222	1.30611	-8.40144	1.36854	-4.61419	1.78031	-6.13121	-5.5586	0.865266	-9.56152	1.79891	-10.0936	0.616033	-6.09597	1.82144	-5.64159	0.101061
cg00604900	2.68013	-4.66094	2.72226	-5.30652	3.13887	3.28471	-1.13924	3.36858	-3.61414	-1.14228	2.61597	-3.64974	-1.40739	3.00343	2.56627	-1.5018	-1.75065	3.23782	-1.87974	-1.41935	-1.78196	-1.09893	-1.98516	-5.17387	3.02277	2.94234	-2.85413	-3.08072	-1.56404	3.29856	-1.09163	3.06252	-0.55877	-1.50396	3.75038	-1.04522	3.04685	-0.951641	3.07601	3.67967	-1.09999	2.41309	-2.18003	2.60259	-2.09811	2.57473	-0.958537	3.13681	-2.41817
cg00609731	-5.10931	2.70764	-4.97331	3.0398	-4.75402	-5.47924	2.78399	-5.1709	2.50522	3.06579	-5.10301	2.70001	3.72333	-5.48194	-5.71925	2.0773	2.79585	-5.19243	2.43976	3.27435	2.2282	3.1166	2.32661	2.94204	-4.82737	-5.12852	2.92783	2.17859	3.48748	-4.81031	2.70222	-4.78195	2.56511	3.05037	-4.95029	2.3707	-4.22408	3.38615	-6.00416	-5.67317	1.82764	-5.22184	2.78691	-5.71553	2.26631	-4.98992	3.39303	-5.41722	2.30459
cg00610991	-0.615505	-3.17671	-0.53391	-7.50052	-1.30052	-1.04275	-2.42656	-0.423529	-7.74637	-3.39209	-0.635841	-6.41588	-4.04822	-0.828665	-0.988685	-4.61059	-4.11331	-0.243571	-5.12773	-2.11083	-5.00677	-4.29192	-3.52684	-8.12596	-0.578101	-0.171463	-1.94237	-6.33259	-3.64405	-0.975776	-4.07687	-0.12662	-3.2638	-1.41318	-1.07757	-3.70258	-0.772721	-2.67391	-1.01032	0.168583	-3.545	-0.907261	-2.09809	-0.183035	-5.24713	-0.571957	-3.0591	-0.887341	-5.01783
cg00612332	-4.34929	3.98421	-2.31289	5.06653	-1.79055	-1.58389	4.08127	-2.45378	4.36404	4.94837	-2.6278	4.23808	5.15662	-1.44053	-2.93963	3.26785	4.04429	-1.32935	2.58496	4.30393	3.41965	4.80999	2.8704	4.21561	-2.89562	-2.41509	4.03688	3.2671	4.60573	-3.48472	4.00368	-1.93355	2.13316	4.53163	-2.51181	3.12441	-1.37778	4.52198	-3.02632	-3.48431	2.21719	-3.03173	4.88843	-6.38957	4.13288	-3.45279	5.64513	-2.50422	3.37638
cg00616172	3.58348	-3.81099	4.10605	-5.77074	3.86277	4.14534	-2.01159	3.64671	-3.18969	-1.53705	3.48028	-3.44448	-2.22707	3.90987	3.26843	-2.29565	-1.24215	4.72163	-1.7311	-1.76184	-3.02991	-1.7405	-1.092	-4.62472	3.94446	3.87592	-2.57168	-3.05531	-2.46612	3.95827	-1.61826	4.04295	-1.56151	-1.74154	3.11539	-1.31336	3.98927	-1.9286	4.11769	3.29012	-0.931794	3.44039	-1.8812	3.36336	-2.51919	3.70235	-1.86334	4.48507	-2.74335
cg00616572	4.1197	4.70539	0.0970022	-0.0759331	-0.125158	4.17558	4.20075	-0.103492	-0.19534	0.0690674	4.36578	4.42162	4.60844	-8.38562	-0.206478	-0.183053	-0.0232117	4.05432	4.78518	4.15399	-9.39218	-9.63265	-7.97559	4.76977	-0.198758	4.84258	4.38155	4.61366	4.54957	-0.131224	0.159489	-0.120858	0.0582682	-0.107368	-0.0335182	0.188296	-7.01435	-8.21494	3.63083	4.52843	4.97527	4.1354	4.47546	4.33344	4.58508	3.83079	4.43514	4.79729	4.15926
cg00618183	2.29647	-5.36751	3.3122	-5.07872	2.46683	1.93595	-2.84169	2.18657	-4.43525	-3.90608	1.86144	-2.40334	-2.92759	2.63578	2.46036	-0.256045	-2.97809	2.39339	-0.715392	-2.87064	-1.20638	-3.4201	-1.93741	-4.40959	1.55849	1.98577	-2.85944	-4.00304	-4.56029	2.44957	-3.31402	1.89572	0.620463	-3.19504	2.00052	-0.527964	1.66093	-3.04457	2.44407	2.85304	-1.30042	2.29344	-3.76568	2.40056	-1.92329	1.94148	-4.38751	1.81861	-0.641618
cg00619061	3.10122	-5.65285	3.49876	-4.79616	3.73348	2.81137	-1.12362	3.46174	-0.259531	-0.466623	2.68376	-3.20272	-3.18089	3.11305	3.89006	0.703361	-0.719109	4.11619	-0.363752	-0.679412	-0.789494	-2.17125	-1.30939	-5.81528	3.89749	4.11827	-1.16804	-2.72755	-2.54167	3.14928	-1.05372	3.50731	0.520763	-1.97609	3.00947	-0.802675	3.13666	-2.18883	3.28416	4.10946	-0.412449	3.44495	-2.30761	3.5465	-0.775185	3.7857	-1.95805	3.4148	-0.806583
cg00620190	2.15373	-0.279263	2.66363	5.09899	2.66106	2.90525	-2.1405	2.26954	1.00612	-0.488971	2.55815	2.23666	-2.38844	1.99873	1.78556	-3.94281	-1.33311	3.19231	-4.28346	-1.72245	-0.184004	-2.5536	-1.49517	-5.78404	2.40872	2.19956	-0.024647	-1.11436	-2.36201	2.95043	-2.25462	2.76839	-0.944709	-0.996636	1.61221	-3.02481	2.10326	-1.16635	2.1699	2.42987	-0.31428	2.4349	-2.0673	1.29146	-1.33715	1.51832	-3.00182	3.85135	4.47698
cg00620714	3.21404	-4.76451	3.17379	-4.38738	3.55846	3.42823	0.363426	2.98608	-1.64989	0.166991	3.56143	-1.36752	-0.810314	4.76119	3.51991	-2.082	-0.222233	3.62091	-1.9048	-0.0306378	-3.99907	-0.0877527	0.168592	-4.17195	4.28743	3.96171	-2.59037	-1.04583	-1.44317	4.0573	-0.786136	3.70164	-1.50692	0.0509475	3.00283	-2.06727	2.96684	-0.68243	3.7021	3.38159	-1.05494	4.0372	0.0722641	3.64955	-2.29606	3.16109	-0.60445	3.45362	-3.70629
cg00625517	5.92515	-3.24687	5.54868	-3.31448	4.73603	5.11903	-0.257881	5.35456	-2.32063	-0.211238	5.51078	-2.5709	0.638841	5.55892	5.93499	-2.3946	-0.0743338	5.42237	-0.975277	-0.0441824	-2.85037	-0.395771	-0.0531125	-3.83717	5.15431	5.30398	-1.62622	-1.81511	-0.218816	5.14684	-0.288738	5.27433	-1.1623	-0.320412	5.53998	-0.578892	4.83696	-0.460321	5.4852	5.61866	-0.452129	5.30646	-0.291616	4.72702	-1.703	5.32335	-0.241354	4.90459	-2.29779
cg00631327	2.07479	-5.01416	2.46362	-5.67948	2.23747	2.06663	-2.0294	2.30014	-4.25632	-1.89078	2.66831	-3.67677	-1.97576	2.56753	2.8841	-4.64691	-1.38938	2.98785	-3.53928	-1.59091	-4.68472	-1.68129	-1.08589	-5.09212	2.29903	2.27759	-3.46465	-3.54714	-3.14468	2.69423	-1.75509	2.62769	-2.57597	-1.74906	2.34155	-2.61673	2.39463	-1.86054	2.46131	2.74281	-1.62177	3.30962	-1.87107	2.34059	-3.79598	2.69514	-1.9574	2.82436	-5.41041
cg00631856	4.4509	-4.09412	4.71512	-4.45082	4.22765	4.72897	-1.18844	4.82104	-2.82702	-1.06507	4.39918	-2.78249	-2.5756	4.59622	5.0618	-1.82922	-1.37925	5.167	-1.04416	-1.6773	-2.90701	-1.44495	-1.13931	-3.51087	4.37537	4.3286	-2.29744	-2.59109	-3.17889	4.96178	-1.14192	4.79283	-0.925593	-1.29596	4.92618	-1.31855	4.93512	-1.53089	4.00271	4.36832	-0.943553	4.44657	-2.12433	4.0103	-2.37451	4.95429	-1.27823	4.79134	-1.28845
cg00643381	2.46198	-4.56357	3.72799	-5.86193	3.0448	2.98661	-0.837671	2.23631	-2.91742	-1.23259	3.15217	-4.99269	-1.0985	2.73464	3.01719	-2.38528	-0.340213	2.77862	-2.32883	-0.750164	-3.53672	-1.11585	-0.798456	-5.86412	2.99915	2.95193	-2.74619	-3.30523	-0.516343	2.73334	-1.12828	3.4946	-2.3784	-1.02081	2.78767	-2.44114	2.64552	-1.33524	2.71955	2.87252	-1.02927	2.86997	-0.812288	2.96623	-2.56886	2.7042	-0.909607	2.68398	-2.5218
cg00648024	-0.357379	-1.35359	-7.29419	-7.36728	-8.07303	-1.25979	0.00973444	-0.842183	-0.778486	-0.154091	0.929008	0.667061	2.1257	0.81708	-1.32302	-6.01206	-0.36487	-6.69022	-6.26072	-7.31168	-7.15249	0.0288469	-0.499864	2.29119	-0.882198	1.78211	1.66417	1.48899	2.52169	1.21274	2.07341	-0.346362	-0.177216	2.35497	-0.392828	-0.16866	-5.61051	-6.32497	1.06601	-10.3981	3.06377	-0.76982	1.87032	2.73283	0.748055	1.1027	2.57712	0.967416	2.17805
cg00650239	3.77861	-0.952407	3.98118	-0.282877	4.72512	4.35263	2.49652	3.8142	2.15835	3.12125	4.41809	-0.589325	4.03252	4.11593	4.35905	0.53623	3.57882	4.68794	-1.23028	3.67252	-4.24373	3.29376	3.25175	-0.0188179	4.48784	4.11377	0.220478	1.94794	4.41415	3.61423	2.7422	4.2832	0.122994	2.39369	3.91138	1.16533	4.18932	3.40476	4.01994	3.36927	0.39699	4.03735	3.55208	3.79944	-0.739972	4.4079	2.80865	4.23152	-1.82686
cg00650939	1.68344	-8.86535	2.23172	1.7725	2.61078	1.73301	0.357536	1.51614	-2.27283	1.23591	1.9377	1.67101	1.10969	2.26682	2.00251	-5.3076	0.618053	2.62246	-3.62419	0.78773	-4.8823	0.836551	0.184734	-5.03425	2.16647	2.3061	-5.68806	-3.95244	1.19609	2.60976	1.02235	2.85171	-3.58448	0.444121	1.62479	-2.2939	1.71486	0.376528	1.9586	2.31368	-1.95755	1.44972	0.671071	2.88777	-3.83507	1.30172	0.860593	2.99348	-3.54645
cg00659068	-6.36414	2.45728	-4.9769	3.80088	-4.58244	-4.78209	3.17534	-7.52655	3.31882	2.64559	-6.27324	2.88704	3.0401	-4.56696	-5.19146	2.28436	2.51852	-5.12254	1.79305	3.21925	2.89686	3.09574	2.00136	4.37694	-5.08548	-6.73572	2.74689	2.85372	3.04741	-5.0382	2.90282	-5.01025	1.88139	2.46923	-5.022	2.5988	-4.37295	2.74248	-5.84008	-6.65055	2.16764	-5.37396	2.54873	-6.4878	3.082	-4.80856	2.93666	-5.95457	3.44875
cg00664363	4.93257	-4.85745	5.47549	-7.8893	4.34951	6.22021	0.420825	4.81755	-1.98354	0.0794805	5.74497	-3.45146	1.89962	5.34971	3.7506	-1.20956	1.42231	4.80049	-0.397107	1.07211	-2.12047	0.468216	1.43166	-5.73469	4.66214	6.15137	-1.35117	-2.57245	2.47809	4.20245	0.200429	5.27609	-0.0885961	0.0536508	5.49034	-1.31442	4.65108	0.235548	4.74577	5.22348	0.868619	4.74757	2.68117	4.44079	-1.14574	5.60357	0.481271	4.57553	-3.32255
cg00672214	3.61261	-4.10565	3.39842	-5.86843	3.97671	3.70014	-1.33687	3.83943	-3.32176	0.14783	4.02978	-3.77504	-0.4199	4.40629	4.27016	-3.46057	-0.763823	2.98673	-2.80844	-1.51813	-4.57867	-0.765448	-0.107197	-5.09439	4.03419	4.04081	-3.52434	-3.00014	-0.479207	3.59788	-0.932646	3.65758	-2.24588	-0.730282	4.00921	-2.38818	3.86889	-1.38853	3.95847	3.84203	-0.927162	3.84779	-1.18349	3.25335	-3.01403	4.05564	-1.14509	4.04181	-4.64469
cg00674675	3.40628	-3.59238	3.12054	-4.0712	3.85711	3.46145	-0.686719	4.20401	-4.23287	-0.869093	3.47855	-2.70543	-0.418393	4.11872	3.81225	-1.54787	-0.855724	3.66718	-2.33927	-1.36878	-2.85668	-1.47644	-1.06221	-3.93955	3.48547	3.73644	-2.5692	-1.04483	-1.11411	3.84631	-0.696239	4.60386	-1.27165	-1.0442	4.41158	-0.856028	4.18707	-0.597975	4.18236	3.36328	-0.645225	3.91089	-1.12261	3.01663	-2.61734	3.29421	-0.698528	3.57798	-3.43679
cg00678862	4.22803	-4.92929	4.47979	-7.42262	4.22802	4.82182	-2.29227	5.20972	-5.81364	-2.41288	4.17124	-4.91778	-5.4428	5.01735	4.79652	-5.24916	-3.28243	4.44194	-3.87073	-2.67386	-5.0901	-2.90689	-2.57033	-6.4359	4.87708	4.25659	-5.05602	-3.94467	-4.46433	4.20992	-2.29359	3.75362	-2.92289	-2.82925	4.60186	-2.59713	4.36619	-1.78695	4.01472	4.85328	-2.3262	4.60733	-6.72976	4.14295	-4.49415	4.04588	-1.96617	4.70769	-2.48787
cg00681376	4.38505	-3.08422	4.12181	-4.86963	4.37432	3.69643	1.6587	4.34753	0.682055	1.48792	4.58564	-1.34281	1.33192	3.66032	3.83368	-3.41148	1.31437	5.06994	0.639515	1.50318	-3.85269	1.33584	1.84617	-3.65479	4.60536	4.71641	0.663233	-2.2498	2.24207	4.05993	1.52324	4.83656	-1.02137	1.13652	4.01382	-0.94741	4.92589	1.82835	4.71291	4.52588	0.157165	5.0034	2.08503	4.46686	-0.605547	4.57454	1.76376	3.77829	-2.34886
cg00685216	5.01181	-2.24087	4.69306	-5.85301	6.34078	5.59293	-2.93996	4.68957	-4.85086	-2.43278	3.67892	-3.74544	-3.72635	4.74824	4.83041	-3.88231	-2.63237	4.67281	-2.85614	-2.68135	-4.72933	-2.34701	-1.03568	-5.4362	4.44842	6.11413	-3.90731	-4.10794	-3.52577	6.69386	-2.41012	5.12134	-2.15948	-2.14801	4.98174	-1.96884	5.56149	-2.79582	4.99038	5.5298	-1.45539	5.544	-2.67589	4.8996	-2.53368	4.61963	-2.23864	4.2822	-3.76172
cg00687805	1.86767	-6.17063	1.7418	-5.25289	2.08857	2.07201	0.889198	1.63217	0.947648	1.7902	2.16306	0.211398	3.22768	2.1687	1.69874	-5.17387	2.16129	1.59191	-2.93341	1.72243	-0.330691	2.9208	3.05986	0.144951	1.70004	2.58574	-3.65304	1.73883	2.86321	1.92909	1.74032	2.47943	-1.79867	1.53849	1.91441	-2.52561	1.59622	2.68074	1.08586	1.92311	-1.269	1.98581	2.30457	2.01376	-2.237	1.60435	2.74397	2.25943	-5.19819
cg00688664	2.0235	-5.95349	1.37759	-7.18739	0.531438	0.886386	-3.38214	0.803145	-5.25701	-3.12921	1.53495	-4.91557	-6.36449	1.98875	1.20689	-5.2448	-4.05133	0.70106	-4.1305	-3.82563	-4.77604	-4.84454	-3.03003	-7.45087	1.73973	2.34894	-4.56491	-4.90874	-5.67106	1.0788	-3.35733	1.02044	-3.29043	-2.61932	1.84904	-3.63899	0.86061	-6.46502	0.691976	-0.154304	-2.59229	-0.260048	-5.06268	3.13691	-4.56252	0.885286	-3.30922	0.834742	-3.41651
cg00688698	4.10763	-0.0591854	3.83978	1.69299	3.49852	3.30196	2.07112	3.8877	-0.913502	2.34237	3.55443	1.58451	3.51829	3.9599	3.1546	0.850165	2.89217	2.60663	1.00927	2.81777	-0.390124	3.25436	5.88439	2.05994	3.7251	3.44826	2.87091	3.284	4.51337	5.03757	2.87299	5.60355	-1.19405	2.78238	3.15672	1.72253	3.68653	2.13686	3.06471	5.07698	0.546352	4.73777	3.00574	4.6173	0.813367	4.01143	3.65926	3.92272	-1.54442
cg00691878	-0.571791	-5.78259	4.56271	-4.33165	4.62357	4.8236	-0.250166	4.70404	-1.59732	-0.35152	4.70665	-2.69174	1.08588	4.97309	4.96877	-2.44993	0.275891	4.78454	-0.519796	-0.0314531	-2.13024	-0.430724	0.50834	-4.00362	5.28905	4.71535	-1.27134	-2.58313	0.674779	4.1005	-0.457719	5.11911	-1.09489	-0.330902	5.06706	-1.03421	4.11465	-0.504963	4.13718	4.79719	-0.197722	5.05223	0.761206	4.43988	-1.00812	-0.629558	-2.09617	5.51458	-1.13255
cg00692173	1.19049	3.12733	1.94648	0.45596	3.02956	2.34511	-4.59752	2.35718	-5.26919	-5.36823	1.45839	-2.52713	-4.76274	1.98582	2.18893	-1.8229	-4.54066	2.79005	-3.06754	-4.39191	-1.37952	-5.41467	-2.21351	-2.81821	2.17391	1.41857	-4.03413	-1.36701	-4.70061	1.9265	-3.67717	2.28772	-2.33629	-5.1035	1.6015	-1.55785	3.1685	-5.61941	2.22678	0.97338	-2.45975	1.63703	-5.18911	0.966603	-4.66239	2.62146	-5.04034	2.45455	-1.21326
cg00693514	4.9858	-3.58602	5.07113	-5.1619	4.61398	4.72147	0.994725	5.03335	0.530435	0.641469	5.04855	-2.29606	0.0477537	4.67938	5.01545	0.689853	0.711935	4.21839	0.0524422	0.897212	-0.770039	0.403865	0.586038	-4.66065	5.07235	4.80913	-0.210944	-2.25027	-1.02402	5.126	0.836159	5.33762	0.500908	0.591497	4.45885	-0.340121	4.63333	0.617003	5.80087	4.88773	-0.0185326	5.10662	-0.204615	4.41652	-1.22806	4.96424	0.547055	4.14463	-1.43275
cg00693696	4.16736	-5.15965	5.01912	-5.61984	4.28538	4.07751	-1.76426	3.57492	-3.76318	-1.73007	4.23573	-1.94822	-1.83304	3.84566	4.18801	-1.17757	-0.877356	3.96706	-1.33615	-1.61476	-3.09527	-2.30638	-0.808845	-1.81739	5.07327	3.88106	-2.17522	-3.08086	-1.33753	4.59035	-1.25814	4.54694	-0.601937	-1.09456	4.65934	-0.200465	4.21196	-1.9162	3.69625	4.35501	-0.763003	5.02387	-1.43406	3.99705	-2.11722	4.52233	-1.36754	4.45787	-3.44448
cg00694520	2.47	-4.96351	3.4751	-4.89331	2.7325	2.65486	-3.23142	2.80646	-4.51132	-3.03256	3.96143	-4.07093	-1.14599	3.55077	2.93826	-3.81227	-2.71701	3.54489	-3.29244	-2.24339	-4.38742	-2.47788	-1.23155	-5.63231	2.445	2.36293	-2.7663	-3.09159	-1.08371	2.93964	-2.19189	3.3379	-2.29773	-1.98277	2.58613	-2.52434	2.51009	-3.73935	2.18816	3.22196	-1.40099	2.85945	-1.35759	2.97338	-3.56363	2.89229	-3.12736	3.50284	-1.74933
cg00695177	0.300565	0.266906	0.435731	0.533495	0.364001	4.89383	4.02406	4.09229	4.86045	5.7625	3.73174	4.85111	4.99772	0.0769965	0.400031	0.5699	0.453788	0.101563	0.528092	0.446761	-5.90706	-6.30829	-6.74036	0.310063	0.169565	5.80107	4.20759	0.251814	0.411534	0.144095	0.349708	4.13777	3.76959	5.76395	0.120056	0.44813	4.34334	4.10437	4.23742	0.295745	0.102214	4.4696	0.302482	5.19889	4.54547	0.081255	0.383197	4.95098	5.30432
cg00696013	4.60079	-3.99297	4.5736	-4.23066	4.47995	4.61084	1.33639	4.89982	-0.733405	0.985672	4.51131	-2.84592	1.7419	5.14835	4.77762	-1.69566	1.38688	4.17789	-0.194239	1.50773	-2.04522	1.19983	1.00317	-4.22057	4.15517	4.77385	-0.59512	-2.3062	1.77755	4.72968	1.12449	4.26454	-0.371503	0.699921	4.52541	-1.24771	3.97778	1.26467	4.53091	4.49499	0.294661	4.66543	1.86974	4.71575	-1.03771	4.40757	1.16096	4.66488	-2.40372
cg00696044	-8.06239	-7.28483	3.38455	4.20073	-7.22669	8.08838	4.1079	-6.1257	-7.03456	-12.899	0.087008	0.398149	0.41371	-0.0725584	-31.9244	-11.0296	-9.53849	0.540055	0.0156713	0.360542	0.285005	0.621794	0.550532	5.97929	-12.0888	-0.154285	0.222922	0.406331	0.877681	0.320591	0.541705	-6.19536	-7.64666	-7.7225	3.09926	4.42777	0.407489	0.318945	0.153358	-11.4348	0.342719	-5.55422	0.571605	-6.18627	-9.34142	-0.168592	0.186758	0.289731	0.706122
cg00698602	-7.40321	2.41095	-6.47869	1.58559	-6.30177	-6.19353	-0.0634449	-6.41027	1.60377	-0.278675	-6.28906	-0.316717	-1.07522	-7.45818	-6.09759	0.755098	0.198238	-6.99435	0.218443	0.0388272	1.14561	-0.299228	-0.136285	-0.313449	-6.7876	-6.89241	1.17177	0.838748	-0.449301	-6.11458	-0.312349	-5.79882	0.692981	-0.394015	-5.94563	0.719262	-6.31157	-0.210517	-6.04828	-7.29145	0.154256	-6.14137	-0.202558	-6.10829	1.02041	-5.83726	0.160558	-6.66369	0.885392
cg00699394	6.10082	-4.76786	5.64741	-5.0058	6.08219	5.19064	-2.59708	6.10429	-4.96452	-2.43142	5.65884	-4.19943	-3.68098	6.41578	6.44644	-0.443167	-3.60971	5.88084	-2.73027	-3.51228	-1.03512	-3.05383	-1.68732	-5.10734	4.7813	5.90664	-3.50751	-3.39761	-5.02032	5.44418	-2.20665	4.96512	-1.93922	-1.92079	5.53255	-2.39693	5.42264	-2.79723	7.26383	6.09526	-1.17651	5.15327	-4.14426	6.08027	-2.98286	5.50491	-1.93846	5.84842	-2.48847
cg00702417	-5.38047	4.19412	-3.83093	4.53718	-6.02031	-3.85863	3.33296	-5.125	2.9629	2.82951	-4.23486	4.57943	3.39056	-4.93076	-4.59339	3.39107	2.9186	-4.08209	2.63062	2.6802	2.83094	3.23778	2.03297	3.41518	-4.95477	-4.52321	3.23598	2.71118	3.39307	-3.99207	2.81575	-3.63094	2.71295	2.57924	-4.51993	2.57416	-3.04146	3.37378	-5.03298	-4.34788	2.02021	-4.74793	3.04544	-4.67493	3.02687	-5.13728	3.43144	-4.66646	3.24764
cg00702478	2.22714	-3.01857	2.80948	2.38346	3.94571	2.88621	2.84712	3.56829	-0.367229	3.70418	2.45167	3.45885	4.98925	5.62284	3.58752	-3.8045	4.75134	2.51515	3.50822	3.85852	-0.0809881	4.47348	2.66009	2.93278	3.10712	2.1916	3.71906	5.05343	4.21396	3.2608	4.06187	3.01579	3.72098	2.88539	2.93926	3.20164	2.91782	3.12053	2.53706	3.25893	1.52207	2.53982	4.65913	3.02935	-0.27183	4.61324	2.77718	2.91117	-0.703764
cg00704819	4.20326	-3.78878	4.27705	-4.86688	4.20437	3.90217	2.32447	4.46412	-0.192988	2.06511	4.12355	-2.2427	2.93206	4.57489	4.14724	-0.0623565	2.86407	4.18571	1.58746	2.71553	-0.657059	2.08313	2.52576	-3.87724	4.88266	3.74143	0.77933	-1.71235	3.43956	3.71472	2.32603	4.39598	1.30723	2.09909	3.87982	0.329726	4.10856	1.91639	4.47644	4.11191	2.50083	4.08471	3.17128	3.84105	0.307475	4.2267	2.18097	3.95278	0.419416
cg00706924	4.9622	-4.38697	5.41074	-4.1372	5.78309	4.84421	1.99878	5.16088	2.18358	1.62047	5.22885	-3.03181	2.91207	5.49373	5.03247	0.924519	2.28074	6.09418	1.89971	2.17274	1.06453	1.58775	2.39061	-4.51229	6.35651	5.74688	0.946347	-1.56947	2.92043	5.19182	1.48418	4.96677	1.84681	1.36326	5.91182	0.226248	5.28578	2.00545	5.69041	6.28762	2.19834	5.94443	2.74964	6.57985	0.805403	5.45924	1.81309	6.78078	1.72239
cg00713204	-7.50952	-7.1561	-7.00749	-7.20472	-0.193982	1.15501	0.103809	-0.108342	-0.7447	-0.772506	-6.18077	-7.77474	-7.01202	-6.81828	-0.149602	-0.771222	-0.444835	-8.09098	-8.42059	-6.34601	-0.656204	-0.868673	-0.624801	-6.99519	-0.276447	-0.174668	-0.50985	-7.15182	-7.05522	-6.29326	-6.08236	-0.225167	-0.425942	-0.612364	-0.190614	-2.21546	-6.46604	-6.69972	-0.265958	0.0359567	-0.48421	-0.265871	-0.0657083	-0.304859	-0.663092	-9.17491	-7.79048	-6.75061	-6.85294
cg00715313	-3.28764	3.4099	-4.24012	3.85138	-4.44938	-4.4701	3.99335	-4.43421	4.57033	3.49736	-4.39527	2.58511	4.33341	-4.70108	-4.65626	-0.723847	3.46221	-4.59168	0.459079	3.97527	-1.55104	4.41106	2.18089	3.29174	-4.30257	-4.18812	1.46583	3.2361	3.86779	-5.2772	3.73134	-4.21315	0.0643836	3.85118	-4.80956	1.23316	-4.37865	4.67547	-4.93786	-5.3204	0.119229	-4.21414	3.32257	-4.89529	1.10682	-5.1975	4.52909	-4.72763	2.31713
cg00717734	5.85222	-3.97085	6.06881	1.59983	4.39119	5.37536	-0.136729	5.23837	3.73523	0.315622	4.96424	6.17603	2.21504	5.4121	4.62737	-1.40329	0.104153	5.4803	-1.53281	0.0506445	-1.37812	-0.342583	0.585706	4.82567	6.45931	5.58986	-1.15127	-2.17938	1.1639	3.67526	0.0908384	5.67683	0.279149	-0.478263	4.39713	1.21822	4.29342	-0.414989	5.07336	5.00501	-0.315912	4.81106	0.550907	5.11458	-1.99394	4.95542	0.163902	4.96469	0.920294
cg00718752	4.51011	4.47344	5.04445	4.94101	-8.83874	-0.285031	-0.351661	4.72537	4.96878	5.15991	4.83361	4.59148	4.51242	5.02788	5.42687	5.32743	5.21831	5.53838	4.63079	5.82952	-0.258779	-0.0642648	-0.329267	5.77297	-0.272732	0.202169	-0.415343	5.21333	5.49203	-0.384535	-0.0748154	-7.7489	-9.50249	-11.8284	-0.533017	-0.385284	4.75384	4.7376	-0.557949	4.59495	-0.0914919	6.37382	4.90629	4.44176	5.24837	5.09637	4.54995	-0.372576	0.266931
cg00721572	-6.21296	2.54381	-5.488	2.5954	-6.01658	-5.75224	-4.80477	-5.3758	-1.20639	-4.48367	-6.02538	2.4836	-4.98906	-5.82857	-6.15877	-0.057953	-4.45777	-6.23832	1.54439	-3.63462	-0.0728283	-4.76898	-3.54359	0.358014	-5.92886	-6.23816	1.04027	-0.247596	-4.64266	-5.45008	-4.62995	-5.66613	1.06905	-4.19746	-5.66428	0.94335	-5.25711	-4.46568	-5.38834	-6.78645	-1.08673	-6.03047	-4.60773	-5.62224	-0.729744	-5.39625	-4.44793	-5.86328	1.94048
cg00724003	4.68982	-4.53259	4.28981	-4.85158	5.28825	4.54109	-2.72945	4.57806	-3.69049	-3.48891	4.80589	-1.32055	-2.86136	4.97045	4.50536	-4.4864	-1.88788	4.35201	-2.34964	-1.6803	-4.2898	-2.46457	-1.72617	-3.47955	4.5931	4.61174	-3.06852	-2.99552	-2.06545	4.47835	-2.07001	4.67957	-2.13528	-2.6204	4.08866	-2.69777	4.20202	-3.09925	3.86128	4.81364	-1.45658	4.53984	-2.16261	3.85829	-3.66186	4.54559	-2.46997	4.29445	-2.37916
cg00728961	3.86411	-5.01866	3.30212	-6.1397	3.04446	3.41681	-2.89262	3.45253	-4.86703	-2.58228	3.88572	-4.24176	-0.843431	3.94644	4.14175	-4.36169	-2.39824	4.08662	-2.84591	-2.13229	-4.17654	-2.56923	-1.34352	-5.50649	4.26772	4.31642	-4.0609	-3.80695	-1.05039	3.02715	-2.81429	3.20729	-2.55146	-2.50616	3.6654	-2.46273	3.41978	-2.74565	3.78917	3.64199	-1.74282	3.84397	-1.56652	3.80436	-3.67402	3.09515	-2.66453	3.42575	-3.84429
cg00729708	2.63528	3.19321	2.17969	3.71035	-5.16214	-0.216187	0.640868	-11.6264	-4.36185	-3.63777	-0.0193054	3.14474	0.101948	-0.838386	-5.30974	-5.55995	-5.1155	1.18545	3.1619	1.15829	3.37237	0.85102	0.656261	3.09693	-4.5291	-0.81842	2.33268	3.14055	1.39738	0.648743	0.690914	0.359769	3.22564	0.77253	0.722899	2.97329	0.346926	0.974459	-0.41046	-11.3382	1.80084	-0.755001	1.83503	-6.40744	-5.27096	2.68313	2.84154	2.20793	2.64709
cg00731062	2.65695	-5.05657	2.45447	2.39808	2.14671	1.4292	1.80424	1.58787	-3.60409	1.97133	1.9379	0.531648	2.00536	2.28295	2.06095	-4.65298	2.08899	1.89612	-0.599403	2.32847	-4.79825	3.16104	1.99484	0.471484	2.36258	3.01036	-0.118216	0.252458	2.357	1.58112	2.2233	2.12842	-2.31736	1.93945	2.35873	-0.334399	1.12334	2.65798	1.94072	2.47889	-0.321375	1.99456	1.91097	3.48403	-3.1573	1.81758	2.21078	2.21183	-3.8286
cg00735586	-5.76252	3.41442	-5.31856	3.87355	-4.6216	-5.53833	1.28068	-4.57431	2.4982	1.01507	-6.46897	3.11471	0.519277	-6.01924	-4.24162	0.87439	1.14759	-4.80992	1.08202	1.29094	1.06002	1.05778	0.796838	3.34325	-4.67321	-4.7423	2.01663	2.5028	1.24688	-4.97218	1.06091	-4.71982	0.615359	1.04747	-5.68944	1.14655	-4.3728	1.64698	-4.67978	-5.68286	0.403706	-5.1386	0.815666	-4.42677	0.547726	-5.05915	1.2347	-5.43426	1.63715
cg00740510	0.369875	0.558622	1.5368	1.99805	1.27697	1.33514	1.5346	1.19717	2.093	1.34515	1.50799	2.88418	0.294538	0.0273099	0.056248	-0.663577	0.176401	1.4703	1.49143	1.28245	-7.30436	-8.29877	-6.91729	2.56443	0.0129372	0.454806	0.845815	2.63741	0.692355	1.26147	1.00052	1.24144	1.12908	1.47404	1.35278	1.83212	0.150269	0.180582	-0.266484	0.25285	0.127494	-0.0270961	1.0154	1.37587	1.3702	1.44464	1.61189	0.0233833	-0.536984
cg00741391	3.50641	-4.66663	4.29306	-4.97381	3.93587	4.10288	0.280274	3.59038	-3.10034	-0.12863	4.34195	-2.62129	0.575828	4.0248	4.32171	-0.136476	0.942245	3.97291	-0.212648	0.36204	-0.590559	-0.0765212	0.426737	-4.9941	3.79736	3.86014	-1.19604	-3.20664	1.00364	4.00451	0.116026	3.6877	0.509641	0.0635842	4.05603	-0.892577	3.60578	0.387925	4.44595	3.79978	0.505166	4.10443	0.945117	3.75348	-0.759899	4.45891	0.258795	4.31297	-1.25565
cg00745342	5.38491	-4.15461	5.63391	-3.84579	4.7759	6.30123	1.42729	5.75742	1.0363	1.07467	6.22321	-2.77839	1.67678	5.49937	6.31959	-0.264794	1.42666	6.51941	0.700089	1.3851	-1.22255	1.19626	0.956116	-4.29553	7.2133	5.59489	-0.135291	-2.66701	1.57161	5.50248	1.2696	5.27573	0.304501	1.04177	5.58737	1.42204	5.05898	1.38022	6.11966	5.75987	1.71157	6.16723	1.09672	5.45982	0.511751	5.44152	1.13183	6.3002	-0.83764
cg00746233	0.0298315	-6.29913	0.546819	-7.13822	0.224231	0.322544	-1.74945	-0.0489656	-3.74847	-1.85512	0.34338	-0.188815	-1.31725	0.597027	0.156032	-8.59224	-1.6148	-0.132465	-5.02602	-1.33436	-5.30071	-1.62445	-1.24867	-4.22257	0.586861	1.37829	-4.83562	-2.80949	-0.675804	0.5807	-1.85507	0.768005	-4.78686	-2.08179	0.800778	-1.20534	0.109091	-2.60424	0.474519	0.664087	-2.71257	0.35603	-1.27234	1.22182	-7.25527	0.0171196	-1.70338	0.156726	-7.66973
cg00749520	-33.1874	-0.513619	-4.49634	-4.13142	-1.92199	-1.04669	-1.17674	-1.81372	-1.36771	-2.56525	-2.00026	-1.28839	-1.81132	-1.22446	-0.909291	-0.452062	-0.994814	-2.83458	-1.17854	-1.63319	-0.995263	-1.43241	-1.07934	-0.0940404	-2.56227	-2.89138	-4.65434	-1.57621	-3.93838	-2.70189	-30.0713	-2.35092	-0.713643	-1.74074	-2.42119	-0.807108	-2.39374	-1.80647	-3.21748	-1.90008	-2.60622	-0.943746	-1.69136	-1.75263	-1.66136	-3.56825	-1.8525	-16.0923	-3.93155
cg00752230	-3.66739	0.582807	-1.91576	-0.725263	-1.71527	-0.232636	-0.714033	-1.18679	-0.539412	2.05853	-2.73639	2.71795	3.04842	-1.62188	-1.62525	-0.0229163	3.04325	-0.901558	-27.2269	-3.30517	-0.679497	2.07471	1.84009	-2.6474	-2.45897	-2.39575	0.920581	-0.479996	-2.0811	-1.79773	2.33262	-1.28977	0.641668	2.2491	-2.14826	-2.02734	-1.49432	2.56077	-23.3372	-4.21181	-4.78977	-3.05637	3.62004	-7.99174	-10.0192	-1.23217	2.25322	-2.53579	0.315764
cg00754036	5.85299	-4.48372	4.47359	-6.87085	6.10315	4.86989	2.82355	4.66995	1.60791	2.57999	4.43558	-2.20806	3.75485	5.34449	4.63204	1.35184	3.112	4.95546	2.48786	2.26947	0.0142838	2.34283	2.92397	-5.41312	4.84055	6.01974	1.57093	-2.68042	4.67867	4.84889	3.13101	4.96339	4.24298	2.6048	5.20446	0.492789	3.94155	2.55435	4.34957	4.99633	1.68343	6.58521	3.78449	4.78397	1.07168	5.12182	2.88588	4.66255	-0.185925
cg00755765	4.02345	-4.92812	2.94999	-6.02268	2.96265	2.43142	-2.55435	3.64009	-1.72587	-2.82342	3.96568	-3.60774	-1.10509	3.21428	3.92518	-3.76475	-2.69395	3.12031	-2.44741	-2.24426	-2.41103	-2.51395	-1.61456	-6.41392	4.6284	3.47404	-2.20412	-3.12236	-0.657719	3.70021	-2.96415	3.76485	-0.804262	-3.16918	3.42945	-1.74151	2.51851	-3.69363	3.73962	4.36146	-1.51673	3.38024	-1.80452	4.5796	-2.71885	3.76273	-3.48183	4.31758	-3.80875
cg00757207	-7.25334	2.28016	-7.75823	2.27213	-7.41299	-7.2241	1.77667	-6.94912	1.75774	1.70456	-7.51266	2.27035	-0.88574	-7.09355	-5.8861	1.44253	0.969942	-7.249	0.658643	1.53457	1.43466	1.57389	0.947079	2.64747	-7.01226	-8.29245	1.1163	2.01249	-0.042821	-7.622	1.42325	-6.85062	1.22129	1.43779	-6.40618	1.52018	-6.15258	1.76414	-6.51435	-7.03711	0.680296	-6.93313	0.735441	-6.296	1.46284	-6.33766	2.03725	-6.20146	1.93141
cg00758467	4.23357	-2.31425	4.68275	-4.48432	4.51769	5.16203	-1.01381	5.93509	-2.41888	-0.695136	4.93437	-2.46951	-1.52309	4.44667	4.90724	-0.828997	-0.485827	5.21504	-1.38432	-0.862416	-1.88939	-0.933586	-0.29002	-3.93501	4.10067	4.4225	-1.68093	-2.64511	-2.26539	4.36717	-0.660589	4.67316	-1.21571	-0.741316	4.49885	-1.30704	5.28379	-1.00381	4.38062	4.34958	-0.818806	4.91996	-0.934878	5.04656	-1.55564	4.97358	-1.05707	6.33707	-2.40388
cg00760014	2.6421	-4.46149	2.68404	-6.62442	2.87275	3.22658	0.391435	2.96881	-1.83402	-0.165433	2.48283	-2.68705	0.803442	3.50696	3.49217	-3.11834	0.0754991	3.06199	-1.29178	0.29317	-4.58898	0.158983	0.339142	-3.61075	3.03457	3.79432	-1.48663	-3.68433	1.6158	2.82915	-0.130614	3.16072	-1.73539	-0.150922	2.66875	-1.9275	2.82309	-0.0698516	3.03652	2.40326	-0.978547	2.8043	0.663162	2.25328	-2.20582	2.88357	0.0634513	3.62423	-4.15821
cg00760733	-4.78081	4.8334	-3.73406	5.55286	-3.30545	-3.18692	2.25698	-2.93818	4.40948	2.76443	-4.52643	2.43997	1.62297	-3.97532	-5.42479	3.06795	1.79443	-4.6343	1.54935	2.09685	2.97787	2.19429	1.11235	4.75299	-4.02591	-3.61886	3.27628	3.99867	2.51181	-4.5675	2.28378	-3.11256	0.676347	2.91066	-4.82773	0.959398	-3.58304	2.90051	-4.6407	-4.03933	1.30073	-4.57332	1.85889	-4.78425	2.61173	-4.10111	2.32873	-3.83326	2.6382
cg00761129	4.73539	-3.19106	4.4914	-0.0766696	4.47143	4.75065	2.53404	4.67512	1.07655	3.66281	4.44263	-1.30902	3.93935	5.00495	4.51189	-1.57085	3.35147	5.24576	-1.4956	3.3444	-1.94105	3.0369	2.51714	0.203757	4.3436	4.59086	-1.21265	-0.627812	3.71512	4.6382	2.58772	4.61447	-0.155672	2.97872	4.35498	-0.385514	4.47985	3.37449	4.68804	4.71283	0.274053	4.51688	3.25158	4.6579	-1.5038	4.44415	3.56132	4.82168	1.18786
cg00761644	-7.52643	5.55559	-7.28494	4.11991	-6.66167	-5.85559	3.61032	-9.30828	2.95363	2.92308	-8.64407	3.77567	0.216666	-5.1298	-8.27462	3.03805	2.66618	-8.53685	1.40741	2.31535	4.05697	3.77255	1.96723	4.53	-6.09375	-6.5409	2.70359	3.34305	0.853738	-7.51712	2.89196	-6.99265	2.39593	2.73696	-7.08895	2.76996	-8.09573	3.08543	-8.99016	-6.9236	1.8955	-6.40291	1.6272	-7.2849	3.79677	-7.33268	3.49222	-6.05867	4.2503
cg00767000	4.1191	-3.79077	4.24717	-4.74882	4.42571	4.02345	-3.10449	3.58079	-3.49475	-2.85965	4.34675	-3.24696	-1.41815	4.65147	3.41567	-2.7413	-2.72934	3.97163	-2.41703	-2.74239	-3.40466	-3.00902	-1.56186	-4.02282	4.78833	3.5748	-3.20678	-3.1734	-1.25979	4.66752	-2.53872	3.72343	-2.47374	-3.11508	3.95917	-1.67134	3.61671	-3.35292	3.84694	4.33375	-1.46332	3.99035	-2.22665	3.84756	-2.62234	3.4601	-3.13608	4.3916	-3.76544
cg00767423	2.65305	-0.0749086	2.32732	1.77457	2.05622	-3.89262	-2.69546	1.72839	-0.264546	2.42964	-2.99557	-4.09888	-35.1438	2.51693	2.36217	0.780724	2.75925	1.72036	1.43408	2.53924	-7.02093	-27.8923	-6.9233	2.76045	2.18118	3.19474	1.53868	2.02464	2.80045	1.88707	2.5416	1.66788	1.14318	2.37164	3.0691	1.87123	1.97039	2.43168	1.92093	3.40594	-1.47329	2.78592	3.11849	3.12233	1.82888	2.32611	2.37673	1.76192	1.63982
cg00769161	4.27588	-5.25843	5.03741	-6.02979	4.60132	3.53219	-7.53008	4.35816	-2.75649	-3.32648	3.9789	-3.47581	-4.35477	5.26976	4.22145	-3.32961	-2.93927	5.21186	-1.91752	-3.91387	-4.39193	-2.90044	-2.01097	-4.14037	3.76786	4.69242	-3.67532	-3.77876	-2.70538	4.60482	-3.02176	3.30938	-2.23273	-3.05003	3.75302	-2.39751	4.0381	-3.11418	4.59598	4.20139	-1.16107	5.22142	-5.09869	4.21255	-3.34761	3.57812	-3.71128	3.50062	-4.21218
cg00773142	3.95341	-4.94438	3.44593	-6.65893	4.44593	3.85308	0.52244	4.9102	-1.74201	0.284849	4.32476	-2.12671	1.88402	3.75715	4.37577	-3.11501	1.08499	4.1938	0.00053477	0.778223	-2.40816	0.598273	1.16602	-3.8083	5.04835	3.31297	-1.2724	-3.87664	1.21274	3.91484	0.330008	4.687	-1.37684	-0.451023	3.83972	-0.478426	4.1372	0.256375	3.43924	3.57901	1.11324	3.79589	1.8387	3.37749	-0.090589	4.13843	0.391117	3.68526	-3.14241
cg00774077	1.37617	-5.47889	1.99342	-6.36132	1.24214	1.54082	-5.16269	2.41773	-5.83073	-6.23689	1.65397	-5.20256	-7.92711	1.52191	1.87789	-5.21973	-5.07851	1.63412	-4.03416	-5.65361	-6.04103	-5.09166	-4.09019	-5.9994	1.6913	1.1473	-4.68582	-4.18052	-5.94212	1.72462	-3.84901	2.03337	-3.67913	-5.52482	1.42769	-3.37094	1.16943	-5.60371	1.69101	1.0677	-2.76633	1.51907	-5.82625	1.51333	-5.44513	1.02096	-6.79277	2.41786	-4.62128
cg00774089	-4.23297	4.83743	-2.75403	5.55453	-2.35762	-1.81132	4.20308	-3.1226	4.91263	4.77109	-3.01533	4.88322	5.52186	-1.60095	-2.34308	4.39123	4.72133	-2.05781	3.61828	4.90285	4.38132	5.0705	3.7842	5.47388	-3.15855	-2.89917	3.68736	4.505	5.69364	-3.35663	4.07067	-2.97741	4.4421	4.42436	-3.69376	3.8146	-2.42713	4.76709	-3.11402	-5.44586	2.64318	-4.279	5.26646	-6.0368	5.0874	-4.84342	4.85416	-2.74823	6.83226
cg00775463	3.50378	-5.85051	2.88048	-5.8784	2.59516	2.03496	-2.11253	2.88062	-4.75761	-1.65973	2.80875	-4.53042	0.306409	2.68587	2.78096	-3.85391	-1.22082	3.06152	-2.54806	-1.07091	-3.94549	-1.40582	-0.606013	-4.69331	3.17524	3.4338	-3.0305	-3.59361	-1.18883	2.97807	-1.42941	2.9618	-2.41673	-1.38542	2.75901	-2.44065	2.22196	-1.80506	2.38848	3.19308	-1.42108	2.7256	-0.970655	2.97848	-3.55447	2.98712	-1.62773	2.92564	-3.60089
cg00778079	3.46709	-0.984525	3.78067	1.28097	3.56098	3.087	2.55786	3.2775	-0.0493582	2.67563	3.42677	3.53986	3.53775	3.47398	3.40178	-5.87391	2.77216	3.99671	1.14586	2.99763	-4.99906	3.06156	2.78653	1.95134	3.38502	3.2134	0.767297	-0.990123	3.26108	3.01201	5.17832	3.71669	-2.77029	2.62508	3.75996	-0.741925	3.52374	2.49387	3.59004	2.93703	0.678708	3.34845	2.76978	3.24314	-2.96964	3.2761	2.98248	3.58498	-2.19419
cg00779313	5.97956	-4.57108	5.30935	-5.84707	5.51891	5.4675	1.15291	5.47756	-3.15007	1.34162	5.13323	-3.42182	1.32587	5.41672	5.97014	-2.41882	1.27524	5.64869	-1.02858	1.71324	-2.34662	1.335	1.11144	-4.9	4.66581	6.04914	-1.65512	-2.57329	2.39027	6.00696	1.31112	5.45484	-0.875301	0.923479	4.8994	-0.876127	5.24846	1.34178	6.03046	5.5831	0.68279	5.56803	1.06215	6.19631	-1.10529	5.40393	1.57266	6.14251	-3.50023
cg00781373	2.05437	-1.69775	2.19776	2.0745	1.85812	1.49465	3.54754	1.9283	4.3776	3.48214	2.66249	4.36837	-0.32508	1.97872	2.47453	0.101765	3.09024	1.88912	-2.30701	2.09066	0.208621	2.8381	1.25473	1.12176	2.64527	2.10195	1.84322	1.13633	0.37756	1.74928	2.45816	2.63491	1.49178	3.55986	1.45139	-0.97296	2.35348	2.87751	2.56105	2.32458	1.03019	2.07408	1.20645	2.1039	-1.60893	1.90158	2.91359	2.68666	-1.84891
cg00783291	-6.55196	4.59984	-7.50423	4.93885	-8.68911	-6.63363	0.579476	-6.87885	2.926	0.479589	-6.74776	2.44557	0.627978	-8.51852	-6.10292	-0.871752	0.711107	-7.78467	-0.320768	1.18805	0.047423	0.618192	0.81687	3.948	-8.37388	-5.87898	1.54908	2.91394	0.941012	-6.51081	0.353974	-6.22574	-1.83145	0.891186	-6.40879	-0.853083	-6.32717	0.388429	-5.2707	-7.24875	-1.17541	-7.60032	1.0925	-7.51353	-0.46072	-6.79125	0.638274	-6.4863	0.796616
cg00784329	0.7787	-5.87677	1.4461	-8.94654	1.48905	1.46764	-2.72066	1.27961	-4.88146	-2.4584	1.10031	-4.53566	-1.42537	1.21537	1.12412	-5.50287	-1.71788	2.64008	-2.74482	-2.06825	-5.22763	-2.12888	-1.63049	-6.78636	0.62675	0.679862	-3.58535	-4.10958	-0.980856	0.969733	-2.0902	0.772058	-3.56752	-2.88795	1.0163	-3.41892	2.26726	-2.46469	1.66529	0.592727	-0.689848	0.926679	-1.41049	0.698619	-2.50621	2.17793	-2.2609	1.68282	-4.36684
cg00787008	2.26794	-4.00393	2.66329	-4.05763	2.42235	2.86254	0.588686	2.37122	0.438175	1.40303	2.34968	-0.500095	2.53748	3.14905	3.07541	-3.77768	1.14428	2.93123	-3.2646	0.769537	-4.47966	1.91441	1.80384	-1.27837	2.52836	1.76205	-1.56489	-0.368687	1.59861	2.42027	1.21025	2.58477	-1.81534	1.33363	1.84739	-2.06317	2.75269	1.68405	2.9655	2.70831	-0.547793	3.0803	0.485946	3.41295	-3.11912	2.47992	1.10675	1.7544	-4.31043
cg00787166	-8.47003	-1.93735	-9.37928	-3.26102	-7.40715	-7.96284	1.54424	-9.272	1.09504	1.23161	-9.79194	-4.25184	1.44722	-11.1321	-10.4023	1.18186	1.31924	-8.91861	0.764793	1.47285	0.214799	1.45468	0.428617	-7.29832	-7.46076	-11.2676	0.921104	-0.0654509	2.13731	-9.92233	1.41125	-7.3388	0.967502	1.23677	-9.08742	-0.83555	-6.12143	1.74766	-5.62123	-9.52396	0.831224	-7.77667	1.11602	-7.30603	0.726942	-8.59413	1.55547	-7.42559	0.733988
cg00793072	5.32006	0.56211	5.51689	2.96931	5.37806	5.28998	4.36757	4.96822	0.00770616	5.21549	6.46076	5.45047	2.21309	5.16783	5.34622	-3.9717	3.39422	4.77487	2.33565	3.42971	0.170485	4.91239	2.6149	2.78097	4.69157	5.43441	3.97497	4.06065	2.90482	4.47097	4.1876	5.84634	3.92411	4.30097	4.51314	3.97474	5.26736	4.31192	5.90501	4.7779	0.98564	5.46505	2.5857	5.34274	-0.127398	5.12293	3.79367	5.1801	-2.88114
cg00793762	4.14286	-4.26647	4.60079	-5.43093	4.70456	4.26744	0.653073	4.49564	-1.40098	0.533752	5.06109	-2.30552	0.0228557	4.42496	4.6787	0.199215	0.607551	4.99141	0.260687	0.493961	-0.81191	0.711338	0.319708	-4.30043	4.50017	4.73824	-0.691237	-2.03508	0.281518	4.29442	0.570402	4.39747	0.230725	0.648699	4.61983	-0.744191	4.28442	0.597668	4.90149	3.97312	0.1002	4.67288	0.00663614	4.87904	-0.731092	3.94903	0.614834	5.03391	-0.784861
cg00811210	0.524974	0.445165	0.453272	0.424413	0.738799	0.667679	0.626814	-19.2219	-7.31038	-6.66583	4.19711	4.79255	5.33595	0.333187	0.562556	0.429311	0.655169	4.31311	5.4898	4.89631	0.410024	0.606031	0.428551	0.553543	0.49359	0.432937	0.385255	-6.37163	-6.99415	0.338776	0.746026	3.63393	5.36763	5.10828	4.34112	4.974	0.26193	0.310744	3.80607	4.5552	5.6232	0.117599	0.380041	0.224036	0.44907	4.77434	5.09447	0.322916	-0.0681702
cg00811567	3.57279	-4.86141	4.27726	-6.3409	5.16616	4.98938	-1.78966	5.04913	-3.11243	-1.86007	4.1247	-3.38277	-1.42555	4.33574	4.05763	-4.38805	-0.718711	4.30536	-2.93344	-0.95114	-4.03643	-1.5974	-0.705482	-5.17122	5.0716	3.89815	-2.96955	-3.3014	-1.67389	3.80051	-1.48881	4.5799	-2.05429	-1.91008	4.45614	-2.23414	4.40653	-2.18443	4.36171	3.13862	-1.39288	4.21156	-1.34726	4.97525	-3.09306	3.95584	-1.66373	4.34458	-2.73
cg00814598	-0.0639697	-0.468811	5.57004	5.48202	0.0269545	-6.71474	-7.24221	4.93002	4.55509	6.12275	5.14855	5.70195	5.11107	-0.0663393	-0.0935963	-0.123968	-0.0639584	-7.48869	-8.18219	-10.1274	0.050632	-0.0978475	-0.0448853	4.77209	-0.196711	-0.133666	0.0279307	-0.173487	-0.175239	-0.226562	-0.0253812	5.78492	6.18634	4.93968	5.79505	5.59596	-0.127775	-0.0917042	-0.341521	5.50235	5.20521	6.10504	5.82359	-0.306652	-0.100729	4.70064	5.51974	5.17937	5.09658
cg00816396	4.73465	1.44012	4.45914	-3.05284	4.99727	4.79664	-4.22795	4.71834	-3.60176	-4.14415	4.48309	-3.30844	-4.6182	4.8989	5.0847	-4.51639	-3.5709	4.65658	-2.86219	-3.82139	-1.1889	-4.13911	-1.80451	-3.00178	5.06518	4.39574	-3.35389	-2.35087	-5.33844	4.92423	-3.46238	4.22307	-2.43468	-3.98897	4.58379	-2.45955	4.68358	-3.91346	4.39452	4.46821	-1.668	4.82553	-4.54763	4.55712	-3.49777	4.04905	-4.70273	4.48229	-1.21215
cg00817355	-9.78854	1.38839	-6.85312	1.57122	-8.56756	-6.81384	1.48558	-7.42732	-0.166645	1.36744	-6.58306	-0.227685	1.29386	-8.97776	-8.29559	-1.13853	1.18012	-8.66118	-0.228014	1.23594	-0.917653	1.35147	0.538303	-1.09942	-7.74226	-8.93324	0.570092	-0.744914	-0.558492	-6.90767	1.02193	-8.67646	-2.1844	1.11489	-7.77107	0.121138	-6.70384	1.54597	-7.27226	-8.60679	-0.38708	-8.35344	1.2164	-6.26739	-0.933812	-6.95329	1.7159	-7.41143	-1.66286
cg00818853	2.98246	3.56057	4.19376	1.87442	4.77295	4.40847	-4.42982	4.50575	-4.80754	-4.24107	3.39687	-2.48856	-5.46197	4.76718	4.55435	-3.97415	-4.44128	4.66707	-3.51232	-4.55532	0.259354	-3.76753	-2.12616	-1.12193	4.19651	4.27151	-4.92648	-3.0173	-5.17842	3.96208	-3.70122	4.93503	-2.76013	-4.57754	3.3187	-3.11099	3.67324	-5.04325	4.12728	2.58359	-2.23156	3.76118	-5.27992	3.60819	-3.50975	4.3272	-5.35103	3.86407	1.14363
cg00819029	-5.81676	-1.38254	-2.83255	-3.23958	-5.26742	-3.61972	0.923517	-3.95372	-0.267941	1.17489	-4.23822	-1.38133	-0.359341	-7.2625	-4.91491	-3.88371	0.348869	-5.28569	-4.97775	0.890692	-3.53186	1.30721	-0.212991	-3.51677	-3.27756	-3.95868	-1.71789	-3.14737	0.147244	-4.14114	0.953761	-4.05548	-2.09568	1.0777	-4.05656	-2.36722	-3.20395	0.992668	-6.06849	-3.77408	-1.45635	-6.66457	0.246352	-4.05024	-1.72099	-7.68224	1.4195	-4.05203	-3.58809
cg00822433	3.83312	-4.76909	3.93299	-6.11756	4.02544	3.66828	-0.842512	4.03536	-3.24512	-1.08185	3.75889	-3.1331	0.198369	4.22151	4.25646	-3.79674	-1.02267	4.00328	-1.77803	-0.760609	-3.43398	-1.22549	-0.631378	-4.34853	4.39706	4.08934	-2.50589	-3.29062	-0.192596	3.66237	-0.874124	3.99874	-1.62934	-1.07974	3.20936	-1.80612	3.7352	-0.973165	3.63914	4.06808	-0.702999	3.6825	-0.648376	3.95007	-1.92371	4.18933	-0.561453	3.52901	-3.47926
cg00823515	2.2734	-3.31549	2.72262	-4.64872	2.96639	3.00547	-1.29871	2.69382	-4.78365	-0.50782	2.749	-4.16071	0.931485	2.98391	3.09638	-5.12201	-0.39023	3.04647	-3.82313	-0.427923	-3.57244	-0.753537	-0.00263614	-3.14902	2.55679	2.21751	-2.79204	-1.76629	0.765124	1.79875	-0.506213	2.48566	-2.87908	-1.57384	2.32794	-1.8156	2.70823	-0.821551	2.71413	2.43978	-1.14638	1.82943	-0.355766	2.30661	-2.06907	2.6133	-0.378193	2.76943	-3.23491
cg00824806	-11.0074	-1.21156	-7.97346	-0.761827	-12.458	-10.154	-1.55353	-9.31716	-1.06153	-2.39797	-9.81705	-1.05315	-5.17975	-10.4697	-8.50235	-5.66886	-3.24376	-7.77447	-2.21011	-2.73738	-4.79414	-2.2972	-4.00963	-0.639883	-7.79805	-9.17754	-1.62663	-2.29101	-3.01592	-9.8561	-2.02754	-9.68091	-3.56811	-2.27084	-10.8633	-1.27924	-8.427	-1.96633	-7.78155	-8.98886	-1.96569	-9.00975	-3.0599	-9.18184	-3.2569	-9.78506	-1.65911	-8.56719	-4.61349
cg00826632	3.79259	-6.18578	3.51061	-8.09657	3.44352	3.03661	-0.725983	3.11932	-3.1223	-0.542564	3.12472	-5.20678	1.52176	4.01445	3.19551	-4.50464	0.133152	2.84888	-3.34173	0.0549867	-7.06836	-0.468197	0.0266596	-5.58309	3.86001	4.39074	-3.13156	-4.67655	1.16024	3.69521	-0.269617	3.9641	-3.26143	-0.679676	4.06686	-3.79648	3.11498	-0.566321	2.83267	3.52843	-1.19217	2.99553	0.991919	4.76674	-3.71104	3.73724	-0.398805	2.74574	-5.32724
cg00828709	4.00306	-4.39273	4.52218	-4.16989	3.44963	3.97972	-3.75941	3.64134	-4.0904	-2.57786	3.64755	-3.73744	-2.89015	4.28547	4.98079	-4.39124	-2.64286	3.88335	-2.02252	-2.42189	-4.02672	-2.91049	-1.08428	-4.88121	3.97807	3.56591	-4.02923	-3.86657	-3.34071	3.92689	-2.06948	3.8729	-2.80237	-2.60811	2.46421	-3.43853	3.01434	-2.81548	2.92237	4.84808	-1.65771	3.91098	-3.26648	4.41018	-3.32014	3.22489	-3.10922	3.27848	-3.00615
cg00829356	5.56105	-0.269012	5.59763	-3.3538	6.74291	6.87112	1.89893	6.02431	1.20639	1.90609	5.86443	-1.0338	3.97496	6.50515	6.36903	0.658614	2.90099	6.68232	1.6518	2.29201	-0.209488	2.01917	2.41665	-1.35704	5.94937	6.26456	0.359337	-1.80633	3.28522	6.0201	2.18524	6.16147	1.74061	1.77551	5.68206	0.224998	6.77411	1.94771	6.27551	6.09251	1.29035	6.21147	3.02089	6.29166	-0.165634	6.47152	1.95897	6.09815	0.381136
cg00829435	-6.44832	3.45002	-6.57591	2.20706	-9.03685	-6.88739	2.34007	-5.38529	2.74997	2.08348	-7.03585	2.49031	2.35099	-7.0965	-5.4263	1.15717	1.99044	-6.87752	0.870391	2.08359	1.5645	2.04289	1.65712	2.28471	-8.09027	-7.08599	2.1294	2.94286	1.93565	-5.62696	1.94282	-7.40112	1.64664	1.8124	-7.29257	1.99493	-6.08239	2.37247	-11.6542	-8.4504	0.95401	-7.25207	1.40285	-6.76083	1.30326	-6.26055	2.36367	-7.4861	0.475916
cg00829747	2.00713	-5.35005	2.78109	-7.32001	3.47978	3.57543	-4.89593	2.89418	-0.706175	-4.37805	2.57667	-5.07443	-7.0358	2.65757	2.5175	-4.89172	-4.93147	3.05837	-3.76134	-4.53087	-2.08025	-4.45465	-2.49933	-6.19614	2.60722	2.64421	-4.44269	-3.30485	-5.94335	2.47283	-3.26929	2.69703	-3.21738	-5.7757	2.91261	-2.83616	3.21109	-4.21235	3.08897	2.1856	-1.93115	2.8925	-6.00523	2.50686	-4.57072	2.65918	-4.89974	2.97075	-4.43128
cg00832327	2.64239	-4.41328	3.62149	-0.259999	2.98505	3.46812	3.05743	3.55974	-0.0836509	3.46832	3.07937	4.17509	3.6936	3.48838	3.63334	-3.81718	3.12392	3.65351	1.65272	3.74848	-2.2006	3.08006	3.17127	3.72919	3.57311	2.71069	-0.251389	2.50693	4.59775	3.36073	2.8844	3.23365	-2.73398	2.56638	2.65205	-1.31012	3.33338	3.34875	3.88982	3.05622	-0.318093	3.13284	3.39473	2.90074	-2.82328	2.96862	1.75297	4.00814	-4.04469
cg00833142	2.05445	-5.13476	2.51807	-6.42962	2.73902	2.43911	-3.50028	2.65587	-3.47118	-3.8124	2.47003	-2.88574	-1.28575	2.96048	2.51946	-4.3354	-2.80881	2.83854	-3.29238	-2.96485	-3.82508	-3.29646	-1.77003	-5.27147	3.14476	2.65681	-3.89913	-3.78556	-2.29622	2.70511	-2.55937	2.99075	-2.75046	-2.95374	2.74458	-2.3213	2.46686	-3.7992	2.66449	2.7511	-1.84312	2.81812	-3.11447	3.0004	-4.29922	2.35442	-2.95231	3.26199	-4.51115
cg00835705	3.40524	-1.26215	3.8235	2.93079	3.49341	3.99968	2.56306	2.81164	-0.164463	3.33773	4.17993	6.11186	4.54426	5.50736	3.81861	1.9778	3.55047	3.31443	3.5684	4.58591	1.02961	4.39914	4.9715	3.66538	3.60565	3.17965	1.79554	3.80933	4.36435	3.3961	4.48624	3.66392	1.68979	3.18691	2.7479	3.80853	3.28544	3.39128	3.06192	2.79293	1.14245	2.92319	4.67253	4.07882	-1.38545	3.38634	3.87723	3.25379	0.815397
cg00835812	-0.507987	0.205405	3.15269	4.7846	0.0769699	4.68933	3.41918	0.238608	-1.72733	0.292578	-0.102778	0.259497	0.627199	3.98147	-1.66386	-1.20743	-0.884679	0.260671	-0.322749	0.451121	0.160676	0.227316	0.210221	-1.1214	-0.212023	0.105261	-0.702513	-10.3286	-7.98313	-6.26497	-8.30786	-13.97	-8.62634	-20.9606	3.19818	3.50618	4.49281	3.63972	-8.19094	-0.530153	-7.49255	-0.296267	4.91458	-0.100415	0.260231	4.03088	3.78452	3.18019	1.01243
cg00837899	1.72254	-4.70444	1.42249	-4.16209	1.53748	1.73808	-0.33401	1.58543	-1.29589	0.226223	1.84886	-2.9345	-0.404518	1.63834	1.92904	-4.43689	-0.350265	1.67751	-3.15924	-0.300974	-5.51369	-0.752471	-0.503964	-2.60746	1.51751	1.80609	-3.59837	-2.31093	0.0480684	1.91024	-0.456676	1.77737	-1.81536	-0.692797	1.36605	-1.54812	1.37058	-0.321478	1.28295	1.682	-0.846494	1.75077	-0.683393	1.6314	-2.17849	2.2415	-0.144741	1.82448	-2.51067
cg00841008	-9.52992	-8.53697	4.2022	3.92878	4.1563	0.238662	0.0581642	0.290284	0.198454	0.253527	4.38	4.58684	3.74616	0.513591	4.31029	1.97741	4.34497	5.08631	3.98373	4.60861	3.31071	4.00226	4.04785	0.344855	-6.53634	0.355887	0.451684	0.300003	0.317113	3.87957	4.61036	-7.21177	-7.15382	-7.91136	0.356204	0.433296	0.463419	0.311684	4.3045	-8.9914	3.10684	0.214291	0.0836311	4.2174	3.19241	-7.03346	-6.09387	4.491	4.24343
cg00842549	0.665942	-7.29101	0.728024	-5.03291	1.71576	1.24928	-2.43031	1.06057	-2.54185	-1.97711	0.712463	-5.12019	-8.33499	1.06523	1.01935	-3.52746	-4.03146	0.909557	-3.6679	-2.95364	-5.24957	-2.96301	-3.75121	-4.00858	1.0258	0.941816	-3.25559	-4.70209	-4.49093	1.45597	-2.58418	1.4666	-4.39063	-2.63811	0.699703	-5.04673	1.54301	-2.29277	0.548018	0.464401	-2.17793	0.648383	-5.15115	0.855396	-3.3847	1.01418	-2.04157	1.32635	-6.91993
cg00847691	-5.5496	4.39427	-5.49266	5.527	-3.13524	-3.97594	3.69845	-3.27212	4.16352	4.28338	-4.07223	4.14744	4.77816	-4.06517	-3.32533	4.0883	4.67278	-4.82504	3.5407	4.45452	3.25367	3.98804	4.2751	4.55442	-3.22964	-4.97393	5.05231	3.83943	5.73427	-3.72718	4.06339	-3.39305	3.83558	4.58362	-4.97552	3.50455	-3.51504	4.66954	-5.69909	-3.62752	3.51022	-4.82643	4.32173	-5.89291	3.77077	-3.871	4.69626	-4.05687	4.04927
cg00849267	3.69995	-3.70037	4.33461	-4.74397	4.82809	4.36387	-1.88152	4.27773	-2.96595	-1.8121	4.27546	-2.89211	-2.06111	4.32386	3.73043	-2.31686	-3.21846	4.44431	-1.66212	-1.66435	-1.86616	-3.07585	-1.48621	-4.57749	4.09176	4.54682	-2.16149	-2.1454	-1.92317	4.00795	-1.14063	4.61139	-1.38031	-2.17901	4.30541	-2.14739	4.47163	-2.04539	5.5479	4.2177	-1.42802	4.19046	-2.54904	3.65542	-2.84612	4.26389	-1.55438	4.2274	-2.32178
cg00852595	2.40274	-5.13238	2.31487	-6.25831	2.31328	2.44058	-1.54542	2.91615	-4.78127	-1.29446	2.36054	-5.00147	-2.56566	2.16312	2.32121	-2.33906	-1.53897	2.40795	-3.62843	-1.61123	-4.40619	-1.51424	-1.75896	-5.9093	2.27447	2.29438	-4.03126	-3.68414	-3.52686	2.14926	-1.11024	2.69523	-2.00701	-1.25449	2.69365	-2.92877	2.06474	-1.59754	2.1999	2.22711	-1.85456	2.29707	-2.43517	2.30418	-4.27308	2.37734	-1.38	2.36299	-4.44255
cg00853216	5.62127	4.30006	5.02183	5.75479	4.80185	5.10296	4.25034	0.335633	0.246349	0.223561	4.83129	5.34744	5.1395	4.70463	0.147605	2.89264	0.308863	0.194388	0.271668	0.306774	-8.52928	-8.04344	-7.78473	5.36046	4.72374	-8.30373	-9.01516	0.0652207	0.406483	5.32431	4.86346	5.16217	4.12941	4.99801	4.05037	4.34503	5.30553	4.31495	4.74675	0.22749	-2.18502	0.233111	0.192384	4.92413	3.91618	4.45481	4.32898	-0.0964123	-0.13172
cg00854448	-5.23109	3.77227	-5.41921	4.23592	-4.82618	-4.76714	-2.05627	-4.12876	-3.54877	-2.00726	-5.39048	2.84532	-1.91098	-5.66839	-2.67986	2.0117	-1.86859	-6.44923	-0.0734414	-2.27196	1.09708	-2.30621	-0.971977	3.77625	-5.55772	-4.96719	-1.65163	2.02207	-2.68168	-5.67317	-2.19606	-4.87363	0.622279	-1.93671	-4.4731	0.86319	-5.30915	-2.56025	-5.80243	-5.55088	-0.908132	-6.05342	-1.52976	-6.64052	-0.0119662	-5.32992	-2.0651	-5.08873	1.4205
cg00855398	5.595	-1.00933	5.70927	-4.36011	4.99852	5.83267	3.28153	4.66782	-0.0178949	2.96267	4.69203	-1.52707	3.62774	5.71344	5.94067	1.81266	3.76033	5.16124	1.96361	3.40301	-0.407212	3.0282	3.01324	-3.27641	5.7613	5.20046	0.454718	-1.23531	4.09281	5.50828	3.12194	5.5215	2.38599	2.54574	5.28855	-0.245085	4.7074	3.22941	5.44764	5.07326	1.83437	5.11454	4.21255	4.81876	0.239599	5.38562	3.109	5.45903	0.072824
cg00857933	1.80616	-5.82908	2.07563	-1.21087	1.85932	2.14271	1.54996	1.82996	-1.89563	1.52946	1.96957	3.42005	2.05424	2.13123	1.64176	-4.63969	1.59736	1.33461	-0.127254	1.72398	-5.74454	1.59989	1.14773	-0.465889	2.0594	2.65376	-2.9703	0.339281	2.2122	2.31354	1.88717	2.53855	-3.23524	1.44553	1.70464	0.824381	1.8852	1.50674	1.8934	2.00666	-0.625482	1.81831	1.5535	2.48122	-3.83769	1.68348	1.71844	2.07948	-3.68014
cg00859877	7.0917	0.00760426	3.54701	-2.03279	4.84064	3.2891	1.47665	4.48402	-1.93443	1.85629	1.61871	-0.90144	0.128163	4.72221	1.71545	-0.702427	0.857085	1.43092	-2.8156	0.0115426	-2.4711	0.803269	0.339642	-1.51679	4.99231	4.04402	-1.25834	0.669211	2.24684	0.81962	1.23056	1.39138	-2.13432	1.38732	1.97901	-0.350908	1.59643	0.607989	4.60567	4.85451	0.607049	4.56255	0.738873	4.5579	0.708129	4.80053	1.85441	4.7271	-2.54489
cg00861214	1.71874	1.37895	0.66716	1.54271	0.734027	0.827203	0.782695	1.52084	1.28532	1.40319	1.77726	1.64572	2.06654	1.58836	1.456	1.16088	1.22456	0.719682	0.147753	0.626726	0.792859	0.701382	0.306663	1.32205	0.488435	-2.11082	-5.99619	0.814979	0.955194	1.39742	1.20409	0.565672	0.664746	0.713497	0.380808	1.36664	0.505216	0.806053	-4.49512	-3.87145	-3.40435	1.6287	1.6446	-3.82268	-4.51081	0.442478	0.888167	1.42525	1.28149
cg00863099	-6.93295	3.12207	-6.07012	-1.09252	-4.38383	-7.2433	-0.0360813	-12.2104	-0.956611	-0.0154212	-7.34487	1.67594	-2.39921	-6.11192	-8.30356	-2.99456	-0.490718	-9.92968	-3.08056	-0.734427	0.106834	0.0365741	-1.58078	-0.255605	-5.39561	-5.11279	-0.248504	-1.84539	-1.30693	-5.63628	-0.216984	-5.83143	-3.42915	-0.244275	-7.11462	-0.679818	-5.66486	-0.170336	-5.50801	-7.26433	-1.30204	-7.10262	-1.23508	-7.99313	-0.93304	-6.74765	0.0463871	-6.93383	-0.525087
cg00865611	-6.37506	3.90501	-6.05555	0.994364	-5.59181	-6.55619	1.94625	-5.61314	-2.06692	1.50096	-5.61578	-0.21594	1.37453	-5.10802	-6.401	0.781609	1.82672	-7.46305	0.392341	1.72685	-0.0995882	2.07758	1.08769	1.98547	-10.2104	-5.87067	0.0530801	2.13674	1.39877	-5.34999	1.33886	-5.70361	0.600533	0.662556	-6.23538	1.76418	-5.23431	2.23848	-7.55876	-6.42435	0.464265	-6.80208	1.6375	-5.53345	1.18476	-5.65985	1.85223	-4.16152	-0.649786
cg00870689	-8.61226	-1.71543	-5.59798	3.16858	-7.43837	-7.80511	2.63389	-6.46138	2.66289	3.14574	-6.54907	2.51217	0.964547	-6.80732	-7.25235	-1.29785	2.83505	-7.63753	-0.0468399	3.43742	0.544214	2.33053	1.75144	2.39302	-9.20904	-7.42931	2.1383	2.6153	1.74195	-5.8676	2.41624	-6.92964	1.06643	3.41321	-8.50849	0.640186	-6.54859	2.24082	-4.00523	-10.7508	0.493904	-8.48357	2.61902	-7.19969	1.70438	-5.81887	2.44694	-6.8817	-0.46249
cg00872683	2.85264	-4.49435	3.45292	-5.62933	4.15575	4.0326	-2.17524	3.4612	-3.83415	-2.17524	3.25686	-3.36603	-2.76108	3.69778	2.9157	-3.08382	-1.92318	3.88136	-2.42115	-2.30106	-3.27779	-2.42943	-1.60543	-4.98955	3.43584	3.71511	-3.21416	-3.00884	-3.73392	3.23509	-2.14839	4.02721	-1.7252	-1.80521	3.28367	-2.39258	3.76803	-2.07268	3.92254	2.69811	-1.40008	3.2987	-2.81148	3.05678	-3.17385	3.36535	-2.15319	3.77592	-2.7671
cg00878240	6.10898	-0.592744	5.06104	-3.38203	5.9737	4.94217	2.40934	5.53411	-3.02737	4.20591	5.53382	-2.24507	2.62281	4.91402	4.87103	-2.99768	1.38405	5.12951	-2.02423	2.12389	-2.16311	2.8394	1.04386	-3.34559	4.74244	6.19434	-2.61027	-2.63894	1.83008	4.70149	3.67832	4.80609	-2.1884	3.03197	5.10993	-1.70792	5.13837	3.96728	4.32845	5.76473	-0.994531	5.67284	1.39473	5.3154	-2.89931	5.21724	3.05553	6.15219	-3.15132
cg00880288	5.45069	-3.23265	6.04919	-4.72668	5.04256	3.61024	-0.0989539	4.565	-1.54601	-0.293975	3.55259	-4.36611	2.45559	5.46177	4.40171	1.21961	1.5048	4.00084	-0.0353812	1.05767	-0.306331	-0.444189	1.72444	-4.91889	4.27487	5.34926	-1.65317	-3.12128	1.1593	4.48369	0.461979	4.7158	0.107959	0.397407	5.33225	-1.31436	5.09972	0.298596	4.62357	6.64419	1.34788	4.48312	1.01111	6.80847	0.650413	5.69234	-0.102174	4.78304	0.039933
cg00883225	1.55493	-1.19055	1.46639	-0.0738128	1.24861	2.02153	1.54449	0.666843	-3.50599	1.13045	1.28873	3.17633	2.92881	1.67827	1.02787	-4.06753	1.73585	1.35026	-0.172901	2.50288	-6.52269	2.13716	1.7315	2.39434	1.98561	2.46975	-3.59588	2.51142	2.47274	1.53639	1.93674	1.66097	-3.09717	1.71667	1.08786	0.450582	1.62303	1.6142	1.24369	1.58649	-0.624806	1.42142	1.74448	2.14157	-5.20015	0.839073	2.62095	1.39188	-2.71599
cg00885135	2.5806	-5.16518	2.94869	-0.618037	2.79874	2.91527	2.2828	2.38256	0.0344765	2.0158	2.60522	3.74621	3.07732	2.7704	2.876	-1.06657	2.54214	2.87427	0.405839	2.61727	-3.93285	2.19301	2.1647	3.72585	2.6493	2.67451	-0.501026	2.02951	3.31067	2.83528	2.28052	2.48869	-0.547775	1.86345	1.91502	1.97226	2.30653	2.26953	2.51467	2.32799	-0.922665	2.3278	1.96392	2.43211	-1.76704	2.43645	2.18398	2.39862	-1.62842
cg00887295	4.77457	-4.03015	4.93079	-6.19634	5.29514	4.15418	-1.95667	4.97161	-0.961151	-1.75876	4.05849	-2.97914	-2.99704	3.91742	4.46249	-4.15331	-2.28754	4.81735	-1.05014	-2.11481	-2.05219	-2.5183	-1.22462	-3.35512	5.88626	4.68406	-1.37587	-2.78359	-3.15709	4.4421	-2.08648	4.44851	-0.228033	-2.13106	5.26718	-0.504208	4.75867	-1.85588	4.11289	4.72437	-1.24278	3.66434	-2.33087	5.38324	-2.07924	3.85259	-2.12363	3.78349	-0.882124
cg00892228	-1.42648	-2.80553	1.96075	2.42377	-3.64563	2.10679	1.20426	1.55889	1.98343	1.77769	-4.4064	-2.80436	-5.80654	1.73253	2.39932	2.5152	1.99654	1.7126	1.88153	1.98665	-1.66775	-3.16391	-3.74604	2.31145	2.30303	1.96972	2.17242	-3.52666	-3.03266	-2.77786	-2.36419	-24.1768	-2.18651	-3.66779	2.07245	2.80257	-3.0089	-4.96301	-3.56216	2.25814	1.6567	-4.33775	0.975129	1.68283	1.44846	1.68267	1.5218	2.05172	0.435552
cg00892417	4.01111	-4.10184	4.49282	-5.19592	4.17819	5.21474	2.89374	4.73754	0.226463	2.47062	4.25424	2.51498	4.26638	4.38731	4.07067	0.414518	4.29754	5.14542	2.04227	3.30943	-0.916981	2.15075	2.89361	-1.59779	4.64366	4.8147	0.719613	-1.98508	4.72698	4.63791	2.48665	4.59173	-0.548146	2.33178	4.3679	1.41245	4.39792	2.72369	4.36893	4.66486	2.98125	5.29128	4.96157	4.00982	0.652332	4.12163	3.82746	4.28222	-0.476547
cg00894216	-5.28452	2.94646	-3.79375	2.33331	-3.14646	-2.96368	2.91989	-2.88807	2.58144	2.45611	-4.51808	2.6273	3.83659	-2.80222	-4.26168	2.68284	2.95188	-3.63375	2.14726	3.24326	2.87722	2.5761	1.64606	2.30875	-4.30264	-5.1735	2.20903	2.1202	3.6355	-4.41615	1.76975	-3.82728	1.81326	2.5313	-3.86493	1.9713	-3.9375	2.68281	-4.31485	-6.95252	1.11242	-4.22072	2.79683	-6.10083	2.02796	-4.05682	2.22109	-4.28677	2.27292
cg00894757	-5.49353	2.40328	-5.26819	1.16425	-5.48508	-4.51716	-2.53585	-5.04297	-2.79059	-3.09442	-4.42245	1.45956	-3.61063	-4.44871	-4.82423	-1.48972	-2.48321	-4.81481	3.23379	-2.65813	-1.32342	-3.17785	-3.47861	0.551067	-4.62577	-4.70543	-0.471236	1.41332	-3.18234	-4.75638	-3.055	-4.59519	-2.56258	-4.13818	-4.64714	0.908233	-4.8285	-3.42823	-4.91627	-6.03438	-4.0737	-4.43114	-1.65856	-5.58664	-4.53878	-4.29998	-1.80934	-4.17903	3.61123
cg00899400	5.86066	-3.12618	4.63758	-2.60476	4.73133	4.88195	0.494723	4.5912	0.213433	0.535988	4.72441	-3.07975	-0.943724	5.654	5.22131	-0.48247	-0.71584	4.76854	-1.09104	-0.414215	-0.645698	0.258666	-1.03819	-2.27032	5.28642	4.09116	-1.1836	-3.55821	-1.20615	6.73094	0.536811	4.4147	0.0899676	0.815353	4.82377	-1.12116	4.21826	1.21441	3.95721	5.68098	-0.380147	6.13243	-1.47412	4.41252	-1.12107	5.21185	0.522005	5.4135	-1.2447
cg00903584	-5.84407	4.10128	-3.82991	3.88061	-3.6157	-3.28091	3.82595	-4.79312	3.85041	4.22919	-4.45607	4.26053	3.36095	-2.42305	-4.40396	4.05316	4.20829	-4.4774	3.26354	3.91508	3.71546	4.11797	2.42847	4.3776	-3.99069	-5.58141	3.85999	2.75371	4.46091	-4.27653	3.88593	-3.34834	3.1966	3.33136	-6.1094	3.39198	-3.90787	4.50235	-4.2961	-5.82917	1.92815	-5.48445	4.17789	-6.74845	3.47051	-5.02884	4.77206	-4.0339	2.93915
cg00905220	4.70139	-1.63679	3.95471	-3.30687	4.24051	4.52695	-0.434097	4.24625	-0.662475	-0.296551	4.68132	-1.67994	0.411927	4.96703	4.75122	-0.640045	-0.142351	4.42943	0.0723965	-0.287282	-1.12136	-0.402244	-0.0273116	-3.09385	4.97946	5.1245	-0.327029	-1.33913	-0.164104	4.04956	-0.225815	4.09586	-0.0356088	-0.23128	4.71395	-0.358897	4.28555	-0.366029	4.36735	4.84624	-0.070435	4.43819	0.0209276	4.31274	-0.683277	4.6755	-0.173055	4.49924	-0.368836
cg00905457	5.32119	-1.96028	0.255736	-4.12038	5.17423	0.607155	0.262055	0.291642	-0.100293	0.400808	-5.65439	-5.55823	-8.40514	5.47715	-7.50007	-8.81531	-7.63248	0.344749	0.155918	0.646469	-0.397946	0.413169	0.149011	-1.83702	0.364839	-6.88774	-8.19766	-3.26886	0.218821	0.31985	-0.00686225	0.178524	-0.0158344	0.451572	0.364658	-0.0149343	0.161542	0.421284	4.96526	5.60358	0.151973	0.151885	5.32186	0.326147	-0.0245906	0.486386	0.458007	5.54209	0.619242
cg00905746	0.854184	-6.1776	0.90571	-7.03578	1.04576	0.901501	-3.41392	0.403487	-5.62204	-2.41914	0.970021	-5.04282	-1.95765	1.18979	0.818134	-4.84947	-2.35755	1.27794	-2.67298	-2.90294	-5.4644	-2.36329	-1.30608	-5.86404	0.789906	1.26498	-5.58661	-5.06154	-1.83514	0.786585	-2.93372	0.865974	-2.41804	-0.841369	1.19302	-3.70899	1.33269	-3.90757	1.15238	1.16936	-2.52282	1.42572	-3.43624	1.23544	-4.83102	1.84515	-2.1001	1.38603	-4.3405
cg00912468	-4.66082	3.11198	-5.02123	2.65098	-4.32465	-4.09508	3.71697	-3.31216	3.79597	3.5349	-4.96396	0.684449	4.30368	-5.86313	-3.67706	0.918876	3.54107	-4.21453	1.28937	3.85085	1.98024	3.51179	2.21009	-0.893543	-4.96487	-4.98517	3.48155	2.82485	4.50464	-4.63492	3.19932	-3.76078	2.50119	3.50061	-3.94039	1.51243	-4.01127	4.01729	-4.75958	-5.9634	1.60732	-4.69803	3.32615	-5.6239	2.21529	-3.80492	3.74098	-4.09072	2.85805
cg00913949	-5.07774	0.573612	-5.88728	4.36732	-5.65193	-5.37537	-2.02857	-5.814	-0.413645	-2.46008	-5.45939	2.92829	-1.82689	-5.15168	-5.65907	3.31542	-1.89231	-5.41068	2.82768	-1.32145	4.01148	-1.60226	-1.09188	3.7962	-5.47277	-5.39838	2.52386	-2.89643	-0.878188	-5.01709	-2.93526	-4.95246	2.62157	-1.08108	-5.67272	1.98165	-4.57567	-2.16195	-4.65968	-5.92779	1.29037	-5.04327	-1.13225	-6.19152	2.8284	-4.93498	-1.72076	-4.83856	0.438006
cg00916635	-9.2063	4.07374	-9.92838	4.38823	-9.89294	-7.20673	3.33244	-10.3423	3.7276	3.15175	-11.8456	3.50755	4.20107	-11.6194	-8.37586	0.805588	3.61386	-8.57044	2.57683	3.45016	1.96318	3.54484	2.65483	3.8482	-8.01453	-9.49236	3.3043	3.45079	4.17253	-7.9424	3.24042	-8.46574	1.01154	3.69092	-7.91819	2.05448	-8.82029	4.01706	-7.22803	-9.30182	1.37043	-6.37638	3.61662	-9.65483	2.62423	-6.58205	5.20093	-9.56	2.60764
cg00919822	-5.27094	2.68494	-7.07745	2.32855	-6.12505	-5.44502	1.92373	-6.38277	2.06371	1.96652	-5.83863	2.32954	1.33874	-7.14317	-6.07586	0.821597	1.81426	-6.36565	0.777522	1.81681	1.21467	1.86696	1.29606	1.56893	-6.54313	-6.64871	2.08211	2.12846	1.82615	-6.22496	1.61211	-5.24057	1.4005	1.28194	-6.46229	1.36584	-5.25615	2.01654	-5.93707	-6.26758	1.34656	-6.28291	1.41389	-6.48842	1.43534	-6.42524	1.96255	-6.02498	0.990066
cg00923506	7.58479	3.29295	-6.35413	-5.45408	0.488121	-30.7006	-5.68226	0.261731	-0.00244896	-1.20017	0.772789	0.231819	-0.248347	0.26014	0.289755	0.373004	-0.651598	0.728356	-0.235283	-1.36123	-4.639	-0.579496	-0.330276	-5.00431	0.276321	4.19552	1.0561	-8.84692	-5.83385	-22.4781	-11.6218	0.419762	0.824527	-0.604253	5.45117	2.98427	0.691283	-1.09816	0.430215	0.285373	-16.1955	3.79732	-6.73267	-5.6521	-4.68254	-5.21809	-13.4629	4.68453	0.539493
cg00923719	2.65194	-4.87812	3.38164	-6.19204	3.46747	3.33297	-1.30511	2.58428	-4.1661	-1.45378	2.69823	-4.12817	0.672197	2.55405	2.31992	-3.54056	-0.653508	3.30022	-2.86847	-0.756818	-2.72563	-1.32594	-0.590624	-4.98546	2.90228	2.20533	-3.27309	-3.36304	-0.0049906	2.57295	-1.15143	2.72495	-1.95351	-1.81696	2.55043	-3.22325	2.2188	-1.18169	3.35887	2.58415	-1.09281	2.21645	-0.588712	2.65814	-2.89185	2.34584	-1.2745	2.21369	-3.73817
cg00924943	3.67849	2.18889	-2.49178	-1.74657	3.95058	-30.7006	-2.87991	-17.1762	-1.83221	-2.17128	3.54291	2.9495	3.5322	3.74775	4.35288	2.84912	4.23759	4.23041	2.68656	3.73728	1.97336	2.97884	3.22984	2.29022	-2.48425	4.29731	2.66148	3.28149	3.80641	4.04383	3.69276	3.95289	3.1348	3.37258	3.48966	2.15056	-2.68007	-5.53521	-3.12675	3.47071	2.95549	4.00647	3.66326	-3.86801	-4.82114	3.8875	3.84564	3.54407	3.0395
cg00927226	4.23194	-1.31577	3.77239	-0.508815	4.28232	4.17851	-0.564462	2.51164	0.296163	-0.351863	3.84442	3.42577	0.41872	4.17972	2.97853	-2.16992	0.891861	2.88149	-0.649291	0.385405	-1.51029	-0.311446	0.869358	-0.0200212	4.10466	4.87192	-0.477326	3.24822	0.205773	4.92721	-0.331073	4.60918	-0.750449	0.01512	2.97696	-0.530983	3.02272	-0.209011	3.91119	4.80943	-0.108036	4.25726	0.54916	5.13448	-1.09258	2.85359	-0.288123	3.26377	-3.0328
cg00927503	4.08186	-0.81163	4.39255	-3.17139	3.73788	3.73037	0.487411	4.8525	0.564484	0.872253	3.46265	1.74139	0.429781	3.85639	4.05607	4.3003	0.173748	4.47879	1.24112	0.342654	0.576083	0.0397172	0.268248	-0.544402	4.44688	4.43513	0.415498	0.458879	-0.234462	4.02859	0.455765	3.78421	3.24993	0.460961	3.85483	0.751239	4.35485	0.569162	4.06806	3.79147	0.313312	4.31915	-0.511783	3.35505	0.188533	3.34471	0.402544	5.79197	1.05749
cg00928596	-4.56789	4.48423	-2.33938	5.07892	-3.89939	-4.20338	4.06377	-4.01565	4.34874	4.05185	-4.12791	3.91806	3.53059	-5.02516	-2.55871	1.41945	3.47491	-4.34628	1.9768	4.55756	1.941	4.07476	2.54945	4.50967	-4.28275	-4.84043	4.16718	3.98362	4.89676	-5.92385	3.65783	-3.30514	-0.453195	4.19635	-2.62166	1.41455	-2.87536	4.23139	-3.3356	-1.04697	2.37505	-4.75357	3.65099	-2.18359	2.7278	-3.52718	4.65285	-4.8797	1.70899
cg00930263	3.88072	1.92247	4.42451	-5.77336	3.64277	3.40326	-3.13111	4.46733	-0.712472	-2.74327	3.62676	-4.64484	-5.78145	4.10158	3.23619	-3.98662	-3.74125	4.78247	-3.26108	-3.1246	-4.58472	-3.7458	-2.4888	-5.12067	3.84563	3.67133	-3.84874	-3.53702	-5.18737	4.05171	-2.28766	4.65775	-2.92451	-2.70606	3.23626	-2.71879	4.27282	-3.2001	4.5884	3.15202	-2.02535	3.76575	-5.16404	3.09318	-4.33949	3.99718	-3.17471	4.33333	-3.3866
cg00934355	-5.40181	-0.136579	-4.72127	3.99829	-3.95375	-5.08808	-3.02447	-4.78109	-3.28038	-2.47452	-4.44416	-2.30366	-2.65474	-5.50692	-5.73062	1.50016	-3.06318	-4.74911	0.624234	-2.88118	2.8575	-4.39634	-2.10857	0.430137	-5.1987	-6.68698	1.64672	-2.77019	-3.05651	-4.74571	-3.38504	-5.45961	2.01126	-3.7881	-6.06827	2.63112	-3.73178	-3.26236	-5.48214	-4.12375	1.2176	-4.26234	-2.31403	-4.89967	3.69758	-4.74429	-3.46532	-3.69707	0.536003
cg00939768	4.55569	-4.46313	4.55248	-6.47279	4.46133	4.09801	-1.64497	4.33172	-3.74616	-1.2084	3.9647	-3.55948	0.190942	4.80945	4.48067	-3.08943	-0.742023	4.37932	-2.34893	-0.675388	-4.02961	-1.20329	-0.112886	-5.07243	4.17424	4.20234	-2.81215	-3.41156	-1.10536	4.51534	-1.12735	4.66616	-2.20754	-1.05875	3.79629	-2.82135	4.13191	-1.22005	4.28303	3.93853	-1.35417	4.08107	-0.715657	4.61065	-2.44895	3.77953	-1.05457	5.04773	-2.8315
cg00942007	4.37426	-4.43807	3.55913	-6.3557	4.00174	3.91533	1.25571	5.23483	-0.387136	0.767046	3.72378	-3.83904	0.915987	4.41329	5.94913	-3.89813	0.360904	4.36919	-3.05726	1.03915	-4.72994	0.482287	0.533675	-6.05234	4.70994	4.56454	0.0799212	-3.04308	0.940156	5.62651	-0.112312	4.55826	-3.13457	0.600979	3.99274	-2.20825	4.92512	1.09231	5.55369	5.51864	-1.12407	4.68738	0.780026	6.1625	-2.71907	4.61776	0.301174	5.52106	-4.02835
cg00949861	3.44456	-4.24821	3.30203	-4.74489	4.25124	3.80398	-1.2683	3.52862	-2.76789	-1.24192	3.45314	-1.54978	0.451798	3.37898	3.63845	-4.2274	-1.31766	3.92274	-1.85025	-1.23378	-3.3823	-1.25211	-0.671398	-2.53703	4.19705	3.784	-2.6558	-0.974233	-0.141905	3.42957	-0.949667	3.25495	-1.84157	-1.1358	2.52344	0.483919	2.57446	-1.26661	3.49925	3.48701	-0.848447	3.44726	-1.07239	3.94496	-2.16506	2.06877	-1.17669	3.79401	-3.33033
cg00951204	5.08402	-3.47411	5.34431	-4.00035	5.53459	4.6176	1.37189	4.97361	-1.53255	1.30426	4.29987	-2.09436	1.64995	6.46827	5.35754	-1.074	1.66938	6.09039	0.215784	1.77074	-1.44696	1.12332	1.1827	-3.3319	5.6597	4.77827	-1.11987	-1.95703	2.2726	5.352	1.349	5.02284	0.127815	1.09827	5.46467	-0.63913	5.26638	1.57354	5.65629	5.54613	1.12715	5.0859	1.76735	5.05648	-0.643455	5.05017	1.70032	5.35948	-1.69667
cg00952352	-5.69459	3.63072	-6.30126	3.05145	-4.5791	-3.0311	3.44679	-6.01256	4.43531	3.79012	-4.72758	3.4097	5.03561	-3.79984	-4.02038	3.59662	3.75543	-3.97157	3.56032	3.83094	3.98585	3.93379	3.03816	4.81551	-4.48385	-5.15853	3.74907	3.36379	4.46195	-4.7226	4.09971	-3.50327	2.84064	3.84282	-6.5829	3.26477	-4.57143	3.99853	-4.73396	-7.67572	2.35986	-5.26123	4.29278	-5.55394	3.53789	-5.56065	3.9931	-3.752	3.66074
cg00953720	4.26024	-3.43873	4.15	-3.99732	3.76901	4.01607	0.708195	4.00847	-0.854141	0.555366	5.06597	-2.43056	1.10777	3.54464	4.00973	-1.25565	0.96834	4.06968	-0.431893	0.618158	-1.99037	0.588412	0.636086	-3.73351	4.2407	4.75763	-0.81712	-2.08688	1.64458	4.00796	0.621723	4.04415	-0.665249	0.658059	4.61283	-0.797425	4.10399	0.679666	4.79205	4.07269	0.0466208	4.36655	1.13369	4.17723	-1.18594	3.70987	0.902532	4.03873	-2.61917
cg00954025	-7.76357	2.77626	-6.42973	2.79527	-7.42444	-6.35758	0.787977	-11.5598	1.5779	0.0541872	-4.93968	1.76822	-1.6879	-5.8288	-6.53304	-0.199305	0.670326	-6.28977	-1.39411	0.956329	1.43075	0.433552	-0.718497	1.883	-6.68338	-6.51011	0.775566	1.88286	0.141007	-7.01004	0.514489	-5.77113	-2.10167	0.551369	-6.25227	-1.37209	-6.84932	0.198972	-5.77284	-6.86964	-1.75108	-6.04718	-1.31095	-6.19231	-0.111795	-5.54898	0.560115	-6.15059	0.0565752
cg00971613	3.06108	-4.64652	3.8089	-4.97295	3.19613	2.93312	1.63002	3.54296	-1.20322	1.17092	4.50661	-2.09049	-0.0539033	4.35859	4.00888	-0.810027	2.36588	3.63402	1.01823	1.69502	-2.47268	0.912048	1.32703	-5.52121	3.61756	3.57079	-0.0753685	-2.21598	0.816663	2.52931	1.17642	3.80402	-0.106443	1.37786	2.50256	0.0688823	4.05781	1.21158	4.70638	3.66687	1.07572	3.97618	1.3899	3.4422	-0.607374	3.61786	0.988038	2.99131	-2.45806
cg00971789	-7.1175	3.66844	-6.06361	4.52757	-7.35921	-7.3799	3.38477	-6.19434	3.88025	3.57091	-6.64402	3.09201	4.4372	-7.04612	-7.36212	2.34383	3.46364	-7.36554	2.8322	4.13996	3.1525	3.81913	2.37971	4.12572	-6.11476	-5.17444	3.52978	2.47576	4.2806	-6.34894	2.81905	-6.871	2.37506	3.99507	-7.02295	2.48831	-6.02075	4.50181	-6.57385	-6.68972	1.60906	-6.52435	4.06569	-6.35587	3.15125	-5.95182	4.48262	-7.8408	3.65494
cg00973281	3.41567	-3.26493	4.58207	-3.70473	3.31106	3.45299	-2.8459	3.1829	-1.86066	-2.74961	2.71639	-0.722923	-0.489341	4.09683	3.82059	-3.84464	-2.27578	4.26553	-3.32087	-2.49226	-5.36092	-3.09524	-1.40822	-1.76544	4.62453	2.83801	-3.57168	-3.71454	-2.30681	3.92821	-2.34735	3.53851	-1.84376	-2.30923	3.50022	-3.07797	3.99144	-2.37311	3.37547	3.64776	-1.92652	3.26843	-1.80512	3.23428	-3.77146	4.21402	-2.42554	4.16906	-2.01254
cg00976906	2.27943	-5.24836	1.62231	-5.79045	1.12647	2.76401	-2.30626	1.92456	-4.77384	-2.8741	2.7539	-4.84933	-0.147407	3.40605	2.17665	-4.19534	-1.96405	1.57823	-3.7486	-2.6672	-5.81176	-3.1934	-1.93685	-6.15668	2.77347	2.32472	-4.20764	-3.94429	-1.66985	1.74761	-2.67813	3.14744	-3.34854	-2.58353	2.18305	-2.84208	1.45208	-2.46986	2.51526	2.27666	-2.21279	2.72359	-1.18886	2.57004	-3.9734	1.95908	-2.69009	1.91545	-3.42635
cg00978051	3.35133	-2.88824	3.74864	-0.668233	3.59669	4.21287	0.933696	3.48775	0.525154	1.35407	3.27281	2.00499	3.69142	3.99873	3.32417	-3.81965	1.64841	3.59071	-2.1838	1.71423	-3.87111	1.37362	1.51143	0.49228	2.78986	3.72898	-1.65255	-0.4967	1.9216	3.29272	1.08317	4.00824	-2.49148	1.29515	3.85743	-1.31226	3.83961	1.30701	3.2552	3.12823	-0.820644	3.80925	1.65967	3.47527	-3.12461	3.48435	1.56248	4.06929	-4.15854
cg00979438	4.1987	4.65747	0.217935	0.379732	0.0736401	4.69517	3.93965	4.60454	4.62286	4.21694	4.37488	4.72367	4.53337	-8.81936	0.313029	0.270167	0.467678	5.00544	4.86104	4.71776	0.281603	0.45668	0.271729	0.316201	4.70847	0.202396	0.212314	-6.37468	-8.62983	0.309175	0.333475	4.07623	4.20946	4.77382	-7.12077	-8.26634	0.310487	0.349037	4.94979	4.24516	0.0218267	4.66488	0.223661	0.138828	0.246008	0.180276	0.560199	5.04447	4.51733
cg00983956	-5.5361	3.92081	-5.39225	2.68233	-5.9445	-5.96879	-5.11572	-7.36217	-7.93702	-6.34436	-4.84925	-4.35594	-5.70984	-5.78737	-6.37227	1.15082	-4.12755	-5.37586	1.05566	-5.05637	0.381712	-5.05407	-4.70978	-1.30491	-6.36667	-6.71522	-0.33442	-4.50374	-6.4834	-6.1102	-5.51862	-5.92553	1.13652	-5.21949	-4.33096	1.69932	-5.0258	-5.37901	-4.57995	-5.90014	-5.01243	-5.89056	-5.41202	-5.51457	-2.81605	-5.1904	-5.82993	-5.60077	1.72306
cg00988050	4.40531	-1.67319	5.03504	-5.01511	4.05081	6.19293	0.910724	4.042	-0.901366	0.586653	4.6308	3.28117	-0.518028	4.17339	4.31052	-3.27918	0.686293	4.9587	-1.24312	0.697063	-3.59634	0.520364	0.629658	-1.64516	4.24202	5.16113	-1.85562	1.83433	-0.0251874	5.18051	0.696208	5.42375	-1.59369	0.254846	3.79865	-1.74272	4.20102	0.693656	4.20372	4.36056	-0.760016	3.71904	0.340303	3.6982	-2.67753	4.85201	0.685303	4.80105	-2.93696
cg00988841	6.6225	-3.55637	7.23963	-3.26158	5.64686	6.13801	1.39907	5.56971	4.88516	1.65125	5.6475	-1.71445	3.89162	8.18928	7.59371	-1.57937	2.8051	5.80794	0.650644	3.03912	-2.4645	2.06888	2.51676	-3.71068	5.68436	6.0652	0.888461	-1.52564	4.37138	5.61265	1.64453	6.21879	-1.01829	1.15451	5.58905	-1.04864	5.42983	1.66695	5.29771	6.11531	2.12948	6.57993	3.85308	6.74789	0.201435	5.73927	1.5538	4.84071	-0.0177444
cg00990385	0.88935	-5.79205	1.23825	-6.9083	0.660165	1.45875	-4.01921	0.983607	-6.63232	-4.24297	1.11753	-4.68188	-6.83503	0.683428	0.998418	-5.41648	-4.25978	1.3982	-3.64945	-4.39191	-6.19933	-4.59879	-3.45143	-6.16345	0.631361	0.759043	-4.4275	-4.09541	-5.71901	0.615299	-3.89692	0.681399	-3.4758	-4.47398	1.20037	-3.36715	1.18869	-4.38492	1.05676	1.37056	-2.82037	1.10359	-5.72423	0.803536	-4.361	0.994666	-4.24364	1.11203	-4.65171
cg00992796	4.92417	-0.687941	4.14977	0.60359	4.50271	4.57961	-0.238555	3.99006	-1.45818	-0.0411994	5.16446	1.52209	0.84436	4.75286	4.93763	-3.9998	-0.87819	4.21172	-0.621718	-0.661276	-3.7867	-0.550972	-0.467467	0.230388	5.46303	5.441	-0.182162	-1.16093	0.0527471	4.26102	-0.277648	5.18036	-0.893644	-0.0678971	4.5351	-0.204814	4.28085	-0.567345	4.26379	5.38315	-0.549325	4.97516	-0.575994	4.82014	-1.26609	4.47002	-0.431768	4.73873	-2.74414
cg00994207	-5.3473	3.39604	-5.955	3.99778	-5.80081	-5.13596	3.27032	-4.74586	3.24005	2.56256	-4.82551	3.43486	3.31148	-5.61971	-4.92712	2.24162	2.70536	-5.95854	2.20306	2.67321	2.17116	2.28461	2.09918	3.87997	-5.33299	-5.59112	2.74913	3.3336	3.77351	-5.26568	2.20373	-5.6574	1.62415	2.71885	-5.86647	2.46578	-5.39872	3.06353	-5.69592	-7.41154	1.61246	-5.41506	3.33183	-7.27231	2.18977	-4.84456	2.53758	-5.95717	2.97088
cg00999506	1.81973	-5.55654	1.81519	-8.11965	2.01661	2.08419	-2.08159	2.30048	-4.13603	-2.59636	2.24034	-3.5382	-1.83364	2.7643	2.60626	-3.95012	-1.51675	2.27557	-2.81241	-2.52005	-5.41801	-2.34337	-1.40166	-5.90427	2.13208	2.1672	-3.13989	-4.0229	-2.54451	1.63589	-2.02998	1.7158	-3.1638	-2.74365	2.36738	-3.17371	2.07876	-2.74866	2.12976	1.9018	-1.39425	2.79059	-2.21211	1.98092	-4.35468	2.27274	-1.99424	2.10999	-5.16826
cg01000056	4.23087	-2.09649	5.03575	-4.09794	5.35646	5.04171	-1.76308	4.82003	-3.5356	-2.10422	4.07462	-3.52858	-2.08401	5.91025	4.93092	-2.19808	-1.69068	4.83562	-2.43732	-1.63925	-2.93023	-2.06651	-1.20032	-4.47943	5.95873	4.37249	-3.62849	-2.14572	-2.96654	4.70223	-1.73424	6.66217	-1.94746	-1.9693	5.63667	-1.04911	4.66408	-2.12744	5.66285	4.39563	-1.25585	4.44092	-1.58014	5.18733	-3.07782	5.49527	-1.91299	4.86978	-3.47435
cg01001792	2.26379	-5.14708	2.77905	-6.51073	3.55838	3.71761	-1.51592	2.81159	-3.9414	-1.32465	2.68193	-4.63785	0.595641	3.95631	3.16174	-1.63604	-1.04328	2.46877	-1.41184	-0.945055	-1.99238	-1.19571	-0.295022	-5.30091	3.23124	3.4923	-2.14934	-4.55123	-0.235956	2.69321	-1.53893	2.87136	-1.59958	-1.26223	1.97491	-1.36917	2.86075	-1.56798	3.0242	2.61608	-0.339372	3.03868	-0.207738	2.62418	-1.14704	2.81117	-1.19962	3.70677	-3.43801
cg01012713	3.10604	-4.40721	3.64666	-5.59894	2.52506	2.61999	-0.884487	3.55917	-3.4165	-0.989581	3.34615	-3.87373	1.72199	3.1827	4.51494	-4.38369	1.08525	3.75075	-1.41706	0.981841	-3.97401	-0.313286	0.854559	-5.43822	4.21212	3.77239	-3.11907	-3.06007	1.98562	2.53927	-0.671572	3.09077	-2.50236	-0.882465	3.25196	-2.41369	4.03397	-0.656109	3.36779	3.26024	-1.11356	3.02478	1.37737	2.44146	-3.13537	3.68852	-0.361713	3.10001	-4.08286
cg01013370	-7.8887	-4.90677	-7.92402	0.804269	-8.48676	-7.5055	1.87361	-6.85771	-0.509143	1.30071	-8.09159	-0.116576	0.299471	-9.28466	-8.72492	-1.26353	1.19304	-10.3069	-1.09044	1.28709	-1.63663	1.2079	0.503688	-0.949766	-8.88154	-7.86356	-0.664877	-3.50911	-0.48091	-9.07295	1.05981	-7.18333	-1.01884	0.550812	-8.05099	-0.219619	-6.58417	1.56435	-7.01798	-9.73767	-0.241879	-7.80773	1.97304	-9.63407	-2.20841	-8.70117	0.782467	-9.41477	0.624132
cg01014437	6.19504	-1.7715	5.6709	-2.31432	5.63143	4.685	4.69216	5.91054	2.5824	3.90261	5.93421	2.13831	5.92153	7.69359	6.67437	4.04674	5.47419	6.33641	5.1962	5.18504	0.502472	3.9259	3.79906	1.12784	5.17949	4.98799	2.71744	-1.02696	5.01774	5.0594	4.51028	5.92189	4.70866	4.07339	6.28766	0.84234	5.24641	4.97685	4.87589	5.55747	5.8101	5.41471	6.40835	5.492	2.35864	5.39939	4.51003	5.71541	2.74028
cg01015062	5.66211	-0.973746	5.3561	-3.44089	5.01992	5.01223	1.14253	5.61378	1.11928	1.4923	5.4943	-3.23984	2.7445	5.81741	4.8994	-0.0422076	1.78342	5.42156	-2.01315	0.954043	-1.56227	1.51206	1.99975	-2.21673	6.00631	5.09775	-0.482567	-1.7453	1.29092	5.60043	1.59264	4.95451	-0.551637	0.366181	5.58459	0.21956	6.69007	1.33732	4.82934	6.19513	-0.213338	5.6957	1.0351	5.98556	-1.27794	5.15303	1.29703	5.53424	-2.39252
cg01016092	0.237664	-0.611641	-0.0468874	-1.77759	3.39894	4.53775	2.17037	4.4137	2.46178	2.58445	3.47889	3.28584	3.20222	-5.82048	0.0636178	-0.376238	-0.468817	0.0964586	-0.325347	-0.10398	-0.403332	-0.19868	-0.455457	2.32368	4.15473	-0.045422	-0.135215	0.833785	3.22569	3.69551	2.46525	4.10211	2.76993	2.42749	4.34939	1.78804	0.0328823	-0.0389887	-0.0726164	0.235017	-6.88505	-0.0720778	3.52637	4.1979	2.50055	-5.59139	-5.60189	-0.173189	-0.907263
cg01017395	4.00342	-4.61813	3.73708	-5.61031	3.21321	3.78121	-2.59971	3.31422	-4.05812	-2.85817	4.28938	-4.3422	-1.21371	3.63617	3.93637	-4.72393	-2.1194	3.38701	-3.87388	-2.39133	-4.68814	-2.26964	-1.82031	-5.25846	3.50761	3.3486	-3.8979	-3.6733	-1.08605	3.73698	-2.58985	3.55918	-3.13177	-2.5371	3.94	-2.33938	3.18159	-3.06064	3.59342	3.65124	-1.75001	3.91531	-2.19503	3.66418	-3.3871	3.87015	-2.82682	3.25186	-3.47937
cg01021610	3.54304	-3.72539	4.12943	-1.3216	4.43599	3.56627	1.03868	3.54799	-0.560922	1.07277	3.44929	1.593	2.37233	3.56809	3.79036	-3.12138	1.13796	3.93616	0.547756	1.0951	-2.96223	1.01599	1.14041	-1.85218	3.71095	3.51477	-1.09082	1.56364	2.22439	3.68352	1.18415	3.85085	-1.41355	0.763938	3.99826	0.478583	4.13125	1.22973	3.6056	3.3259	0.930285	3.57769	0.880334	3.31779	-0.9104	3.4677	1.55275	4.88604	-1.87737
cg01021836	3.68672	-1.92924	4.31385	-5.24243	4.00298	3.98129	0.437669	3.59636	-3.09036	0.0450979	2.87705	0.42159	1.38635	2.92871	3.23892	-3.60118	1.11698	3.1582	0.195735	1.09525	-2.24489	0.314179	0.729254	-3.70301	5.18734	3.63632	-1.43903	-2.99741	1.81681	3.14517	1.19202	2.80749	0.730001	0.742019	2.44076	-1.46489	3.5966	0.634344	3.86798	2.77871	0.762286	3.21304	1.26956	3.17696	0.372189	3.34319	0.748131	2.983	-0.462163
cg01028364	-7.64787	1.79362	-6.59228	0.161376	-6.73911	-6.149	0.768577	-9.49797	2.42358	0.852525	-7.45428	1.19078	1.95552	-8.29649	-7.46107	-1.30741	1.33406	-7.31418	0.251741	0.998069	-1.07635	0.943995	0.514239	-0.749671	-8.50887	-7.78213	0.223615	-3.87312	1.59041	-7.41551	0.874602	-5.78344	1.06588	0.474193	-6.37373	-0.188456	-6.13548	1.08267	-7.64543	-8.87834	-0.308455	-6.4354	1.08811	-7.23803	0.0532014	-7.66498	0.668479	-7.14262	1.11258
cg01028458	3.49239	-3.819	3.45226	1.81051	3.75985	4.31533	3.44701	3.07714	-1.11629	3.59047	3.50175	3.57786	4.77709	5.27718	4.18646	0.275522	4.18964	3.74369	-0.212684	3.54632	-0.863563	3.76456	3.29122	2.95735	5.57872	3.76819	-2.12217	3.63441	4.89872	3.0364	3.62135	4.15749	-1.75601	2.80165	3.26388	1.7152	3.60904	3.28028	4.0513	3.43604	1.25907	4.01699	3.66187	4.68871	0.0977458	7.68889	7.91401	3.44702	-2.76027
cg01028925	3.42086	-2.46899	2.90412	-3.10661	3.10349	3.55294	1.02277	3.55548	-2.00256	0.912102	3.34036	-2.32872	1.70849	3.29413	3.29885	-1.88751	1.62726	3.12687	0.0152407	1.28137	-1.84956	1.22293	1.00001	-2.8623	3.3227	3.30972	-0.594014	-1.87367	2.67087	3.19416	1.07825	3.28936	-0.551392	0.841308	3.14885	-1.00727	3.43086	1.202	3.27575	3.2097	0.593537	3.13365	1.85433	2.74753	-0.628312	3.28231	1.19645	3.53049	-1.84317
cg01029568	3.19039	-4.1712	2.80435	1.91996	2.89861	3.47928	1.0419	2.76328	-0.364301	0.588481	3.05275	3.47112	-0.0215296	3.29435	2.9154	-4.37278	0.417662	2.56371	0.500207	0.509168	-4.36164	0.969701	0.29647	1.67065	3.77012	3.59898	-1.37276	1.89227	0.347967	3.73193	0.200421	3.97311	-1.18197	0.390426	2.46101	-0.577837	2.79052	0.517339	3.79303	3.14125	-0.299541	2.82214	-0.439854	3.1801	-4.04019	2.65457	0.513308	3.31814	-3.72487
cg01033115	-6.00596	5.14719	-4.92157	4.7631	-3.56174	-4.32298	2.61016	-4.85816	4.25729	3.03359	-4.51692	3.81126	2.94134	-5.34248	-4.1803	3.3957	2.9952	-5.05898	3.50479	3.86216	3.10611	3.08545	1.81152	4.50064	-5.27868	-5.44413	3.85388	0.989288	2.84183	-5.5978	2.1139	-4.47636	3.03244	2.76619	-4.22311	3.12067	-3.89156	3.05197	-4.99442	-5.97917	2.36359	-4.73188	2.30297	-6.08803	3.32423	-3.79935	3.07024	-4.45347	4.87314
cg01037217	3.47018	-3.91902	3.18796	-5.38517	3.26784	3.40249	0.568481	3.4985	-3.30028	0.522244	3.03494	-2.82239	0.187604	3.2075	3.72789	1.03298	0.294591	3.36865	0.635959	0.492721	-0.485789	0.0627348	0.0107665	-4.47343	3.55615	4.01794	-1.00658	-2.50379	-0.165112	3.38813	0.578229	3.77728	0.990624	0.301546	3.05681	-0.185196	2.70147	0.294753	3.25502	3.38712	0.816148	2.74755	-0.246846	2.98315	-0.183555	3.1477	0.334658	3.84938	-0.26136
cg01037523	5.57425	-4.07821	5.28214	-6.27575	5.32354	5.55235	-0.913568	3.92174	-1.77538	-1.10268	5.20796	-4.48807	-2.40948	3.93603	5.05785	-3.74614	-1.35525	5.08206	-2.40833	-1.147	-3.55285	-1.09339	-1.06778	-5.9691	5.62084	4.34449	-1.74311	-3.72169	-2.68386	4.95525	-0.975063	4.95416	-1.80944	-1.0596	3.73786	-2.41109	4.54731	-0.987035	5.10217	4.93004	-1.65814	5.01607	-1.95655	3.71413	-3.38794	4.13839	-0.973782	4.76889	-3.74676
cg01037756	-8.43589	2.78258	-7.59873	2.45201	-7.53943	-7.83964	2.73436	-7.60305	2.28762	2.74516	-6.33947	1.75603	2.69935	-9.11955	-7.24908	-0.0488832	2.5411	-8.08158	0.968111	2.59077	0.0268344	2.30724	1.8797	2.86057	-7.80682	-6.5471	2.13666	2.05536	2.80763	-7.2497	2.47773	-6.62479	-0.764296	2.46357	-7.66241	1.04381	-6.15266	2.68559	-6.16964	-7.34639	1.32226	-7.38625	2.88674	-6.37989	1.84808	-7.12246	2.70101	-7.62126	1.30772
cg01041405	4.90261	-1.70853	4.75389	-4.98737	5.95959	6.60059	-1.97238	4.25931	-4.23178	-2.04779	5.30913	-4.89665	-2.41466	4.70772	4.36151	-4.36092	-1.68366	4.88814	-2.65864	-1.85499	-5.31244	-1.93832	-1.4416	-5.26952	4.54359	4.4101	-3.02916	-3.4961	-2.50218	4.67817	-1.7633	4.72135	-2.81502	-1.68124	4.79654	-0.964056	4.89115	-2.05957	4.63111	4.63616	-1.56994	4.99139	-1.83469	6.00722	-3.47608	4.80156	-1.79216	5.03388	-4.28782
cg01046507	3.3942	-3.69583	4.15058	-4.31656	4.51846	4.68157	0.499593	3.94487	-1.56553	0.625117	3.88679	-2.8448	-1.47581	4.43445	3.99412	-0.537568	0.194922	4.3634	-1.21495	0.492527	-0.938421	0.395601	-0.478855	-3.71132	3.8741	3.85711	-1.62347	-2.50083	-0.70553	3.43674	0.645248	3.75267	-0.69513	0.340163	3.66258	-1.18701	4.52284	0.692275	4.57271	3.66936	-0.582497	-0.165124	-0.424531	3.44885	-1.1856	3.35458	0.780422	4.08798	-1.82102
cg01046953	5.61261	-0.899586	5.54689	1.33617	5.24357	5.14531	2.46422	4.64791	2.82834	3.18971	5.85136	4.61752	4.34092	5.40457	5.19245	-3.55793	3.39438	6.2033	1.00363	3.52896	-2.15734	3.60481	3.02167	3.89598	4.30181	7.17764	1.7672	3.63082	3.78746	5.88882	2.95059	4.50807	1.25775	2.32838	4.0126	4.58536	6.00145	2.9808	4.98319	6.43044	1.57165	5.62017	3.71045	4.86294	-0.861833	5.15431	2.92316	5.11435	-1.22958
cg01051240	-8.22713	2.49755	-5.73979	3.27424	-6.59043	-5.64061	1.88603	-5.866	1.65578	1.67709	-7.58004	2.7171	2.36486	-7.09922	-7.85755	-2.09178	0.928799	-6.87036	0.286151	1.7081	-1.78742	2.67579	1.41773	2.31118	-6.64611	-7.7057	0.668519	1.57047	1.41874	-6.35846	1.17918	-5.40498	0.0984156	1.62676	-5.66884	-0.305709	-6.23325	1.67121	-5.7477	-9.62379	-0.230676	-7.40637	2.04183	-7.64395	-0.32322	-6.0215	2.44281	-6.41297	0.608904
cg01051524	-8.05021	3.0836	-8.34426	2.5707	-9.10328	-6.81193	2.29363	-6.75085	-1.47367	2.201	-7.75833	1.87982	3.68473	-5.96089	-7.62176	1.21182	2.38951	-8.18737	0.750243	2.48039	2.25168	2.52904	1.59171	2.25597	-7.44721	-7.10865	-0.005365	0.364562	3.84078	-6.43383	2.07875	-6.51975	0.854366	2.24081	-7.37378	0.55551	-7.36412	2.41037	-6.62229	-7.82463	1.25605	-7.03506	2.75878	-6.514	1.49209	-8.16637	2.63379	-7.41717	2.3932
cg01054590	2.6465	-5.52246	3.78596	-4.23933	2.38273	3.12129	-1.04704	1.97433	-0.650396	-1.23134	3.81181	-3.63993	-1.18176	2.91569	3.29892	-2.81471	-0.413014	3.33031	-2.69127	-0.914763	-2.5801	-0.920481	-0.346716	-4.29027	2.32489	3.50226	-2.17553	-4.4135	-0.984535	2.77147	-1.32893	2.78646	-1.61726	-1.33888	2.71269	-1.46927	3.01973	-2.15643	3.70758	2.46845	-1.38122	3.46088	-0.0628581	3.13931	-2.08578	3.27953	-0.802763	3.68705	-2.56039
cg01058215	2.54233	0.921948	3.87855	0.850576	3.35917	3.46006	0.411726	2.61537	1.21559	0.600477	3.02001	1.33964	1.16983	4.21493	2.72928	0.0644992	1.43674	2.7474	0.309819	0.755431	0.289007	0.795655	0.8265	1.09279	3.54211	3.33423	0.498705	1.15679	1.52425	3.35049	0.701647	3.35325	0.464162	1.04592	3.18386	0.695895	3.46532	1.08284	3.21854	3.12171	0.63513	2.98511	1.23112	2.9807	-0.00166854	3.28886	0.987401	3.6694	-1.23528
cg01059497	3.52046	-5.40807	3.62758	-5.97821	3.79991	4.15918	-2.06166	3.62458	-3.05176	-1.72075	3.36677	-4.22935	-4.27098	3.76076	3.36567	-4.95324	-2.2091	3.75761	-2.90898	-1.97805	-4.36163	-2.02505	-2.30995	-5.59723	3.6171	3.09767	-2.80779	-5.13905	-3.64283	3.56697	-1.7037	3.95381	-2.61498	-1.99569	3.14472	-2.86547	3.80109	-1.67093	3.63166	2.91091	-1.89395	3.36518	-2.49867	2.95038	-4.04262	3.76055	-1.37512	3.89166	-3.59981
cg01065213	5.01926	-3.51166	5.66618	-5.82147	4.83072	4.67387	0.44032	3.97161	-4.10011	-0.177961	4.96417	-3.75111	0.707036	4.32912	5.71424	-3.24993	-0.108446	6.20036	-0.887316	0.30399	-2.9218	0.174526	0.422807	-4.30174	4.48616	4.81836	-1.30301	-4.03705	0.830135	5.09749	0.243496	4.908	-0.688685	-0.43421	3.87996	-1.56818	6.81198	0.25557	3.57326	4.51676	0.081938	4.83325	0.637656	3.7969	-0.797276	4.44989	0.0414494	5.08614	-2.78566
cg01065905	4.70289	-4.51274	5.07687	-4.94049	4.36566	4.92185	-0.951238	3.96662	-4.28438	-1.15026	4.00187	-3.86138	0.600404	3.76507	5.03465	-3.95648	-0.876692	4.39461	-2.65989	-0.677505	-4.11557	-1.28985	-0.580278	-5.40162	4.69576	5.23156	-3.18445	-3.81807	-0.670234	4.80002	-1.2366	4.44347	-2.70862	-1.30744	5.2359	-2.24944	5.31635	-1.27102	4.92348	5.13339	-1.29088	4.60211	-0.981015	4.8455	-2.98938	4.65465	-1.01375	4.37753	-4.63954
cg01070161	4.8205	-4.19176	4.77828	-3.37975	4.69377	4.85318	-2.72998	4.62871	-3.33963	-2.04895	4.5004	-2.88004	-1.68428	5.03123	5.13124	-2.0382	-1.15111	4.89632	-2.13677	-1.87262	-2.95847	-2.18404	-1.18378	-5.14568	4.37898	5.00927	-2.55095	-1.60569	-1.22602	4.02501	-2.02867	4.58398	-1.24401	-1.58843	4.75588	-1.37607	4.03802	-2.29937	4.80136	4.83556	-1.19672	4.74382	-1.59457	5.05223	-2.61101	4.27476	-1.6978	4.82668	-4.07755
cg01070987	4.40517	-5.0813	5.14864	-6.32854	5.63971	4.06507	-4.1752	5.6683	-4.56266	-3.7272	4.37392	-4.09444	-5.43101	4.00607	5.00283	-4.38757	-3.92593	5.10371	-3.62032	-4.62943	-5.34398	-3.49617	-2.53646	-5.49941	5.36627	4.06517	-4.14822	-4.05752	-4.88681	4.36704	-3.29078	4.15987	-3.4826	-4.57717	4.53214	-2.55315	4.53335	-4.03561	5.10686	4.27182	-2.53866	4.66763	-4.94141	4.52543	-4.46134	3.84794	-4.91251	4.69677	-3.56032
cg01071314	4.9153	-2.58992	5.16454	-1.49983	5.28666	5.31278	2.13216	4.32367	1.18489	2.15602	4.93669	-1.13537	2.46238	5.04946	5.5712	-1.83249	2.2565	5.65232	-1.01917	1.52292	-2.36982	1.75309	1.54452	-0.390299	5.58311	4.84986	-0.0125423	0.117916	2.79641	5.14271	1.90193	4.98063	-0.665366	1.22626	5.07458	-0.223783	4.7254	1.49977	4.92492	5.45428	0.403418	5.20917	2.47948	5.49962	-1.29607	5.17723	1.42777	4.90067	-0.381852
cg01072588	6.18758	-3.50213	6.50258	-4.07187	5.49295	6.17331	2.81649	5.72262	-0.43751	2.74315	5.34567	-1.56785	2.8903	6.32155	5.87443	1.07432	3.33244	5.90544	2.16992	3.11898	0.106954	2.73342	2.53904	-3.25967	6.25744	5.6175	0.508162	-1.26017	2.99713	5.13743	3.13354	6.27731	2.45795	2.35862	5.60967	1.36871	5.29835	2.5806	5.56298	5.8294	1.29733	6.35436	2.89263	6.49306	-0.0467275	6.11472	2.40065	5.31003	0.348856
cg01073602	-5.42067	1.60297	-7.67474	1.86342	-6.12549	-4.96387	4.39239	-5.64276	2.03308	3.95501	-4.71538	2.78516	4.14594	-4.5906	-5.30736	1.07166	4.6517	-4.88491	4.09166	4.24241	1.27246	4.08798	3.05389	2.98937	-5.93435	-5.60867	2.91456	0.0323362	3.68153	-6.16273	3.49665	-4.90739	2.3588	3.92564	-4.43764	2.66776	-4.9619	3.77644	-5.50868	-5.00593	2.58865	-5.67212	4.2454	-5.1793	3.04958	-4.1912	3.92774	-6.26659	1.43754
cg01073837	-5.52171	1.39761	-8.05771	2.91009	-6.02161	-6.67695	-0.352861	-8.30261	2.64651	-0.759921	-6.36824	2.18865	-2.27892	-4.63471	-6.14061	2.0346	-1.00254	-6.11166	0.520877	-0.661691	0.326472	-0.0120564	-1.18608	1.69423	-5.18655	-6.32073	1.69571	-0.663099	-2.2141	-5.98631	0.0422033	-4.30603	1.84798	0.397745	-6.83858	1.49663	-4.63541	0.380212	-6.72421	-7.24193	0.14572	-6.84583	-2.2459	-6.92895	0.0846124	-5.14332	-0.29571	-4.13459	-0.197021
cg01074498	4.66764	-2.6562	4.69345	-4.4331	5.21276	4.41194	0.0100056	3.9412	-2.14947	-0.0355602	5.13882	-2.8324	1.00699	5.71897	4.84883	-1.41578	0.66075	4.57147	-0.813443	0.229672	-2.08403	-0.128391	0.585454	-4.49794	4.07883	4.75349	-1.72165	-1.87375	1.15758	4.79901	-0.0466913	4.84674	-0.343859	-0.297279	4.68542	-0.860805	5.03811	-0.104513	4.88328	5.1277	-0.172455	4.45962	0.938345	5.11198	-1.55481	4.41443	-0.0695775	5.04137	-1.70525
cg01081395	3.47164	-1.27353	-0.00439735	-0.499207	-9.70414	-8.18974	-7.23966	-0.21574	-0.558752	-0.403763	-0.180317	-0.597678	-0.0965297	-12.8357	-0.188479	-3.44399	-0.471531	3.41836	-0.330552	2.53242	-3.00456	-0.413868	-0.552505	-0.706178	-0.117957	-7.85822	-10.4657	-0.397773	-0.178531	3.23938	2.22401	-0.27364	-1.46057	-0.443548	-0.327706	-2.50686	-7.89574	-9.51941	-6.90243	3.39	0.0236232	-0.412074	-8.65517	-0.182841	-1.94336	-0.112852	-0.137576	-7.76344	-8.75691
cg01083093	-10.3991	1.32233	-6.6746	1.59231	-8.34651	-5.83215	1.90575	-7.44172	2.77346	1.68326	-6.50629	3.21721	0.987245	-9.24635	-6.4284	-0.650084	1.61381	-9.51945	-0.0325525	1.86395	-1.4154	1.80759	1.25031	2.15563	-7.16877	-5.06204	0.776688	1.91056	1.80284	-7.69827	1.611	-6.38877	-0.372837	1.56704	-7.54613	1.68281	-24.6484	1.58281	-8.07665	-7.23593	0.909039	-7.22401	1.81134	-2.68975	-0.521077	-9.85671	1.76034	-8.31871	0.624526
cg01083094	4.73687	-3.12724	5.34836	-3.20142	5.86293	5.68893	4.97134	4.55069	4.48314	5.1622	4.7681	2.68994	5.79711	5.82123	5.55193	3.82355	4.76502	4.31406	4.50304	5.46632	0.333818	4.64187	3.88742	0.0919483	5.24897	5.16281	5.23265	-0.850698	4.80345	5.23623	4.82975	5.15611	6.39295	4.52927	4.59083	3.78719	5.13417	5.44298	5.07984	5.16581	4.57232	4.83596	5.48083	4.77974	1.94783	4.64377	4.59753	5.20499	0.428238
cg01085553	4.17078	-4.00564	4.24396	-4.08525	4.8533	4.23876	0.678751	3.9756	0.223522	0.75707	4.17263	-1.40032	1.66931	4.16407	4.21096	-2.903	1.7051	4.21816	-0.283339	1.66003	-2.58085	0.922531	1.01245	-3.5012	4.37109	4.45618	-0.235233	-2.7049	2.23783	4.38182	0.875083	4.30888	-1.21057	0.834478	4.5433	-1.70174	4.01816	1.08878	4.14975	4.13839	0.175817	4.25496	1.71751	4.59353	-1.53854	3.90328	1.15712	4.36748	-2.64179
cg01088139	6.44826	6.22756	0.356364	0.482342	6.2013	5.92302	5.6594	6.11858	5.42231	5.42556	5.33493	5.81985	4.82778	5.89315	6.01994	5.75085	5.98736	5.97293	5.32819	4.72623	6.19266	5.38652	5.79904	0.395916	0.556924	0.320934	0.428642	0.278345	0.387061	0.428513	0.921363	5.05104	6.37212	5.08901	0.3762	0.399954	5.85936	5.96467	5.01882	6.47084	5.39721	0.432661	5.16183	0.24169	0.382266	6.74809	5.36033	5.75218	6.87905
cg01092293	-6.55371	2.64354	-5.94712	3.73834	-6.69114	-7.75819	-2.29645	-6.12321	-0.510215	-2.29947	-6.72847	1.46672	-3.77538	-7.01463	-6.59227	0.53592	-1.83095	-7.27564	0.468035	-2.84328	3.39801	-2.26802	-1.54216	2.11973	-6.28059	-7.37324	0.775775	1.34701	-3.61985	-6.00373	-2.65311	-5.94557	2.01943	-1.72757	-5.94792	0.656151	-5.75341	-1.96504	-6.05189	-5.75277	0.21463	-6.92562	-2.18611	-5.95778	1.0394	-6.32507	-2.00065	-6.84566	0.674018
cg01095006	-6.35988	-0.340362	-5.68255	3.53638	-5.1022	-4.86428	2.53466	-6.0722	2.17993	2.46246	-5.49338	2.48382	3.42108	-5.73614	-5.43053	0.208488	2.62177	-6.30776	-0.367526	3.1493	0.809591	2.55865	2.23627	1.27755	-5.3001	-5.52119	2.81676	3.0729	3.34679	-5.63011	2.43739	-5.43177	2.65725	2.50811	-5.62475	1.22648	-5.74005	2.66652	-6.53242	-6.15083	-0.0833827	-5.85644	3.67612	-5.15929	-1.10715	-6.85995	2.54231	-5.92463	-2.05016
cg01095093	4.16625	-4.76514	4.28419	-4.94804	4.54316	4.21405	-0.425255	4.03052	-0.535618	-0.342438	3.82294	-3.33855	0.693318	4.44104	4.23368	-1.181	0.53001	4.42072	-0.548122	0.250168	-1.11105	-0.432983	0.634926	-4.64413	4.41547	4.09317	-0.955231	-2.03392	0.791832	4.37453	-0.378051	4.35987	-0.246456	-0.514786	3.66353	-1.16905	3.50224	-0.630023	4.66792	4.57561	0.212759	4.75339	0.895992	3.78733	-1.36528	3.68045	-0.330589	4.19816	-2.01882
cg01097027	2.91889	-5.3273	3.91185	-6.46522	3.96226	4.22317	0.59787	4.45285	-2.45316	0.652965	3.09027	-5.05747	-1.98592	4.00993	3.96941	-2.77514	0.551312	3.77051	-1.78194	0.0561515	-3.72345	0.149209	-0.602728	-5.66455	4.09853	2.61922	-2.55507	-2.42298	-1.67676	4.62367	0.458088	3.51453	-2.21573	0.461783	2.83447	-1.17101	4.23159	0.973223	3.34508	2.6076	-1.37318	3.31531	-1.08925	3.14006	-3.14658	4.15175	0.865993	4.12026	-3.80131
cg01106428	4.23713	-5.21922	4.35749	-5.44947	3.48975	3.9092	-3.12883	4.14138	-4.82866	-2.85003	3.66378	-3.82024	-5.19137	4.01814	4.52545	-5.02419	-4.0755	4.50213	-2.75557	-3.3941	-3.69852	-2.90196	-2.20161	-5.46146	4.28314	3.92286	-3.97537	-3.70291	-3.60597	3.42821	-3.15672	4.51501	-2.27609	-4.12718	3.77867	-3.00173	4.35984	-2.23051	4.14441	3.2722	-1.90827	4.5346	-4.20966	3.62375	-2.90742	4.13458	-3.334	4.66393	-2.90281
cg01107316	5.20817	0.717117	5.04203	-0.45611	4.66413	6.32982	0.0826556	5.62429	-4.02703	-0.0168694	4.85466	4.46727	1.24104	5.51396	5.60446	-3.31333	0.138006	5.19809	-1.68067	-0.0347945	-3.85279	-0.206337	0.816537	-2.12752	5.85378	5.0763	-0.481243	2.81792	0.259233	4.88633	0.336165	4.5103	-1.77554	0.231782	4.82248	-2.20573	5.16226	-0.207468	4.73587	4.94929	-0.0264072	4.77312	0.412953	5.08329	-1.55064	4.48959	0.116154	5.66712	-2.69254
cg01110114	-5.43762	3.90669	-6.50013	3.09539	-5.10172	-6.31626	1.97592	-6.61909	3.88874	2.5388	-6.3732	3.61647	-0.830281	-6.01663	-6.28154	2.92431	1.13672	-6.46177	1.37949	1.55597	2.73313	2.7396	1.15369	1.86181	-5.98464	-6.80503	2.96944	2.79132	0.45247	-5.8144	2.2991	-7.1183	2.15397	2.19473	-6.91924	2.61619	-4.66481	2.68714	-6.64195	-9.34591	0.563743	-9.01238	1.03916	-5.45271	1.44127	-6.75249	2.63985	-6.95719	1.44916
cg01110618	4.06293	-4.97097	4.03398	-6.0807	3.6804	2.51308	-0.994061	3.67154	-3.06773	-1.17618	4.19741	-4.52482	0.88671	3.6708	3.62191	-4.82455	-0.695216	4.34029	-1.91706	-0.155543	-4.80506	-0.972473	-0.189939	-6.17101	3.96989	3.37954	-2.6882	-3.64624	0.436101	3.38903	-1.07601	3.31961	-2.58765	-1.48123	3.97386	-2.55302	3.51693	-1.17169	3.08535	4.41279	-0.644681	3.38862	-0.130376	3.87617	-2.71576	3.82807	-0.604008	4.33343	-2.19894
cg01113595	-5.71919	3.39082	-5.28497	4.26911	-0.186569	-5.28124	2.84767	-5.27984	3.4933	2.61604	-0.0549882	4.08074	2.68566	-0.216241	-0.306135	0.648804	3.69088	-0.0945414	2.98959	4.01717	2.95548	3.88893	2.73299	6.30625	-5.63128	-5.79577	3.10028	3.76712	4.00398	-0.363679	3.34588	-5.47683	2.67118	2.24016	-0.160798	3.50951	-5.31499	3.04006	-5.28551	-6.3837	7.03898	-0.22575	3.2657	-6.21965	2.26392	-5.64026	2.984	-0.249442	3.65354
cg01114224	-8.15502	-2.25286	-10.0579	-2.90619	-8.15048	-7.54288	-0.831368	-15.996	0.450689	-0.42371	-9.35238	-2.53766	0.252426	-11.2586	-10.5887	-1.77022	-0.69266	-8.39821	-2.00087	-0.796984	-1.57541	-0.311923	-0.644211	-2.94273	-8.58437	-9.22456	-1.24492	-1.88154	0.240939	-7.37753	-0.670014	-7.16433	-0.915718	-1.02361	-7.72887	-1.10698	-7.71008	-0.57121	-7.09183	-9.89077	-0.569151	-18.4803	-0.171936	-8.96621	-1.06575	-8.80129	-0.242317	-8.05284	-0.6034
cg01114746	-4.8023	2.58227	-4.58606	2.17388	-7.83127	-5.05344	1.51717	-6.05372	2.4843	1.53683	-5.25823	2.89233	2.23496	-4.70855	-5.80512	-0.486316	1.36156	-6.28922	0.356615	1.66736	1.18189	1.77177	0.651126	1.94303	-5.60114	-4.54731	1.20346	0.519485	2.88659	-4.66898	1.14346	-5.19979	0.50565	1.14737	-5.04495	0.866494	-5.1693	1.48259	-6.03413	-5.45908	0.611489	-7.47675	1.06419	-4.64755	0.735542	-5.78306	1.52202	-5.41007	0.811575
cg01117061	-7.1157	3.28959	-32.2728	2.91536	-5.39218	-5.12397	2.78308	-34.4715	1.69594	2.00721	-3.70901	1.05939	2.64373	-6.93974	-6.90074	-1.08604	2.43827	-6.04255	-0.660037	2.32229	0.770495	2.92463	1.06261	2.90501	-6.51072	-5.85901	0.986862	2.10724	2.31121	-6.59631	2.49101	-4.3954	-0.995098	2.38081	-6.60207	0.0260272	-6.27305	2.61159	-5.97507	-7.31282	-0.531303	-5.1644	1.70501	-6.7742	0.429145	-6.48895	2.62307	-6.3136	-0.72339
cg01118640	-6.64472	-10.2607	0.19247	0.276782	0.279539	5.28532	3.11835	-11.5702	-8.93902	-7.89323	-8.26424	-9.68807	-8.57828	4.97451	-7.2952	-9.0798	-8.76532	6.45139	2.48896	4.84955	0.0200636	0.244383	0.190661	5.28789	0.192473	0.420881	0.00352553	-0.0688919	0.342813	0.213711	0.20294	-8.07699	-6.56943	-7.51552	5.8465	3.15015	5.26694	4.49991	-8.30494	6.78929	-0.200026	0.101488	3.87137	5.6749	3.14176	0.17501	-0.0452746	-7.1671	-7.78816
cg01121969	5.69533	-3.02607	5.90156	0.883229	6.39963	5.56635	-0.436008	5.66609	-1.03153	-0.310063	5.65442	-3.35918	0.837403	6.11942	6.28225	-1.71529	-1.19222	5.76191	-0.973954	-0.641224	-1.28076	0.253128	-0.0325075	-4.07774	6.60697	5.57368	-0.683766	-2.8152	0.30329	6.57144	-0.154389	4.9752	-0.978272	-0.450319	6.1297	-0.554393	6.1261	0.00809273	5.80333	5.85445	-0.131334	6.33633	-0.39804	6.40515	-1.7486	6.04485	-0.313465	5.1644	-2.60238
cg01123829	4.52764	-3.70103	3.83928	-3.35869	5.26244	5.07544	-1.12616	3.80642	-0.563829	-0.96801	3.72188	0.779871	-2.28432	5.17989	4.27203	-4.24336	-1.22601	4.86355	-2.3065	-1.33651	-4.31988	-1.33249	-1.06557	0.817567	5.74079	5.02443	-0.713157	2.34305	-2.01061	3.9058	-0.954578	4.78189	-1.18288	-1.29546	3.97521	1.1457	4.9975	-1.17585	3.55148	5.4749	-1.484	4.94524	-2.17032	4.90024	-3.27078	5.37491	-1.06429	4.60799	-5.09115
cg01127608	-0.393283	-0.591275	-5.38935	-5.69223	6.66636	-0.473349	-0.360299	-6.46777	-3.97498	-4.22062	-5.95509	-5.80683	-4.58205	-6.17305	-0.362911	-0.434948	-0.0840509	-0.408722	-0.157415	-0.25913	-4.8256	-4.38684	-4.54264	-5.41342	6.31234	-0.444407	-0.336019	-3.03718	-4.02236	-5.60417	-4.29313	-5.87196	-4.44338	-4.06433	-6.02585	0.904616	6.20024	6.17818	-5.87041	-0.372428	-2.85817	7.45206	-0.324981	-5.73499	-4.26128	-0.52266	-0.352845	-0.394472	-0.495352
cg01128039	0.339874	-1.33191	-7.41729	-10.036	-6.94256	-6.22696	-6.99495	-8.85134	-5.52725	-5.95088	-8.03919	-6.33527	-16.996	-6.95351	-8.14841	-6.58943	-7.17882	-7.70348	-7.38237	-6.48239	-7.29854	-7.11323	-5.20824	-5.58403	-8.78894	0.375969	-0.840701	-6.28148	-7.34121	0.0871639	-0.0852118	-6.43347	-9.51671	-7.13422	-7.39099	-6.09298	-0.00178047	-0.0786428	-7.05596	0.45898	-8.3299	-8.44556	-0.277187	-6.3837	-6.94129	0.204396	0.101396	0.560477	-3.13445
cg01129004	-9.84561	0.41232	-6.89357	-1.36396	-7.34961	-10.3074	-7.56409	-7.8254	3.08331	-6.00742	-7.33077	0.28492	-6.41158	-7.20119	-10.031	-10.2269	-6.46219	-6.7084	-7.15042	-5.59175	-2.03846	-5.51946	-4.93414	-4.95287	-6.81248	-5.48184	-3.46187	-1.99795	-6.63683	-7.05582	-6.19199	-6.58805	-1.83779	-7.01159	-6.74037	-0.336895	-5.48636	-5.76964	-5.20395	-6.60047	-9.60187	-7.3403	-6.22611	-5.99885	-4.77212	-6.82219	-5.88604	-7.56207	-4.51103
cg01131999	2.187	-1.64542	3.3351	1.53715	3.52124	6.13869	1.42158	1.29833	0.789287	1.81341	2.84691	1.63246	2.37676	3.82499	2.36156	-3.75668	1.43791	2.15526	-1.23142	1.64171	-2.67293	1.43657	1.44072	1.59944	2.99855	4.18057	-1.18563	1.35319	1.39047	4.34045	2.42445	2.53977	-1.88464	1.5287	2.89181	-1.28629	4.01936	2.06849	2.23037	3.93356	0.581019	3.38085	2.0619	2.555	-1.20165	3.42332	1.80875	1.94756	-5.45655
cg01132052	4.67116	4.67018	0.0944406	0.0214698	-5.62109	4.62922	4.60583	0.11715	-0.205532	0.125842	4.26021	4.35238	4.17761	-6.27794	4.62524	4.19006	4.30535	5.02459	4.28267	4.35639	0.0485533	0.139945	0.19674	0.0512763	-5.63804	0.130438	-0.0377741	4.28988	4.49344	0.0595118	0.0735727	-0.184608	0.181392	0.0244795	0.0110572	0.147494	0.115376	0.182508	-0.0453308	4.88757	-5.45105	0.0522525	0.0698438	-0.0152128	0.111882	0.0323299	0.233198	-0.0588162	0.455928
cg01133113	5.56025	-3.55745	4.95099	-1.42426	5.41932	5.82168	0.491912	4.88433	-1.20653	0.575316	4.93944	1.0008	-0.89477	5.80063	5.83251	-1.66744	-0.0628126	5.39698	-0.425247	-0.0156225	-3.24027	0.133327	0.143237	-0.810198	4.74199	4.90563	-0.652858	-1.78628	-0.476692	4.41358	0.759784	4.7005	-0.559312	0.367774	5.18291	-1.00095	4.65254	0.574604	4.68775	4.59142	-0.184302	4.9487	-0.081748	6.01465	-0.918429	4.63653	0.518886	5.32945	-0.808364
cg01134643	4.13049	-6.47935	4.1559	-7.02033	4.3497	4.28446	-2.63504	4.57577	-5.63127	-2.51945	4.87092	-5.14162	-0.739948	4.7245	5.23201	-4.78966	-1.92228	6.46498	-3.33937	-1.99247	-5.62025	-2.52954	-1.12471	-5.33164	4.83505	3.57979	-4.36158	-4.56259	-0.673535	6.0607	-2.45667	4.33299	-4.12471	-2.31731	5.16709	-3.47995	5.15769	-2.42734	4.32509	4.34131	-2.47353	6.95823	-1.39472	4.58119	-5.01185	3.85894	-2.36324	5.69786	-6.31589
cg01137941	-5.74304	4.51317	-4.70511	4.90393	-3.17387	-4.40047	3.39526	-3.7875	3.36068	3.06884	-4.52863	4.08284	2.25572	-4.55639	-4.69836	-0.448076	3.09667	-5.07483	1.54937	3.67109	0.461369	3.43251	2.02127	4.9185	-4.64909	-6.02005	3.55381	2.59198	3.16349	-4.6824	3.00574	-4.09587	1.12147	3.65883	-5.96932	1.88545	-3.46102	4.40857	-4.07056	-6.00922	2.24813	-4.67516	3.28845	-8.05163	1.84079	-4.4334	3.61775	-4.17704	1.53227
cg01138020	-8.15679	2.3907	-7.85638	0.398317	-9.48462	-7.76831	1.70705	-6.28093	1.96355	1.81623	-8.09606	1.60402	1.78708	-8.06925	-6.90273	-1.75916	1.62462	-9.07442	0.400937	1.51438	-0.438349	1.54082	1.04506	-0.719294	-8.58477	-6.93028	0.60711	1.58552	1.98958	-7.25582	1.47215	-6.75189	-0.410616	1.5726	-7.28901	1.09635	-7.67464	1.7994	-8.12282	-8.29315	-0.215274	-7.35981	1.80235	-7.30032	-0.37502	-7.41651	1.89266	-7.54886	0.776018
cg01138819	4.43976	-2.90161	3.482	-4.73014	3.89495	3.70283	-1.3664	3.51909	-2.89218	-1.86434	3.90625	-3.87742	-0.0846096	5.09355	4.34731	-4.77193	-0.441258	3.62223	-2.90679	-0.570224	-4.30773	-1.44343	-0.17968	-2.5942	4.88183	4.24914	-3.56452	-3.9973	0.195719	4.97054	-1.50657	4.37848	-1.66862	-1.64197	3.99705	-1.64264	3.88096	-1.59651	3.79663	5.1385	-1.47772	3.48547	-0.101053	4.19857	-3.89075	3.50745	-1.76221	3.96258	-3.51861
cg01138967	1.48652	-1.42247	1.51327	-1.38153	1.44623	1.27257	-0.060701	2.04633	-0.774706	-0.161447	1.47931	-0.000279351	0.0898498	1.51467	1.67316	-5.32109	-0.184475	1.88606	-4.47325	-0.164131	-6.50366	-0.106457	-0.0173107	-4.35434	1.29871	1.24067	-3.37117	-3.86098	-0.891073	0.796773	0.0187795	1.83285	-4.33415	-0.675687	1.46126	-2.84363	1.63999	-0.373715	1.34917	1.26518	-1.99926	1.292	-0.685386	2.0751	-3.93769	1.51913	-0.117419	1.19393	-2.74813
cg01143197	1.30705	-5.80316	1.59048	-6.38104	2.29671	2.29401	1.15441	1.73692	-4.94411	0.863094	1.8335	-4.20977	1.52198	2.29907	1.94239	-5.2752	1.12304	1.39581	-3.92698	1.43258	-7.65783	1.62048	0.938286	-7.27445	2.38609	2.46007	-1.72214	-4.43771	1.7511	2.18457	1.56968	2.53154	-4.02367	1.14381	1.82117	-2.36726	1.8282	1.29228	2.14989	1.84539	-1.47942	1.70625	1.33083	2.77046	-5.78902	1.76892	1.39422	2.4853	-4.97123
cg01144086	-6.24733	2.04018	-7.24117	2.70028	-8.03118	-6.90155	1.74383	-6.22749	2.33455	1.57746	-6.93924	2.46334	1.82073	-7.28284	-6.51928	0.674471	1.51503	-7.72675	1.1848	1.60942	1.28148	1.49007	0.960022	1.59893	-6.14861	-6.68901	1.13926	-0.195153	2.08561	-7.36882	1.32477	-6.45329	1.32823	1.27967	-6.41925	1.29112	-6.37	1.68923	-5.66948	-7.48805	0.778942	-6.79684	1.72245	-6.35544	1.45481	-5.91345	1.95584	-6.56142	1.78148
cg01152055	-6.83444	1.50515	-7.26033	0.255034	-6.54259	-7.74472	1.43612	-7.37546	0.177554	1.08249	-5.8166	1.53375	1.84712	-7.34896	-7.45479	0.306834	1.33625	-8.15997	0.858171	1.47488	-0.509666	1.42247	0.782169	0.892667	-6.95689	-6.42516	0.517948	1.11397	1.48772	-7.28003	1.06215	-6.28759	0.653474	1.32173	-6.6774	0.35846	-6.44119	1.59872	-7.98969	-7.0303	0.529658	-7.1884	1.63421	-7.26004	0.148884	-6.7254	1.53481	-6.87466	-0.00405289
cg01155012	4.64834	-3.82064	5.99795	-4.10004	5.69645	3.55461	-0.991357	3.92213	0.390543	-0.745174	3.39602	-0.87004	0.898371	5.63778	3.83844	-4.86546	-0.410009	3.56211	-1.93279	-0.171987	-3.41905	-0.841573	0.0314706	0.588995	4.06741	4.22174	-2.07773	-0.026293	0.148683	4.68498	-0.953384	5.0766	-1.84094	-0.989055	4.04148	0.081208	4.09749	-0.921313	4.81746	5.3439	-0.719351	4.49988	-0.0374178	4.46709	-1.36712	3.33762	-0.801657	4.32762	-4.52393
cg01158456	-6.51348	3.89568	-6.3208	0.398734	-4.39277	-3.30792	3.17453	-5.79604	3.05179	2.68842	-4.25325	3.87487	3.97725	-6.13734	-4.21885	-0.264335	3.07185	-4.91	0.326395	2.84145	0.866308	2.97146	2.46974	2.78769	-7.13732	-2.94008	0.222924	1.45275	3.74662	-5.07179	2.57164	-3.15167	0.110089	2.68589	-3.39375	1.48314	-5.07337	2.06905	-5.57323	-7.00325	1.21611	-5.12627	2.41897	-7.27438	0.781728	-4.7263	2.6656	-6.55502	0.275702
cg01164202	4.23105	-4.44172	4.4333	-5.23283	5.30961	4.22446	-0.848651	4.30444	-2.38657	-0.97248	4.07608	-3.59643	1.21486	4.33105	4.82228	-1.74743	-0.123172	4.90682	-1.76721	-0.36895	-2.4967	-0.775304	0.238303	-4.09202	3.74364	5.52003	-2.51286	-2.66442	0.389079	4.60327	-0.742216	4.65563	-1.4447	-0.634961	4.35904	-1.95573	4.51244	-1.109	4.24559	4.40125	-0.961697	4.12161	0.352236	4.87406	-3.12654	4.22499	-0.544118	5.06607	-1.23869
cg01164919	2.69763	-5.86384	2.65333	-5.45194	3.7362	3.55842	-2.06654	3.42453	-3.91176	-2.34336	3.20529	-4.66291	-2.34668	3.36699	3.51721	-5.14767	-2.71388	4.00641	-3.11705	-2.61115	-5.01343	-2.65634	-1.92973	-5.75109	2.91237	3.20351	-3.33511	-3.39013	-1.95867	2.92299	-2.98809	3.4195	-2.6475	-2.90252	2.81374	-3.18049	3.91335	-3.08268	3.10133	2.49956	-1.94778	2.8852	-2.20083	2.77452	-3.99568	3.52537	-2.65597	3.47231	-5.21367
cg01165683	4.65131	-0.0899833	4.98237	-2.61424	5.69143	4.45542	-2.87596	5.33225	-3.27277	-3.27437	4.45435	-2.22117	-2.90074	4.80639	5.52024	-1.10563	-2.45168	5.30634	-2.99746	-2.713	-1.22329	-3.36832	-1.59856	-1.92484	5.89704	5.38991	-2.88617	0.264709	-4.77614	4.34923	-2.65739	4.65617	-1.00561	-2.83684	3.55779	-0.957294	5.42801	-3.65892	3.56047	5.02753	-1.87629	4.98293	-2.28174	5.22612	-3.30257	4.79186	-3.09622	4.68296	-1.96045
cg01167274	-6.21015	1.73901	-6.01555	2.2827	-6.25122	-5.56213	0.813682	-6.8132	2.15671	0.994208	-5.95166	2.1725	2.08892	-7.12249	-6.06543	1.10123	1.60361	-6.73762	1.38332	1.3495	0.92733	0.564668	1.2468	1.33207	-6.17546	-5.89505	1.62279	1.49846	2.50166	-5.4486	0.585931	-5.40591	0.767206	0.520584	-5.96919	1.15913	-5.87763	0.988832	-5.8755	-6.705	1.24557	-5.54877	2.29055	-5.67018	1.32376	-5.52267	0.890545	-7.16839	1.15747
cg01167615	4.18603	-5.52416	4.95569	-5.68411	4.56627	5.00339	-0.523639	3.85306	-4.37107	-1.06815	4.65013	-4.46311	-0.190418	4.29475	4.70104	-2.80928	-0.328732	5.10769	-1.07759	-0.511961	-3.10063	-0.772136	-0.333426	-5.14693	4.7894	5.26345	-1.49743	-3.52332	0.225193	5.14467	-1.35605	4.61851	-1.53462	-0.727472	5.08473	-2.29952	5.31425	-1.15222	4.50416	4.84719	-0.104714	4.56092	-0.380688	4.61435	-1.13635	4.15377	-0.933688	5.14321	-2.68577
cg01169219	5.69578	-1.0953	5.15727	3.21981	6.53249	5.53987	1.65313	4.64671	2.76961	1.50228	5.14196	-0.287361	-0.261839	5.64699	6.08481	-0.206428	1.99397	5.34908	-0.845688	1.33239	-0.819508	1.1523	1.22254	4.14325	5.51114	6.26941	2.14757	1.08655	0.255879	5.68729	1.21313	5.49763	0.0376174	1.4371	5.52989	1.98326	5.42082	1.798	5.05826	6.36538	-0.0834217	5.75981	0.710398	5.47199	-2.11994	5.4432	1.66349	6.05241	-1.8948
cg01175550	2.15085	-6.38799	1.99184	-5.23236	1.95767	1.89771	-0.124407	1.65352	1.30687	-0.0259884	1.53375	-5.50962	-4.88303	2.07565	1.48811	-3.49021	-1.85539	1.66653	-0.984493	-1.49297	-2.91766	-0.136525	-2.22906	-5.04416	1.71898	2.24084	-1.83079	-4.82264	-2.51456	2.14877	-0.0408879	1.85799	-0.235481	-0.100454	1.57395	-2.88477	1.73223	0.528793	2.16382	2.2912	-0.732699	1.9161	-2.73083	1.69393	-2.03247	1.71949	0.379606	2.00653	-2.30164
cg01176393	2.37277	-4.42445	2.30112	-5.69223	2.089	1.90375	-1.32126	2.85473	-1.33981	-0.809266	2.38478	-3.8518	1.0642	2.62909	2.84685	-2.94537	-0.14393	1.57792	-1.40271	-0.161472	-4.21536	-0.558101	0.664383	-3.91941	3.01428	2.64017	-1.22007	-3.15252	0.962522	2.46789	-0.794644	2.0897	-1.45107	-0.881969	2.04286	-1.36433	1.95369	-0.986327	2.28538	2.359	-0.324652	2.38312	0.72072	3.16251	-1.40348	2.87317	-0.582088	2.0491	-1.96492
cg01176653	5.70141	5.09371	0.685942	-0.398121	0.599094	0.548448	0.641803	0.749658	0.659196	0.872996	5.69296	5.45957	5.24974	5.53833	0.553378	0.442716	0.462093	0.41758	0.261764	0.58976	5.14769	4.93743	4.01829	4.68598	0.496528	0.379449	0.657934	0.396991	0.501681	-7.07643	-7.71033	5.12078	5.1932	4.8084	0.406756	0.519619	5.00974	5.89777	0.402399	5.44667	5.95723	6.37498	0.491474	6.21858	5.39051	5.82641	5.86131	0.587057	0.146273
cg01182076	4.23655	-5.93037	2.94178	-5.59298	3.13219	3.25524	-0.137248	3.13421	-2.76575	-0.144709	2.86402	-3.63464	2.05038	3.21834	4.12277	-1.51845	1.02301	4.03865	-0.00523674	0.492465	-2.40627	-0.111406	0.82248	-5.21904	3.26947	4.45241	-1.11092	-2.74595	1.42211	3.28675	-0.112936	3.17753	0.243635	0.35623	2.64953	-0.833392	3.67959	-0.143947	2.1341	2.67721	0.486214	2.76249	0.700155	2.70018	-1.32424	3.03949	-0.476132	2.10529	-1.72469
cg01184901	4.24783	-4.57407	4.01391	-6.60258	4.96451	4.6988	-3.32957	4.57123	-4.62622	-3.3035	4.65069	-4.72996	-5.12293	5.03297	4.19163	-4.12346	-3.64672	5.61497	-3.12839	-2.90478	-4.60371	-3.13428	-2.70315	-5.3493	4.30029	3.74468	-3.97589	-3.16322	-5.38862	5.46761	-3.25059	3.83209	-2.71853	-3.46514	4.50011	-2.54398	4.12703	-2.31976	4.30326	4.80549	-1.69755	4.81706	-4.8948	4.53092	-4.77538	4.70244	-2.55128	4.27242	-1.84935
cg01186006	1.89388	-4.39327	2.36152	-3.50446	3.09415	2.73375	-4.25658	2.34737	-3.94546	-4.93168	1.86486	-2.29102	-3.17369	2.69876	2.31548	-5.05521	-4.89447	1.93959	-3.7542	-4.04454	-6.01639	-5.02176	-2.38434	-1.2924	2.5513	2.17731	-4.31024	-3.19712	-4.41542	1.72404	-4.12747	2.6016	-2.3681	-4.83841	2.10436	-2.30518	3.0914	-6.00752	2.00765	1.21975	-1.98589	1.26683	-5.12937	2.11905	-3.07699	2.17173	-4.22811	1.92508	-3.33668
cg01190459	-4.80518	3.64753	-2.47392	4.05485	-1.59307	-3.3606	0.902001	-1.78585	3.02746	1.33082	-6.18305	2.92739	-1.19524	-2.56283	-2.21193	2.16415	0.626221	-5.35897	0.441472	0.0143056	2.50432	0.644112	-0.106594	3.23936	-4.6467	-3.20766	1.63596	2.4769	-0.624874	-2.74817	0.943833	-5.56493	0.249848	0.812734	-4.66333	0.620306	-3.61634	1.02554	-3.82786	-5.53323	-0.575164	-4.63405	0.153868	-4.87627	1.31993	-2.17757	0.840047	-3.22917	2.54339
cg01191961	3.53417	-5.12813	3.02711	-5.27633	3.77412	2.70665	-0.47755	3.3344	-0.796602	-0.423484	2.94781	-3.04893	-0.899499	3.54375	3.29458	-1.47288	-0.438489	3.50668	-0.906243	-0.775311	-1.7232	-0.228196	-0.523708	-5.38399	3.05032	3.76885	-2.15103	-3.37024	-0.604053	3.39892	-0.286984	2.87909	-1.43466	-0.231682	3.39964	-1.4653	3.16042	-0.370056	3.32959	3.16415	-0.778213	3.11223	-0.464447	3.89491	-2.63399	3.57282	-0.776223	3.11858	-3.66755
cg01194765	3.40868	-3.75361	3.23898	-3.79362	3.32516	3.30974	-0.460595	3.48331	-3.33206	-0.622544	2.87111	-2.92186	-0.475485	3.52787	3.70193	-2.33028	-0.31887	3.49065	-1.6766	-0.500899	-2.43235	-0.546792	0.568649	-3.85882	3.0375	3.49273	-2.31972	-1.98409	0.111137	2.98638	-0.26993	2.86212	-1.52848	-0.725889	3.5036	-1.19734	3.09496	-0.849962	3.02326	3.41995	-0.30298	2.4371	-0.0355583	2.96598	-2.01448	3.12478	-0.455874	3.19896	-3.92424
cg01196788	-4.01433	4.19151	-4.16949	4.40115	-4.24171	-3.48608	-6.34221	-3.34574	-4.71388	-3.94065	-3.25653	-1.25093	-3.56132	-3.53814	-4.96837	4.25877	-3.66741	-3.08408	1.95602	-4.66665	4.54211	-4.5006	-2.60765	0.771139	-4.05166	-3.75294	1.90208	-4.31588	-4.36604	-3.67046	-4.56905	-3.82795	3.46298	-2.49484	-3.18922	3.40631	-2.37142	-3.74553	-5.28572	-3.44112	1.59917	-3.22573	-3.93544	-4.39527	3.65477	-3.74185	-3.67448	-3.36567	0.887209
cg01204603	2.2496	-1.25834	2.57493	-5.44255	3.01702	2.0418	0.825904	1.94374	-1.80193	0.399904	2.85705	0.246146	2.95997	3.52703	1.95787	-3.51237	0.666387	1.87176	-3.73175	0.429819	-3.79381	0.309889	0.947049	-1.14295	2.41627	2.93125	-4.3064	-3.33147	2.24167	4.04207	0.405163	2.39234	-2.33241	1.29164	1.80381	-1.04792	1.30741	-0.0465417	2.22543	2.58174	-1.03064	2.56961	2.17898	3.62823	-2.82861	1.51357	0.306977	2.52235	-2.39072
cg01204709	0.821782	-0.0756327	-0.736897	-6.23168	1.26537	0.410946	-3.15649	0.731529	-1.48024	-2.14356	-0.151799	-4.04732	-3.73311	0.470386	0.315498	-4.62767	-3.06337	-1.24373	-4.46818	-3.16981	-4.73111	-2.16391	-2.13953	-5.03541	-0.103309	-1.20976	-8.46548	-4.79003	-4.00777	-0.553088	-3.95459	1.15169	-5.04522	-2.90463	-0.304805	-1.76342	-0.118164	-2.513	-0.0967052	-1.22847	-2.38304	-0.229509	-5.89407	0.762233	-4.00756	-0.289547	-3.55434	-0.10082	-4.16248
cg01207650	5.17826	-3.96602	4.76547	-1.99779	5.07309	5.56821	-0.677198	4.99862	0.0922544	-0.363756	5.27309	-0.514143	0.243355	5.00952	4.18725	-3.8092	-0.52511	4.98215	-0.449124	-0.0356887	-3.52351	-0.621403	-0.379775	-3.08901	5.42993	4.64067	-0.416136	-2.06005	0.432774	4.94392	0.0131013	5.37975	-1.152	-0.534495	4.60454	-1.03858	5.22444	-0.102633	5.65572	5.527	0.157595	5.58632	-0.0405951	4.45017	-1.02197	5.19526	-0.222857	5.73942	-2.17494
cg01209126	4.44211	-2.60475	4.05337	-3.87228	4.62312	4.44938	-0.456348	4.02351	-2.64448	-0.497336	4.31781	-2.59	0.398629	4.04727	4.26705	-2.57446	-0.244471	4.60162	-0.934525	-0.232334	-2.72992	-0.536012	-0.293008	-3.5217	4.24698	4.36343	-1.91745	-2.35779	0.165973	4.02695	-0.466523	4.10838	-1.37836	-0.384457	4.20342	-1.53022	3.86637	-0.613932	4.39968	4.17132	-0.706168	4.36121	0.0827224	4.21667	-1.51922	4.07335	-0.338291	4.75035	-1.90822
cg01212789	2.91112	-2.63139	3.72004	-5.04378	4.06508	1.36844	-2.4598	2.4891	-4.14589	-1.94052	2.98344	-3.5549	-1.96286	3.2203	2.33117	-3.28636	-1.58564	3.19761	-2.61279	-1.97296	-3.37811	-2.62194	-1.54984	-4.0167	2.57436	2.31628	-3.40203	-3.68265	-2.40933	1.60933	-1.93129	3.05803	-1.93607	-2.28918	1.70877	-2.02748	1.13175	-2.32454	2.23187	1.67482	-1.15652	1.99569	-1.92317	1.11881	-3.10665	3.16886	-2.27346	3.32569	-1.75095
cg01217466	2.30197	-4.33317	3.8902	-6.69495	3.62965	3.2152	-2.33263	3.31292	-4.08436	-2.08346	2.41659	-3.54434	-2.69565	3.80198	2.68214	-2.69899	-1.99555	3.37338	-1.90831	-1.9648	-2.44379	-2.44227	-1.37317	-5.25659	3.39251	3.09614	-3.03938	-3.71688	-3.59539	2.88939	-2.13282	3.14802	-2.81792	-2.45017	3.37921	-2.47065	2.48636	-2.12624	3.03316	2.54841	-1.31854	2.56306	-2.34578	3.02409	-3.58523	3.21968	-2.04593	3.62492	-2.17261
cg01223071	3.69354	4.26459	-6.07234	-5.05158	0.241252	-4.33719	-4.74368	0.162836	-0.0583407	0.168144	0.0355477	0.329971	0.4025	-4.3429	0.489858	0.0880016	0.356607	0.271344	0.136448	0.224476	-4.95899	-4.05991	-5.16113	4.08664	0.231372	3.78558	4.28707	-4.63458	-4.61222	-4.97348	-4.43897	0.0914649	0.603358	0.170162	0.0974928	0.237615	0.0657848	0.226686	-5.33409	4.45565	4.10122	3.86168	0.142204	-4.59578	-4.6462	3.92518	5.21844	0.0789758	-0.318379
cg01227246	7.15807	-3.85611	5.39542	-4.45448	5.25934	5.14237	-1.71829	4.92926	-3.12779	-1.45492	5.92214	-2.95028	-1.07742	5.46166	6.09939	-0.803208	-1.60022	4.66142	-0.14631	-1.14578	-0.449526	-1.69242	-1.07972	-4.1295	4.55721	4.83136	-2.50638	-2.50821	-0.696311	5.82457	-1.40541	4.10224	0.239267	-1.39619	5.13961	-0.82963	4.93191	-1.62062	4.54255	4.97973	-0.998478	5.34809	-0.749362	5.00767	-1.69131	4.36353	-1.61709	6.03844	-0.241594
cg01230988	5.10864	-3.91496	4.69065	-4.90683	5.84365	4.7811	-1.3565	4.88377	-4.25372	-1.39402	4.95285	-4.22975	-0.209389	5.60668	4.74113	-3.64879	-1.49344	4.81896	-3.09436	-1.27597	-3.46101	-1.8861	-0.992099	-3.98482	4.93749	5.53141	-2.94165	-3.15514	0.0233689	4.72147	-1.62173	4.93607	-2.31259	-1.8454	5.94609	-2.1395	4.65726	-2.32306	4.5392	4.60868	-1.13795	5.71387	-0.773039	4.40581	-3.6107	4.48635	-1.49699	5.87183	-2.21275
cg01231125	5.52948	-4.72595	5.39493	-5.94091	5.51929	5.6576	2.00028	5.0879	0.232027	1.52883	4.9025	-2.4858	0.998943	6.37721	5.61493	0.392041	2.05503	6.31146	0.106671	1.88189	-0.7758	1.96872	1.76418	-4.72324	5.81299	5.0649	-0.319468	-2.41526	1.46563	4.82991	1.85122	5.62161	1.53277	1.69687	5.83593	-1.00216	4.77383	1.86578	4.82845	5.3673	0.533984	5.78968	2.2351	5.55905	-0.494154	5.62078	1.66457	5.46919	-2.20418
cg01232969	-6.71526	0.710855	-6.50616	1.86822	-5.93637	-5.75184	2.22699	-7.40043	2.85675	2.08	-5.37384	2.05695	-0.188153	-6.23787	-5.6986	-5.64895	1.77365	-6.27613	-0.101271	1.96312	-1.93796	1.63309	0.340014	1.88564	-5.83363	-6.51161	0.00939688	1.97356	0.304704	-6.5923	1.8304	-6.07904	-1.70595	1.77251	-6.21634	0.179355	-5.56144	2.32108	-5.30455	-6.86161	-0.716143	-7.26071	0.807804	-7.54979	-0.625956	-5.6696	2.07054	-6.32771	-0.846161
cg01234346	-7.40919	-7.75195	0.4376	3.61825	-0.430251	-0.0306584	1.24906	-0.227953	0.0327577	1.49353	-1.07604	-0.438634	-0.232694	0.72055	0.314948	1.52305	1.31574	-7.23772	-6.87266	-7.96642	-0.473603	-0.547934	-0.577821	3.25226	-1.1635	-7.02588	-8.05727	1.85762	-0.32006	-1.19761	-0.552361	-1.50759	-0.215077	-0.497822	-7.8148	-7.77046	-8.23828	-7.96147	-1.79807	-0.78176	-0.553513	0.603215	1.1552	2.12574	1.25811	-1.50336	-0.419788	-7.57563	-8.15412
cg01234610	2.97039	-5.48798	2.71938	-5.5577	2.32554	2.27075	-4.051	1.76093	-5.03715	-3.90612	2.26435	-4.53424	-4.6409	2.20496	2.6538	-4.08271	-3.00843	3.58797	-3.62256	-3.35596	-4.15328	-4.19328	-2.58277	-5.11252	2.51758	2.73898	-3.94733	-3.89256	-3.74589	2.86706	-3.0035	2.43386	-2.97496	-2.63516	2.69875	-3.01651	2.51865	-3.6648	2.95728	2.77595	-2.36961	2.83447	-3.99679	2.08075	-4.44381	2.85578	-3.85408	2.45891	-4.13011
cg01244015	-5.91937	3.27459	-6.30633	3.94102	-5.93026	-5.00381	1.32198	-6.73729	3.20816	1.16029	-6.02558	2.54316	-0.575021	-8.27424	-5.46089	-0.833571	1.27059	-5.69296	-0.496466	1.06045	-1.05777	1.19435	0.254609	-1.30354	-6.36996	-7.44286	1.19509	1.9122	0.298369	-6.28348	1.0392	-5.52596	-0.207234	0.642916	-6.21223	0.68039	-4.71642	0.883933	-5.29414	-6.18374	-1.14057	-6.64773	0.460744	-8.94	-0.798808	-4.38836	0.855496	-4.74692	-0.941525
cg01245604	0.0454709	-0.158088	4.08392	3.63661	0.0304551	4.12321	3.97337	3.57412	3.50626	4.01961	-7.06978	-6.23748	-11.2314	3.52153	0.0997067	-0.334227	0.0848838	0.112914	0.00396777	0.037673	3.73289	3.28284	3.45581	4.444	3.9564	0.0552398	-0.00217231	4.19252	3.16102	-0.22799	0.121205	-6.31865	-7.60201	-7.42816	-8.55657	-6.52268	4.12906	3.6636	-6.25572	3.73848	3.60924	4.19314	-4.49222	3.40222	3.53953	3.8193	3.68694	3.43265	3.21639
cg01247454	5.32257	-6.0057	5.34476	-6.30899	4.82761	4.9123	0.641006	5.48216	-1.51364	0.472997	4.89928	-4.24064	1.73567	5.61733	7.22961	-4.08066	1.01963	5.06734	-1.01595	0.64387	-3.40212	0.342252	1.02588	-5.48099	4.71422	5.39633	-1.36625	-3.6033	2.04891	5.54258	0.25031	5.52797	-2.23415	-0.398943	6.54016	-2.16775	5.27356	0.315134	5.77713	5.63881	0.250566	4.46717	1.19528	5.47277	-1.45092	4.1788	0.444481	5.34196	-2.5437
cg01247671	5.36512	-6.09201	5.35143	-4.09934	5.66806	5.21277	0.955849	4.67242	-1.85622	0.408587	4.54896	-1.48338	4.09722	4.12181	3.37199	3.15132	3.15458	5.51694	2.70839	3.24889	1.32732	0.243722	1.797	-4.55713	4.11288	5.67174	0.414723	-0.153628	2.70403	5.02827	0.937897	4.68918	3.56049	0.60007	3.97834	1.86357	4.14128	2.03945	5.1104	4.37248	2.02653	5.01774	2.04642	4.88489	1.31323	5.76402	0.736031	4.54795	0.0122683
cg01250212	5.13948	-4.77385	5.11865	-5.81496	5.58031	6.39426	-1.50799	5.96695	-2.79347	-1.54899	5.3159	-2.39932	0.464433	5.85735	4.9476	-3.17091	-0.857775	6.40818	-1.5332	-0.964717	-4.42986	-1.3492	-0.704752	-5.04765	6.18405	5.37425	-2.3448	-3.37806	-0.110356	5.41364	-1.23816	5.35786	-1.89376	-1.61907	5.37396	-1.84568	5.15403	-1.72175	4.70378	6.21586	-1.14596	5.58544	-0.347431	5.61134	-2.50293	4.95959	-1.15998	5.48705	-3.3892
cg01251835	-3.70009	3.66881	-2.77074	5.44479	-4.72619	-3.72961	-0.885594	-3.86137	2.16798	-0.763787	-3.39144	3.5626	-1.69829	-3.07242	-3.89718	0.27741	-0.512674	-3.51463	2.71243	-0.316312	-0.921914	-1.03268	-0.685474	4.08089	-3.41633	-4.1385	1.44538	1.92702	-0.800067	-4.78062	-1.16366	-4.03745	1.97792	-1.08222	-3.59906	1.84143	-3.19186	-0.924496	-4.54409	-4.07689	-0.633265	-4.72551	-0.536754	-3.79591	-0.0648359	-3.51732	-0.528808	-4.15693	3.66333
cg01254496	3.51027	-4.31562	3.32693	-5.89755	3.51881	2.63405	-0.230965	3.29088	0.202693	0.433671	3.04931	-1.17672	1.38861	3.58912	3.27984	-2.62615	1.12686	4.02374	-0.219326	0.643796	-3.04028	0.302086	0.763382	-2.38588	3.7886	3.52834	-0.0937155	-2.89257	1.84427	3.23944	0.35341	3.42199	0.0608934	0.0895551	2.70538	-0.979104	3.62082	0.333581	3.57881	3.59359	1.13624	3.24372	1.37483	3.67317	-0.16329	3.14132	0.319111	3.215	-2.04576
cg01255513	4.39192	-0.814489	4.28278	-3.24986	3.81895	3.95167	3.4204	3.78945	0.345512	3.56866	3.48315	0.523296	2.24305	3.72892	3.98991	-4.63281	2.68584	3.78217	-0.533565	3.3651	-2.47485	2.36407	2.05029	0.65889	3.79573	3.24256	0.352591	-2.04032	2.10964	4.17758	3.45601	4.72874	-2.37306	2.62313	3.72352	0.965724	3.87374	2.59924	3.57531	3.88435	-1.15745	4.21841	2.48239	3.72646	-3.59472	4.06136	2.73059	3.71653	-2.82532
cg01256440	4.55887	-3.99618	4.79324	-4.29738	5.2429	5.02439	3.51724	5.32297	-2.27316	3.20562	4.75216	-3.25957	4.81804	5.62786	4.76445	1.96203	5.69741	4.86515	1.6874	4.40856	-0.674571	3.98256	3.2294	-3.98931	4.42784	3.71924	0.288905	-2.39742	4.72505	5.16106	3.77402	4.24167	2.84242	2.70623	4.04676	1.25286	4.6451	3.57487	5.48058	4.70392	4.0809	5.03288	5.5779	5.32006	2.32465	4.26556	2.92585	5.50441	0.117528
cg01260651	4.77649	-3.97047	4.38916	0.682009	4.4173	5.33295	3.3988	4.07673	0.12666	3.72832	3.62061	3.78813	4.36397	4.82152	4.47049	0.727034	4.44459	4.00918	0.990646	4.94186	-4.41807	4.8332	3.14018	3.40386	3.05177	3.06144	1.05847	3.6708	4.14967	4.27178	3.07914	4.20914	-0.890346	2.72403	3.36131	1.14794	4.20624	3.0453	3.93209	4.12301	0.336983	3.63339	4.02876	3.90773	-2.47283	3.47821	3.68258	4.79006	1.27272
cg01262626	2.75639	-6.98499	3.46829	-10.359	2.44289	2.76078	-0.490205	2.66697	-3.95247	-0.851159	3.27867	-5.45644	2.1453	3.00136	3.63556	-0.980157	1.58837	2.96361	-0.895316	0.474765	-1.37994	-0.374362	0.862018	-6.54086	3.90176	3.71074	-2.0043	-4.43569	2.34702	2.46375	-0.464861	3.22852	-2.39519	-0.595674	2.72329	-2.01459	3.03578	-0.243239	3.38376	2.9399	0.807506	3.00967	2.83768	3.09068	-0.493773	2.82931	-0.226747	2.7065	-2.24178
cg01269952	2.44638	-6.07603	1.77663	-6.34091	0.973376	1.35837	-2.27521	1.91984	-2.82685	-1.84382	1.80051	-3.6215	-3.39228	1.29491	1.58207	-2.55539	-2.0994	1.25212	-1.99213	-3.20294	-3.20865	-1.80942	-1.58244	-4.85146	1.82701	2.21611	-2.272	-3.18978	-3.70087	2.81141	-1.5714	1.5998	-0.376055	-1.84875	2.48169	-0.90085	1.68499	-1.9913	2.37324	2.52583	-1.58841	2.26796	-2.64025	3.13799	-3.35708	2.81152	-2.09502	1.55349	-3.99535
cg01272565	3.25094	-3.43093	3.60349	-4.6152	3.48225	4.14005	-1.86733	3.4902	-0.787247	-1.75779	3.8518	-1.94629	-3.07181	2.9108	3.56513	-2.95468	-1.68275	4.16747	-1.07709	-1.82714	-3.09549	-2.65177	-1.59178	-3.13226	2.97057	4.08057	-1.60505	-1.72926	-3.72512	3.30883	-1.90986	3.67677	-1.37135	-2.12974	3.28903	-1.38763	3.75875	-2.26942	3.68116	3.43176	-0.820507	3.33266	-2.27781	3.04566	-2.28028	3.77262	-1.82575	3.55173	-3.50138
cg01274170	-6.76353	2.35617	-6.63219	2.10961	-7.89794	-6.0519	1.48056	-5.93835	1.19626	0.856533	-7.05195	2.0639	1.1835	-5.59848	-6.03954	0.194437	0.769225	-6.44742	-0.15891	1.14405	0.0739375	1.06596	0.881888	1.38049	-7.17541	-5.92233	1.18967	1.40593	1.35849	-5.89645	0.762883	-5.59125	-0.115443	1.03227	-7.07895	0.388749	-6.80998	0.570602	-7.56629	-7.32519	0.187083	-10.7098	0.861335	-6.28467	0.280525	-6.83855	1.12145	-7.90881	0.364454
cg01274981	2.6423	-4.51902	2.95391	-4.2372	1.82296	2.77856	0.0587273	2.74245	-0.382114	0.69289	2.75548	-1.22302	0.842941	2.64381	2.67873	2.44103	0.345955	3.30005	1.43872	0.166681	-0.204672	-0.0220838	0.631798	-3.06959	2.68138	2.17915	-0.0666596	-1.76952	0.923511	2.12475	0.444595	2.05693	1.92585	0.391692	3.09534	1.08364	2.74159	0.124007	2.62275	3.44475	1.10244	3.66178	0.954941	2.37243	0.267193	2.83152	0.0909182	1.74447	-1.1286
cg01279219	4.15589	-5.4523	3.75714	-6.89463	4.02467	3.4603	-1.19251	3.94575	-3.40879	-1.44031	3.68421	-3.79166	-0.144166	4.4002	4.87648	-4.07403	-0.468808	5.19223	-2.15508	-0.672985	-5.44879	-1.30119	-0.224127	-4.95642	4.45449	3.96103	-2.64208	-4.33667	-0.16148	3.80453	-1.40177	4.00461	-2.37214	-1.48574	3.36588	-2.36142	3.72424	-1.36906	4.68924	3.58896	-1.16836	3.65058	-0.110105	3.96652	-2.83913	3.5001	-1.2438	3.51694	-3.84176
cg01280698	-0.140516	4.14987	0.272216	0.082727	0.193619	-0.0825763	0.378755	4.58481	4.43893	3.5256	0.241414	0.174362	-0.0785938	0.317838	0.345065	0.148249	0.257864	4.48212	3.84158	4.56375	0.232557	0.161849	0.0077058	3.54727	5.24421	3.40053	4.78429	0.485847	0.240914	4.70241	4.25663	4.73481	4.81023	4.6259	0.220367	0.193862	-4.76211	-5.94531	4.60684	-8.28507	4.41395	4.43509	4.01975	0.180414	0.203128	0.194316	0.201293	4.67868	4.4053
cg01280906	4.35805	5.25886	-12.5891	-6.61641	0.897315	0.572816	0.829039	-7.50109	-8.08016	-8.8814	4.4054	5.19905	6.24453	4.66467	-6.4483	-8.7398	-8.50575	0.661579	0.562992	1.02527	-8.10775	-6.30726	-7.45135	-12.8692	0.876563	0.755245	0.78178	4.72429	4.85044	6.06037	5.50126	-7.34417	-6.7432	-6.11122	4.65545	4.17343	0.649131	1.02938	0.446509	0.766786	-7.17933	0.313887	5.40034	5.05001	4.47176	0.527656	0.712807	0.559079	0.627216
cg01281175	3.97754	-4.7627	4.87476	-32.7987	5.13219	3.76619	-1.33432	2.49889	-2.77481	-0.636118	3.89729	-3.32387	-0.931805	6.71061	4.25484	-3.27201	-0.630367	4.68047	-2.87918	-1.26426	-3.47066	-1.8994	-1.13921	-4.87686	3.74427	5.06476	-3.44218	-3.01323	-2.68823	4.41071	-1.2897	4.14939	-1.25779	-1.55189	3.96916	-1.89492	4.05572	-1.311	3.82085	4.52427	-1.14532	4.82697	-1.64493	4.28352	-2.99084	4.47731	-0.727008	4.03367	-5.99881
cg01281450	3.93718	-4.84478	3.87657	-5.61101	4.47789	3.77386	-1.77894	3.70187	-4.22937	-1.65881	3.60532	-3.56843	-0.325165	4.61225	4.00324	-3.78476	-1.46699	3.97234	-3.10098	-1.50899	-3.89696	-1.59688	-1.01356	-5.00671	4.33329	4.27583	-2.98618	-3.95245	-1.1195	4.11398	-1.48136	5.23388	-2.14762	-1.36423	3.37936	-2.29941	3.28544	-1.40965	4.06315	4.5222	-1.42645	4.07152	-1.47501	4.11744	-3.46976	3.8795	-1.5576	4.09227	-4.49791
cg01288184	-7.3622	3.9287	-5.29596	4.3285	-4.66972	-7.25459	1.05177	-3.91314	2.28334	1.20741	-7.39807	2.16774	-0.324525	-6.04502	-6.50348	0.776779	0.962842	-5.70935	0.738156	0.933537	1.62407	0.914803	0.0183457	3.27088	-5.33144	-5.80962	1.08701	2.04747	0.58459	-5.38206	0.626739	-4.82639	0.753247	1.27355	-7.06553	0.828694	-6.76821	1.53171	-5.5217	-6.98431	0.514001	-5.80426	0.178854	-6.63822	1.89975	-5.73415	1.46701	-5.27555	2.00246
cg01291088	4.01204	-3.51809	4.14799	-4.85081	4.3333	5.06293	-3.0513	4.13802	-3.71723	-3.42907	3.56783	-3.32416	-4.18815	4.11787	3.58731	-3.0435	-2.94053	5.05347	-1.92403	-3.23979	-3.52901	-3.07447	-1.79425	-3.98263	3.67289	3.9806	-3.23056	-2.3059	-3.70547	4.10868	-2.06655	4.22321	-2.04088	-2.67996	3.46059	-1.70247	3.96837	-3.20133	3.10897	3.29086	-1.42884	2.35217	-3.70401	3.45601	-3.26363	4.31889	-3.36544	4.20651	-3.0045
cg01294143	3.54124	-4.53535	4.25277	-7.22837	4.20991	5.08303	-1.95795	3.95281	-4.34737	-2.19128	3.96368	-2.89592	-3.45394	4.19837	4.42699	0.908825	-1.49201	4.26281	0.0399777	-2.03635	-0.091848	-2.68112	-1.06722	-4.73881	3.57238	3.92711	-1.8277	-2.15616	-4.35568	3.62117	-1.89825	4.8914	0.0202679	-1.94634	3.52878	-0.685915	4.48759	-2.16697	3.68405	3.87161	-0.273941	4.34246	-2.50751	5.39075	-1.00601	3.99447	-2.49281	4.15865	-1.04185
cg01294283	3.84863	-0.724319	4.39949	-3.31461	4.01113	3.69838	-1.89542	3.9849	0.308119	-1.09214	4.43358	0.247392	-0.484483	4.03878	4.73542	-1.58918	-0.472142	3.21919	-2.77049	-0.748284	-2.31479	-1.07187	0.0890626	0.262952	4.08325	3.72243	-1.80365	-1.4452	-0.708374	3.4763	-1.03567	3.94767	-2.01926	-0.969738	4.0184	-1.47746	4.89629	-1.14483	3.77732	4.44036	0.285725	3.92035	-0.396853	3.86227	-1.85678	4.20146	-1.02045	3.81021	-3.59422
cg01294757	1.23312	-5.02371	1.77407	-6.19175	2.38263	3.02207	-2.32183	2.48008	-2.55086	-2.28401	1.67163	-3.35771	-3.33772	2.19704	1.73624	-3.66081	-1.36261	2.40277	-1.94527	-1.72703	-4.90361	-2.28119	-0.940373	-5.64289	1.75103	1.42325	-1.97636	-2.92855	-2.71696	1.72437	-2.13372	2.21755	-1.70446	-2.04416	1.95115	-2.37461	2.88364	-2.16489	2.21855	1.44704	-0.910375	1.92741	-1.71478	1.39195	-2.25643	2.5736	-2.21871	2.17044	-1.72415
cg01299494	1.61804	4.88874	-0.384618	-0.662105	2.83089	2.61186	5.50329	-0.0582524	0.107841	0.223533	1.96605	5.45496	5.60509	1.74674	2.21156	0.884922	5.47834	-0.0695926	0.0914132	0.208505	1.93829	4.79703	5.20695	0.139419	1.99359	1.62889	4.96559	-7.16171	-7.48861	1.97575	5.35023	-0.16989	-0.104719	0.0984651	-0.360311	-0.141034	3.33484	6.00967	2.21821	1.18486	4.95857	1.33094	5.44121	-7.71143	-7.54767	2.95236	5.21833	2.71549	4.16909
cg01306259	3.78497	-5.81137	4.11354	-8.14731	3.9131	3.59099	0.411442	3.69074	-0.975829	0.0104739	3.64884	-4.49714	1.43488	3.2956	3.8612	-4.47258	0.620905	3.77483	-2.29051	0.524416	-4.13742	0.0731633	0.29538	-5.05894	4.07911	3.91537	-1.47677	-3.32372	1.56233	3.81642	0.0305247	3.02927	-2.3816	-0.114519	3.57989	-2.5241	4.07564	0.177635	3.52324	3.45031	-0.0318466	3.34258	0.614914	3.19845	-1.47835	3.25158	0.209906	3.39581	-3.19642
cg01307684	5.47754	0.368402	5.02091	-3.29524	4.94716	5.84465	-0.195568	5.38183	3.27177	0.517602	5.42617	5.58652	-1.1007	5.50147	5.64963	1.38984	-0.242677	6.44672	5.95941	-0.0788031	-0.412074	0.13528	0.0830555	4.01734	5.9097	5.38467	0.113623	4.74778	-1.00295	5.81777	0.0712331	5.40612	-0.325062	0.155337	5.59235	2.80461	5.51208	-0.0342382	4.85766	5.14077	0.684059	6.43092	-0.50835	5.08223	0.0181473	4.24275	-0.0604747	6.07412	5.84486
cg01311360	-6.65692	3.08649	-5.41245	3.89895	-5.28263	-5.3136	-0.948743	-6.11255	1.95405	-1.3955	-5.29517	3.27584	-2.43502	-5.8751	-4.66119	0.88561	-1.28119	-5.68578	2.14833	-1.25192	2.12387	-1.20272	-1.6987	3.07221	-6.10925	-5.46258	1.68293	2.65492	-1.77205	-5.59537	-1.72179	-4.2416	0.676619	-1.23654	-4.28401	1.65542	-4.9813	-0.572859	-5.37728	-4.59417	0.725863	-4.89912	-1.92282	-6.78379	1.18898	-4.93052	-0.624955	-4.80812	3.5902
cg01326173	3.95901	-3.9117	4.3117	-5.8492	4.94424	4.7545	0.43422	4.29554	-0.975766	0.199554	4.08943	-5.2481	2.45052	4.10796	5.1511	-5.06249	1.30422	4.65636	-0.870297	1.18851	-2.14115	0.848064	1.04665	-5.69842	5.43535	4.19508	-1.40177	-3.50181	3.05225	3.45922	0.535168	4.46816	-2.14956	0.458587	4.1229	-3.08267	4.31149	0.472547	3.82975	4.01344	0.360857	4.79044	1.87256	4.56862	-1.07991	4.25368	0.580293	4.3661	-1.48068
cg01327202	-4.35207	3.98735	-4.63818	3.5051	-3.58975	-2.20423	-3.47565	-1.89489	0.762428	-1.98932	-9.77097	2.11882	-3.50943	-3.59484	-3.18564	3.62378	-2.03552	0.373368	2.78205	0.38559	3.58485	-2.211	-2.08393	2.60902	-5.43012	-1.3537	2.6572	0.680271	-3.82106	-4.47998	-3.0189	-0.193766	2.46365	0.95673	-5.35192	2.04232	-0.100838	0.201317	-3.18528	-2.09254	1.56255	-4.54773	-4.43623	-4.82728	2.69208	-3.50328	-5.19254	-4.86702	4.95193
cg01329284	0.421033	-5.91348	0.787601	-6.44624	0.961298	0.744109	-0.0242152	0.361176	-0.256875	0.0273602	0.651242	-5.15616	-0.27126	0.737468	0.688345	-3.29468	0.244167	0.622738	-1.11424	0.105065	-3.08647	-0.0541071	-0.234803	-5.29547	1.01186	1.05262	-1.16246	-4.0002	0.174555	0.500574	0.041269	0.708168	-1.69728	-0.0994448	0.533938	-2.08764	0.738688	0.216435	0.808663	0.543618	-0.614466	0.736009	0.313743	0.585219	-2.50494	0.475244	0.0268864	1.23127	-3.34543
cg01330831	4.3859	1.25547	3.39092	2.58687	3.07796	3.75419	3.9796	3.4211	2.85503	3.55359	4.01747	2.73007	5.15821	-3.18713	3.93493	-0.409567	4.42781	3.33415	1.88614	3.76275	-1.82032	3.70426	3.62169	3.12186	4.21877	4.19226	1.03251	2.64072	5.97793	3.85324	3.9795	3.86418	-0.339056	4.0497	3.09772	3.76908	3.94842	3.91138	3.58228	3.81755	2.20291	3.98971	3.44099	3.59312	-0.679179	2.35589	4.02045	4.53645	0.00646325
cg01333616	3.81831	3.35707	3.95273	3.18928	5.03554	3.4117	1.53674	3.94102	2.89214	2.42163	4.31281	3.4789	0.373428	4.20537	-3.6804	-25.2079	-3.973	-9.31869	-10.9958	-8.76816	0.0381333	2.53188	2.04119	3.61045	3.81143	-2.32628	-28.737	3.26832	1.00014	-0.89108	-4.21044	-2.40667	-5.96259	-4.8889	4.14609	0.474692	4.46111	2.51346	4.5365	3.00831	1.45476	4.29836	1.4326	4.12458	1.88713	4.02965	2.82112	3.69702	1.69761
cg01334831	-4.99532	3.13475	-6.2648	3.35385	-5.62732	-5.21887	2.33159	-6.08773	2.4912	2.41633	-5.87948	2.36019	3.05085	-6.74565	-6.23859	0.578307	2.23465	-4.82928	1.26418	2.70993	1.44085	2.4665	1.40139	3.43957	-5.7103	-6.11406	2.13593	2.88253	3.53394	-5.0625	2.29009	-4.60941	-0.144168	2.62436	-6.05429	0.946269	-5.27478	3.31749	-5.69628	-6.63955	1.54068	-6.031	2.95695	-6.43713	1.76578	-5.86849	2.65604	-6.56334	1.48559
cg01336231	-7.18322	2.46961	-7.01469	3.3509	-8.91776	-6.45497	-0.499704	-6.53154	0.200513	-0.407518	-6.26439	1.36676	-2.09667	-8.59308	-5.98273	-0.575045	-0.488016	-7.13312	-3.06814	-0.645692	1.30123	-0.204226	-0.947746	2.72336	-8.88862	-7.51559	-1.13432	1.79159	-1.79927	-7.51799	-0.630741	-6.62136	-1.97137	-0.282285	-6.71439	-0.369266	-5.29449	-0.443928	-7.03612	-8.13847	-1.06543	-7.2177	-1.12413	-6.96783	-0.24194	-6.69426	-0.754543	-7.39822	0.0666092
cg01338307	-6.34736	0.259245	-7.25081	-1.29045	-8.38264	-6.54971	0.232347	-5.79064	1.11863	0.310753	-6.39111	-1.17473	0.540601	-6.28557	-7.97448	-3.998	0.482875	-9.75403	-1.75679	0.272328	-2.80841	0.553694	-0.273417	-4.43979	-7.11301	-5.43057	-0.544662	-0.268396	1.12019	-5.47415	0.0529823	-5.54511	-1.47086	-0.172521	-6.1017	-2.39276	-5.57059	0.486758	-5.90157	-10.9685	-0.751814	-6.54755	0.680613	-6.19974	-1.36084	-5.90964	0.32106	-6.02818	-1.92161
cg01338910	5.89782	-5.97083	4.54229	-6.93333	4.62103	4.60451	0.740931	4.81515	-1.09972	0.667565	4.28671	-2.95099	1.64482	4.77664	3.90584	-4.22885	0.366026	4.95501	-5.89424	0.633113	-4.40936	0.422109	0.475585	-2.03929	4.08238	4.95631	-4.55701	0.695916	1.56128	4.7354	0.816566	4.04578	-1.73239	0.195306	5.27995	-2.93325	4.10165	0.57699	4.82661	4.34483	-1.52729	4.13001	0.880384	3.91691	-4.19397	4.47693	0.569725	4.64125	-5.18641
cg01341801	-11.0033	-9.49708	2.64769	-1.19142	-8.9552	-6.91376	-8.41423	0.078774	-0.724559	-0.616546	-8.12246	-8.4162	-10.2763	-9.80992	-8.64179	-8.69061	-9.80411	0.95508	-0.364756	0.0332112	-9.1666	-9.81951	-8.51944	-7.50188	-7.8698	1.07189	0.0748237	-8.3689	-9.92614	0.434913	-0.3011	-7.54622	-9.19747	-8.55389	-7.76482	-10.6083	-6.7751	-7.51838	-6.76678	-9.78214	-7.78127	0.821506	-8.54282	-7.55416	-9.8526	-7.36917	-9.90874	2.72866	-0.489804
cg01342196	-5.91131	2.08594	-5.10543	1.22681	-5.09023	-5.72123	1.79237	-7.0843	-1.44682	1.68841	-6.32767	-6.86415	0.213989	-5.65744	-7.05309	-0.680926	1.23645	-6.32251	-0.350613	1.26033	1.2335	1.32496	0.344527	-5.31776	-4.79035	-6.04446	1.26618	1.00208	1.45884	-5.52507	1.19533	-5.1328	-0.72337	1.57418	-5.50973	1.32627	-5.25901	1.71354	-5.39259	-6.00739	0.259905	-6.39294	1.09466	-5.3557	1.05281	-4.78057	1.20113	-4.67649	-3.52845
cg01343681	4.4348	-4.76306	4.28834	-5.82674	2.78279	2.97619	-1.99716	3.90875	-3.62338	-1.26093	4.14272	-3.38936	-1.85818	3.76858	3.37955	-0.976074	-1.32446	4.0638	-0.923022	-1.59371	-2.05234	-1.88477	-0.761517	-4.44792	4.37606	4.06389	-2.26449	-2.12296	-3.1149	3.61481	-1.61307	3.51967	-0.645977	-1.79399	4.56064	-1.56479	4.00161	-1.83447	4.15287	4.53872	-0.715778	4.2302	-1.69502	4.07797	-1.53945	4.30651	-1.65634	4.54986	-0.171513
cg01347966	4.65164	-5.08349	4.31157	-5.46935	0.192266	5.59914	-0.824221	4.72302	-0.0166498	-1.28317	4.73673	-0.874974	-0.0215947	4.7919	5.80665	-1.43795	-0.0423357	4.60914	-1.27213	-0.493092	-2.30115	-1.13707	-0.046059	-1.5419	5.02811	5.45224	-1.26256	-2.78278	-1.05418	4.59404	-0.963574	5.21894	-0.725328	-0.840074	4.82801	-1.36239	4.64531	-1.28679	-0.0269022	4.67343	-0.745756	4.83631	-0.354624	5.08911	-1.86882	5.12106	-0.924517	4.78989	-1.51817
cg01349489	4.06726	-2.72442	4.19787	-2.8487	3.96239	3.01625	-2.89977	3.64456	-4.24858	-2.31774	3.97589	-2.13547	-0.395326	4.65921	4.10634	-3.19276	-0.631501	4.19329	-2.61165	-0.663102	-3.34106	-0.782667	-0.0578711	-2.00009	4.24006	4.11809	-3.08798	-2.80128	-0.973446	3.62053	-1.75379	3.46	-2.14165	-1.95354	3.86725	-1.77603	3.53179	-2.01844	4.6054	3.822	-0.97818	3.59315	-1.01565	3.8765	-2.63041	4.68258	-0.389224	3.96881	-1.59252
cg01350803	-5.7827	-6.77638	-6.53024	-6.47022	3.14213	0.317349	0.18801	2.74768	2.53461	3.33197	3.55741	2.97298	1.47939	0.175527	3.72934	-0.158741	2.82136	3.91853	-1.0386	2.83494	-5.18181	-5.48787	-5.31205	0.139495	-0.0478181	0.228483	0.332412	-6.0513	-6.03447	3.83793	3.19406	-0.0712879	0.0650035	0.0419027	-6.11583	-5.22418	3.60286	3.57523	-0.122913	-0.188081	2.04819	-0.0264875	-6.06479	-5.60741	-7.09216	3.18448	3.47339	0.43969	-1.60172
cg01352267	3.58464	-1.59594	4.07903	-5.77766	4.59012	4.75424	-1.60304	4.68882	-4.05541	-1.66314	4.80577	-3.91341	0.381955	4.29111	4.49277	-3.50435	-0.635802	5.37516	-2.46026	-0.61017	-0.702875	-1.19589	-0.0985557	-5.30437	4.32153	4.64739	-3.8143	-3.18706	-0.0828805	4.66088	-1.60663	4.94543	-1.35507	-1.3726	4.39788	-2.49566	4.79725	-1.77391	4.61016	3.55601	-0.975074	3.71647	-0.651	4.33986	-2.46464	5.03462	-1.37204	4.87992	-2.30005
cg01354879	3.74088	-2.58235	3.93491	-4.30269	4.18313	3.62599	-1.84287	4.04517	-2.32397	-1.41503	2.9851	-1.64687	-2.84517	4.67335	3.28244	-2.59543	-1.22757	3.67131	-1.57909	-1.38944	-3.57018	-1.51304	-1.02217	-3.04698	4.26623	4.12195	-3.05671	-3.33692	-1.55991	3.26755	-0.942202	3.48932	-2.04461	-1.61686	3.76574	-2.0382	4.70219	-1.0553	4.39702	3.284	-1.56418	4.10432	-1.8295	2.76148	-3.14313	3.80142	-1.26136	3.4454	-2.70332
cg01357585	-7.18602	1.17365	-4.71248	0.302661	-8.02096	-5.57492	0.27324	-5.94618	-0.489001	-0.0603759	-5.42035	-1.67073	-0.961659	-7.47188	-5.93255	-1.85317	0.0234762	-12.8833	-1.15783	-0.0421194	-0.577498	0.0741929	0.228654	-2.02308	-7.7866	-4.87887	0.074497	-0.970681	-0.948244	-7.07169	0.301027	-5.81421	-0.26825	0.0157036	-3.97716	0.782608	-5.73915	0.181976	-8.33956	-8.45383	-0.718837	-6.98422	0.165311	-6.69982	-1.04218	-5.20214	0.125303	-8.71949	-0.284865
cg01359658	2.16824	1.62724	-5.45682	-7.19679	1.23882	0.875675	-0.690674	-5.00677	-5.17479	-4.763	-9.76444	-3.35834	-5.39278	1.02755	0.879321	-1.98084	-0.925703	-8.25604	-5.40822	-5.04119	-5.47419	-3.75033	-8.79285	-0.481419	2.37352	1.4255	-1.01736	-0.675559	-0.822176	2.53801	1.17243	2.00971	0.261415	1.05124	0.90539	-0.959318	-10.239	-4.50724	2.51498	2.05268	0.268884	-8.77485	-0.808565	-8.49645	-6.13316	2.43774	1.20765	-4.09432	-5.35223
cg01365883	-6.23608	0.797317	-7.07766	0.241735	-7.22425	-5.95827	0.01648	-8.55097	1.71868	0.14805	-6.75344	-4.23595	1.06831	-5.25993	-7.42897	-0.327765	0.503366	-6.96442	-0.270713	0.564304	-0.024848	0.166011	0.223504	-7.97404	-7.46658	-4.90378	0.805881	0.882187	1.21003	-6.55345	0.0527592	-5.94971	0.42433	0.164774	-7.13232	0.0828978	-6.90388	0.29845	-7.11513	-7.29099	0.0674743	-7.29388	0.599805	-6.25726	0.115176	-7.02882	0.27689	-6.33899	-0.404771
cg01369924	1.82268	-2.39847	2.30563	0.0110348	1.93286	2.44312	5.36005	1.81066	0.486798	1.80342	1.77581	1.38376	2.58478	2.53819	2.65418	-2.26854	2.6401	2.51771	0.82323	2.97771	-0.158668	3.59524	2.02878	2.28347	1.86041	1.63483	0.824519	1.32272	2.44667	1.71877	2.66346	2.42437	-1.18734	2.39482	2.3187	0.814103	1.75276	3.75247	2.10835	2.38022	2.27256	2.97205	2.16067	1.18925	-1.44179	2.57281	2.38254	3.54904	-0.128943
cg01371660	2.90292	-3.00796	3.49861	-4.80521	1.99747	4.0071	-3.74245	3.67006	-4.12489	-2.92754	3.50486	-4.34769	-4.11787	4.23534	2.32456	-3.08702	-3.59017	2.93877	-3.08183	-4.6139	-3.19585	-3.56909	-2.22503	-5.31212	3.221	4.32123	-3.84683	-3.74258	-5.14548	3.64387	-2.99353	4.03221	-2.66635	-2.86656	2.13264	-2.92065	4.99493	-3.5337	3.85588	2.13128	-1.95151	4.39669	-5.11633	2.25761	-3.83072	4.0192	-3.54907	4.48182	-2.48351
cg01375262	2.79357	-4.64176	2.99335	-4.74115	3.04612	2.75605	-4.55826	3.19546	-4.85997	-4.0811	3.11874	-5.09328	-1.17161	3.43202	3.43286	-5.08209	-3.28551	3.34138	-3.3303	-3.42477	-5.29034	-4.60917	-2.13665	-5.72314	3.44916	2.86402	-4.51694	-3.74233	-1.93245	3.07732	-3.46599	4.05195	-3.2552	-4.1552	3.14399	-2.26239	3.14348	-4.19037	3.14334	3.05589	-2.30505	2.96936	-3.09089	2.79355	-4.65841	3.02993	-3.96026	3.60567	-3.82695
cg01378439	3.42596	5.04861	3.75758	3.02023	4.66085	3.68891	1.79073	3.05673	3.54489	2.23723	-4.94075	-3.33357	-0.78842	3.91744	3.83318	4.03973	1.86617	-3.54345	-4.45497	-3.46981	-3.70347	-2.94283	-2.83829	3.97722	-12.537	4.03008	1.77957	3.55622	2.14071	2.88683	1.82788	3.3739	2.93481	2.08954	3.2002	4.32464	3.66393	1.92297	-2.29136	3.85272	2.84319	3.88282	3.16576	3.9399	2.19703	3.28484	2.17989	-1.64179	-3.25016
cg01379313	4.35787	3.89842	-0.0943327	0.129929	4.14438	4.01953	3.75318	3.76346	3.56452	3.90371	4.57913	4.1309	3.99916	4.47508	0.131446	0.072931	0.123072	-7.1393	-6.62767	-7.54813	3.96944	3.86192	4.03458	4.00041	0.0279441	-5.79279	-7.2307	0.117077	-0.0149306	4.12381	4.12419	-0.0355385	0.256132	0.0644687	4.14754	4.24392	5.07977	4.1251	4.88306	0.0811049	-7.47083	0.0758657	3.81427	3.79671	3.60906	4.23402	4.2128	4.01352	3.92322
cg01382502	-7.24325	3.25708	-5.65079	4.22951	-7.20102	-7.86843	3.5816	-8.42062	2.89097	2.94133	-8.70982	3.11774	3.7034	-8.92201	-7.43236	3.23761	2.96052	-9.09634	2.38592	2.54975	3.73254	3.11214	1.95291	3.93264	-8.52375	-8.74327	3.01179	2.32032	4.04978	-6.49819	2.95926	-10.0759	1.92552	3.33718	-8.60727	2.0782	-10.9228	3.34637	-6.32846	-7.35521	1.84055	-6.02687	3.48342	-7.65376	3.08807	-7.34808	3.60874	-9.03664	3.74465
cg01384246	2.64009	-6.57633	3.01919	-7.65315	2.61841	2.98038	-1.21916	2.92448	-1.17464	-1.31742	2.26828	-5.02368	-0.136495	2.87547	2.45039	-4.48445	-2.11322	2.63574	-3.17322	-1.50399	-5.60323	-1.46013	-1.39794	-6.70809	2.82671	3.39403	-2.90079	-4.33254	-0.612074	2.74208	-1.19914	3.04734	-2.62709	-1.36849	2.44059	-2.94112	3.14047	-1.18251	3.28641	2.69106	-2.09217	2.657	-1.19659	3.1547	-4.45298	2.30423	-1.35915	3.06462	-5.14407
cg01386185	4.11677	-4.19488	4.55602	-6.51708	4.43305	4.43237	-1.12352	4.97075	-0.866547	-0.926468	5.14074	-1.07403	0.820052	4.80635	4.56372	-2.35534	-0.798479	4.87774	-1.39278	-0.616231	-3.09034	-1.12898	-0.724695	-2.02663	5.2345	4.99968	-1.73226	-2.33284	-0.805502	4.15639	-1.12832	4.40834	-1.17074	-1.18409	5.23169	-1.49349	4.68047	-1.08374	3.89764	4.81289	-0.942243	4.70266	-0.583267	4.66897	-2.6101	5.12069	-0.976221	5.08139	-2.37041
cg01387070	5.40246	0.0670611	5.02919	-2.87635	0.109917	0.465031	0.116958	5.76677	1.58854	4.6361	5.4934	4.57678	4.67078	6.07326	5.51274	-1.59318	4.54778	5.98551	0.398863	4.39033	-1.90884	4.08902	3.74267	-2.27097	0.290715	5.76015	-0.0841191	1.31778	5.45417	5.4178	5.0028	5.4539	0.0444339	5.04314	0.377592	-2.05516	6.37561	4.77087	5.726	5.23563	0.979133	5.15207	0.379794	0.218082	-2.20805	6.56452	4.41206	6.69991	-0.36615
cg01387797	4.156	-3.6671	4.38497	-4.75762	4.85339	4.24821	-1.05266	4.70983	-2.79511	-0.798406	4.86958	-2.9824	-0.546496	4.58031	4.12112	-2.84878	-0.63104	4.42651	-2.51531	-0.943738	-3.66012	-0.863657	-0.331521	-4.33057	4.3697	4.52959	-2.42639	-2.5362	-0.92302	4.10941	-0.788242	4.91079	-1.8938	-0.828442	4.47415	-1.7964	4.1906	-1.17268	4.71015	4.15148	-1.16237	4.90037	-0.594442	4.34689	-2.52253	4.49633	-0.952491	4.79843	-3.75139
cg01389386	2.85439	-3.53136	2.91681	-4.93603	2.99016	3.1561	0.363216	2.48985	-3.47349	0.0700702	2.9606	-3.3793	0.547829	3.09635	2.85385	-3.6121	0.513709	2.82908	-1.03528	0.443475	-3.46722	0.314387	0.0232429	-4.27964	2.96003	3.236	-1.43788	-3.03946	1.16119	2.42438	0.181123	2.95687	-1.73162	0.00357071	2.92462	-1.3445	2.46609	0.152542	2.97215	3.12622	-0.675342	3.07704	0.488345	2.82765	-2.07861	2.56896	0.163743	2.84743	-2.42744
cg01393234	-7.83525	-1.20316	-10.8177	-0.200358	-8.66225	-6.68353	0.607309	-9.14329	0.257953	0.646382	-8.01819	0.453156	-1.1321	-9.17759	-6.1507	0.116271	0.118639	-7.41177	-0.00393636	0.425162	-0.822225	0.335381	-0.800385	-1.45894	-6.22205	-8.04752	-0.350406	0.576569	-0.67173	-6.93471	0.628102	-5.54353	-0.052935	0.486219	-6.62503	0.595501	-5.98609	0.446635	-7.41489	-9.71205	-0.388939	-6.0298	-0.511125	-8.05154	-0.510255	-6.60208	0.252859	-7.68066	-1.0952
cg01394884	2.92601	-1.83251	4.9706	-5.51644	3.09405	3.1031	0.941924	3.65774	2.874	2.3053	3.32411	-3.72184	1.74392	3.79651	3.82496	-1.38164	2.01416	3.43558	-1.37672	1.76897	-2.43705	1.69969	1.11901	-4.72523	3.55925	4.4609	-1.15166	-3.22108	1.86791	3.81584	2.03205	3.43046	-1.4799	1.82119	4.11128	-1.15821	4.26559	2.333	3.87405	4.06658	-0.474223	3.75548	2.30611	4.3173	-2.03207	4.0749	2.29192	3.64344	-2.15116
cg01399475	6.09017	-1.98366	5.98431	-4.18696	5.21462	4.91045	1.52547	5.26156	-1.74307	1.13707	5.35272	-0.21249	3.0566	5.70861	4.85451	-0.77666	1.4411	5.39592	0.569611	1.53902	-1.66636	1.18869	1.88747	-1.70987	4.31372	4.93919	-0.668745	-2.37368	2.90393	5.16754	1.44631	4.74555	-0.0912148	1.00685	5.51947	-1.03676	5.70112	1.27179	4.64059	5.28154	1.18551	5.87185	1.97627	4.39373	-0.330181	4.99972	1.46754	4.86509	-0.184349
cg01400685	1.97355	-8.16629	2.75947	-5.63445	3.59677	2.92538	-0.618187	3.1576	0.30725	-0.450507	2.49386	-4.04686	-1.91313	2.62409	2.34505	-2.24721	-1.9471	2.29747	-2.84497	-1.22182	-3.63726	-1.21815	-1.54753	-6.72773	3.32459	1.95568	-1.64195	-2.13915	-3.16594	3.54501	-0.602049	3.30051	-2.2552	-0.581457	2.06241	-2.48191	3.03396	-0.412832	2.01143	2.23963	-1.71654	2.04474	-2.41196	2.18627	-3.58515	3.5321	-0.740424	2.847	-4.26118
cg01409709	4.66181	-3.9652	4.8554	-5.34692	4.44998	5.24697	-1.22428	5.02112	-1.67828	-0.956531	5.18601	-3.73336	0.718466	4.88006	4.74191	-1.8766	-0.928676	4.82687	-1.39021	-0.926146	-2.7752	-1.1434	-0.391052	-5.1638	4.6827	4.68509	-2.20888	-3.03594	-0.116069	4.53974	-1.11921	4.68975	-2.27368	-1.11532	4.91791	-2.50082	5.32433	-1.37467	4.01736	4.46965	-0.568026	4.66466	-0.318682	4.1492	-2.08616	4.42114	-1.30435	4.14894	-2.01356
cg01411101	5.52403	-4.03397	5.03271	-5.58356	4.81632	4.7163	-3.54813	4.42118	-4.07583	-2.72951	5.40037	-3.54494	-2.15308	5.38707	5.30047	-2.91705	-3.42349	6.41321	-2.71033	-2.32894	-1.97676	-3.20827	-1.69656	-5.30517	5.47377	5.43788	-3.08761	-3.23265	-3.31838	5.78915	-2.31588	5.74949	-1.56429	-3.50019	4.93978	-2.76541	4.98284	-3.65511	5.40342	5.06463	-1.27151	5.44842	-3.12754	4.68685	-2.6905	6.11355	-3.27393	4.5656	-1.21242
cg01412419	1.48637	-3.83091	2.70613	-4.89548	3.81159	5.14475	-0.726589	3.35051	-2.62561	-0.904378	2.86295	-3.04294	-1.147	4.06478	2.33073	-2.8885	-0.870663	5.84327	-0.663085	-0.160012	-3.00027	-1.03349	-0.195896	-3.64574	4.1463	2.89471	-2.07443	-1.79731	0.84888	2.68363	-0.642503	4.55042	-1.07019	-0.615623	3.38462	-1.38506	4.48022	-1.21384	3.94471	2.67435	-0.137653	3.24385	1.5574	3.16013	-0.945145	4.51136	-0.895748	3.94522	-3.85222
cg01414460	-3.51197	4.1115	-4.6184	5.2445	-3.30994	-3.821	5.28072	-4.85001	4.35237	4.20373	-4.56011	4.29038	4.7467	-4.97964	-3.79161	4.89533	4.28048	-3.48284	4.49851	5.02867	4.64931	4.77274	3.44024	4.51252	-5.17224	-4.82647	5.2419	3.93563	4.45616	-4.50471	3.86782	-4.19735	3.46613	4.52097	-5.30507	3.53713	-3.93668	4.96559	-3.5808	-6.54316	3.09661	-3.86583	5.44505	-5.46715	2.24477	-4.52981	5.76032	-3.53847	4.37705
cg01414630	-8.18545	2.11369	-8.56889	0.847346	-7.11288	-7.6571	1.85553	-7.05014	0.888581	1.6506	-7.94348	2.19016	1.39175	-7.07358	-8.65784	1.57153	1.9236	-9.70587	1.35444	2.08139	-0.0242496	1.88885	1.64452	-0.727517	-8.89574	-9.4596	2.30286	1.73015	2.46365	-9.12966	1.72151	-7.00345	1.73509	1.81744	-6.13885	1.53796	-6.69685	2.07338	-7.52996	-8.76597	0.792331	-8.81523	1.93956	-6.26826	0.453999	-6.99581	2.04749	-8.15421	-0.0289019
cg01429039	-4.76116	1.33672	-4.60068	-0.971197	-4.12225	-3.88405	-3.88025	-4.67554	-7.04754	-6.23915	-4.74508	1.37076	-4.92795	-4.22178	-4.47752	2.3278	-4.51619	-4.42758	0.415059	-4.68942	0.962964	-4.43394	-2.01016	-0.173639	-4.20687	-5.26716	-1.45012	-0.688423	-3.92984	-3.85136	-4.53106	-3.68113	1.78239	-4.32949	-4.62848	0.164843	-3.30233	-2.14392	-4.38485	-4.1237	-2.2088	-4.27718	-4.60651	-4.98502	-3.09796	-4.03236	-3.67355	-3.87346	2.41719
cg01429940	5.03802	-2.16669	4.91632	-4.89731	5.1619	5.47541	2.77898	5.53487	-3.26159	2.56185	4.70948	-2.38105	3.80778	4.83358	5.00419	3.69674	4.15478	4.53837	1.70185	3.64891	2.5745	3.17249	3.20394	-4.92515	4.45658	4.53811	-0.944505	-2.39787	4.3433	4.44505	2.85016	4.4112	2.66939	2.31347	5.3054	0.787904	4.27746	2.64445	3.65501	5.14104	3.55025	4.66776	4.1667	4.49343	3.97913	5.52266	2.56015	5.03282	-0.143991
cg01431992	-4.77567	2.51637	-6.98497	0.443491	-8.07245	-5.47673	1.87842	-9.21977	1.6542	1.76235	-5.2832	3.14536	-0.325337	-15.6821	-8.08723	2.58076	1.35861	-4.82592	0.170219	1.53583	1.17239	1.72341	0.290395	3.09272	-9.24334	-7.44198	1.63583	2.37671	0.16669	-5.25283	1.7231	-6.65956	0.269201	1.83974	-8.24397	1.98175	-5.69362	1.9091	-6.98781	-6.76059	0.70404	-6.27184	0.872318	-7.19601	1.26968	-7.33392	1.65862	-7.84472	1.91186
cg01432046	5.42205	-2.36632	4.70288	-4.39607	5.89308	5.52979	0.00599914	5.25025	0.510868	0.340316	4.94792	-0.409384	1.22236	5.35909	5.75699	-2.1015	0.52822	5.09041	-1.29432	0.0204927	-1.71242	-0.00667651	0.339251	-0.546958	4.55361	5.24744	-1.10739	0.313878	1.11517	6.2941	0.052944	6.51094	-0.6121	-0.459102	5.01837	-0.842698	4.84273	0.0356676	5.46645	5.00155	0.399844	4.99755	0.158098	4.97375	-0.561557	5.30219	-0.0655662	5.7239	-4.71968
cg01434034	5.75236	-2.83871	6.51115	-4.7621	5.48742	5.81957	-0.0354009	4.80113	-1.74551	-0.240031	6.05163	-2.0114	1.42749	5.6293	5.10739	0.820687	0.0844641	5.46377	1.12779	-0.119193	-1.08472	-0.240038	0.826341	-3.31586	6.03705	6.28306	-0.592678	-2.54383	0.270241	5.41845	-0.135425	5.04396	1.6838	-0.0390125	5.13283	0.205884	4.89798	-0.148853	5.66624	5.4547	0.920469	7.16948	0.304837	5.4138	0.127164	4.79155	-0.103708	5.62011	-0.000483186
cg01434892	3.21447	-3.44864	3.91795	-4.42037	3.26421	4.39213	-2.97605	3.92918	-4.95502	-6.76156	3.47455	-2.50407	-4.78804	4.87113	4.41021	-1.88348	-3.07427	3.09965	-1.16751	-4.53136	-1.69145	-2.92604	-2.51636	-5.36497	3.9602	4.27791	-3.71732	-1.57641	-4.80528	5.31769	-2.67127	4.09136	-0.863872	-2.8238	3.88737	-0.498069	4.32496	-3.6977	3.70209	3.79023	-0.776018	4.19533	-7.00869	4.24748	-2.5234	3.32603	-3.80191	3.87327	-3.30322
cg01435951	4.48997	-4.34989	5.9926	-5.31316	5.00001	5.61831	-1.42865	4.40749	-1.78511	-0.98686	4.13665	-3.92574	0.0563895	4.1696	5.04347	-2.25771	-1.02372	4.93751	-1.03623	-1.13133	-2.94152	-1.36461	-0.264599	-4.56023	4.39207	4.24674	-1.69409	-2.98959	-1.17156	4.02054	-1.09506	5.54102	-1.75467	-1.34667	4.10966	-1.28213	4.81362	-1.28952	4.43306	4.54831	-0.212562	5.1946	-0.957157	4.90752	-1.21258	4.69659	-1.12106	5.1301	-0.917776
cg01437375	4.74308	-5.01169	4.98624	-6.32469	4.79029	4.33377	-2.39774	4.18424	-4.34708	-1.98548	4.24484	-4.62522	-2.36438	4.74026	4.45915	-3.65301	-1.73432	5.98055	-3.72484	-2.80485	-5.03229	-2.44498	-1.46086	-5.16798	4.79455	4.70429	-4.04223	-4.5055	-3.40519	4.29794	-2.10012	4.00365	-3.05753	-2.16462	4.3007	-3.05219	3.79032	-2.03365	4.65463	4.68954	-1.71742	5.49888	-2.47897	3.86629	-4.02167	5.10785	-2.02901	5.61754	-4.69018
cg01439264	-5.95679	4.00609	-6.82834	4.50978	-5.52387	-4.98006	-1.27107	-5.46423	2.45902	-1.70906	-4.92941	3.40765	-3.46343	-6.23291	-5.19571	2.64652	-1.53213	-6.32181	2.42034	-1.66812	3.24028	-2.15621	-2.11164	0.910101	-5.79479	-5.42008	2.1873	3.12742	-2.2505	-5.68231	-1.83369	-4.62055	0.959457	-1.47514	-4.40213	2.20857	-5.09485	-1.21241	-5.97565	-4.49938	1.11085	-5.65053	-2.54047	-6.47157	1.6848	-5.08386	-1.30551	-4.83948	4.55496
cg01439322	3.92597	-1.49317	3.89813	-5.80258	3.674	4.07962	-2.74398	3.76549	-3.06932	-1.83726	3.31568	-3.37718	-2.28576	4.07051	4.35086	-4.22553	-2.15111	4.17763	-2.71775	-2.14477	-4.44239	-2.22835	-1.95422	-5.39794	3.70328	4.3335	-3.84761	-4.163	-2.07397	3.71004	-2.25516	3.82174	-1.51898	-2.22299	3.43822	-3.41195	4.0413	-2.11695	5.63903	3.40396	-1.92974	3.90473	-2.3858	3.75801	-4.15765	3.78101	-2.33241	4.74749	-5.43749
cg01439631	3.10968	-5.68092	3.26036	-7.30601	2.21594	2.77102	-1.75987	2.51242	-2.51818	-1.75154	3.76382	-3.23123	0.472321	3.79868	2.99485	-2.55473	-1.09477	2.15942	-2.87823	-1.35483	-3.73427	-1.51831	-0.517582	-4.84038	3.25264	3.51776	-2.49881	-3.31781	-0.480334	3.00775	-1.7141	3.76464	-1.92412	-1.71116	2.94084	-1.94403	2.30781	-1.94128	2.50824	3.80796	-1.20742	3.08612	-0.699752	4.66014	-2.48637	2.71269	-1.60926	3.10732	-3.50271
cg01442550	3.51423	-1.87855	4.25237	-6.49569	3.48867	4.13923	-0.883343	4.28593	-2.6817	-0.580043	4.01611	-3.66853	1.30385	3.94933	3.77695	-0.887112	-0.65142	5.21419	-0.759602	-0.00839209	-1.18918	-0.929753	0.0090356	-4.02277	4.25028	3.58536	-1.78339	-2.50864	-0.154998	4.88294	-0.501746	4.81328	-1.32182	-0.544033	4.41607	-0.839893	3.43288	-0.875403	4.10298	3.48646	-0.0394623	4.22652	-0.0294266	3.78846	-1.86372	4.38741	-0.838592	3.85068	-2.05863
cg01443488	5.43049	-4.50219	5.11134	-5.33828	5.53216	4.66086	0.685067	3.7418	-3.10466	1.5773	6.14532	0.682095	2.90854	5.46122	5.80797	2.03127	2.20505	4.96869	-2.27353	1.66832	-0.727126	2.25285	2.36133	-3.11632	5.44815	5.29441	-2.38823	-0.418332	2.72147	6.08062	1.85783	5.76292	1.71037	2.27149	5.41945	0.858721	4.8924	0.77479	6.02288	6.20805	0.26484	5.55161	1.73643	5.4313	-2.77386	5.46997	2.1606	5.71499	-5.15109
cg01447574	2.58482	-5.25246	1.78717	-7.66685	1.91882	1.64668	-1.36559	2.2272	-3.27438	-2.0208	1.98856	-4.44709	-0.406525	1.62323	2.06745	-4.95708	-1.70114	1.52543	-3.12939	-1.41786	-4.80724	-2.42741	-1.14808	-5.44243	2.30981	2.03267	-3.80193	-3.97396	-0.501669	2.51107	-2.10421	2.44511	-3.05696	-2.34589	2.1142	-2.72269	1.63447	-2.75709	2.51687	2.86499	-1.24725	2.4691	-1.17509	3.05531	-2.87264	3.02211	-2.99927	1.84475	-8.21155
cg01451645	0.362842	-1.53617	0.280138	0.434237	0.344085	3.00511	3.46607	3.59493	4.5998	4.65374	0.412709	0.131478	0.31609	4.45372	4.60139	2.45109	3.88584	0.421771	0.232114	0.23786	0.207271	0.209453	0.24835	0.188733	0.39003	0.222518	0.295397	-6.82835	-7.41679	3.92167	4.0368	0.191573	0.452048	0.237315	0.319596	0.403804	-6.36578	-6.72104	0.159249	0.258744	0.0731647	4.01775	0.247797	-7.09699	-7.13069	3.90618	4.11506	0.285629	-0.559223
cg01457015	-7.22507	4.12767	-6.67801	4.33719	-7.0102	-4.92824	3.05409	-4.60013	3.31255	2.84723	-6.17064	3.50874	3.72889	-8.88686	-5.44368	0.296061	3.31729	-5.82464	1.42435	4.16536	1.13973	3.87635	2.39966	3.9489	-5.74308	-5.38627	3.51858	2.61618	3.5035	-5.96546	3.16865	-5.99059	0.710795	3.98918	-4.81582	1.50793	-4.75697	3.63674	-5.41032	-7.05815	2.55759	-6.06379	4.56466	-6.92243	2.96204	-4.25188	3.33912	-5.07781	1.34572
cg01462799	-1.1399	-1.31793	-10.8117	-9.31977	1.27023	-0.884051	-1.1918	1.75722	2.38969	0.959504	-8.8841	-7.05518	-9.57446	1.74018	-1.08552	-3.11177	-1.41774	-0.908683	-2.64873	-1.7254	-1.86839	-1.09122	-1.68251	-0.933673	-1.21827	1.81931	0.437183	-8.01557	-6.25447	-1.37684	-1.10472	1.54946	-0.885356	0.609852	-0.987719	-1.70517	-8.31152	-6.64701	1.51697	-14.1074	-1.57562	-1.79701	-1.28923	-1.16215	-1.75616	-0.964423	-1.03016	1.64888	2.22902
cg01464104	1.45593	-1.58662	2.0773	-0.815312	2.4643	1.96931	1.93935	2.2696	-1.05958	1.4948	1.96581	2.04334	2.89008	2.33134	1.95655	-2.06494	1.62728	1.90462	-2.22267	1.31325	-6.06072	1.53337	1.69289	-0.467214	2.74162	2.71045	-3.86969	-0.397545	2.19088	2.42417	1.78389	2.33235	-3.22975	1.36652	1.80504	-0.606191	2.74641	1.80942	1.82148	1.99106	-0.9858	2.20627	1.94335	2.27093	-5.01352	2.05485	1.19263	2.12877	-4.30671
cg01464838	3.92375	-4.26578	4.9011	-5.87316	5.41395	4.24282	0.302577	4.33604	-0.336907	0.483673	5.18557	-0.596866	1.56083	5.1675	4.95413	-0.760002	1.2403	4.83477	0.36826	0.679562	-0.978679	0.424553	0.879889	-2.76825	4.60287	5.11059	-0.44237	-1.80529	1.98777	4.16784	0.382837	3.77013	-0.0896007	0.410352	5.01674	-0.00294056	4.80751	0.343913	4.72179	4.97068	0.820451	5.01165	1.53758	4.67212	-0.237582	4.08347	0.390483	5.02514	-2.09263
cg01467417	-2.77752	3.47287	-3.54858	2.74003	-2.52063	-1.83482	3.6234	-2.45226	3.38541	2.70465	-4.71434	2.67286	0.454117	-2.85039	-3.127	1.93122	2.43197	-2.85352	2.11981	2.91149	2.47763	3.89964	1.58462	2.90185	-2.57274	-3.52996	2.99354	3.46847	2.29978	-3.66992	2.56682	-4.00455	1.91476	2.63667	-5.34813	2.11354	-2.82782	3.22183	-3.17403	-4.72607	1.73091	-3.02843	1.76372	-3.32407	2.07318	-3.41676	3.27281	-3.10807	2.92791
cg01469132	3.95245	-3.56458	4.25192	-5.32022	4.93088	3.99515	-0.0116248	4.36321	-1.43814	0.0458607	3.78124	-1.61555	-1.37488	4.2797	4.47499	0.0365851	-0.375522	5.36945	-0.347453	-0.277683	-0.812338	-0.254867	-0.640188	-3.72563	4.37287	4.36825	-1.07093	-1.93943	-1.93469	4.49119	-0.234405	4.1878	0.299429	0.14414	4.46741	-0.322884	4.24446	-0.0104272	4.26359	3.6841	-0.216009	4.45668	-1.18022	4.85336	-1.0268	4.28639	0.109126	4.96387	-1.04824
cg01471572	0.717892	-2.02821	1.29774	0.901072	0.940813	1.36458	1.14192	0.935175	-0.00359248	0.967738	0.882658	3.13528	1.28927	1.12122	1.2202	-3.91061	1.47756	0.711383	-2.52866	1.05901	-5.13011	1.21236	0.624376	0.969503	1.48957	1.29291	-3.49187	0.476215	1.13046	1.02094	0.935873	0.891706	-3.35661	1.54208	0.776098	-3.24782	1.32879	1.50703	1.08087	1.38355	-0.302247	1.46764	0.564418	1.21781	-3.89232	1.47399	0.759382	1.67169	-3.64736
cg01476062	5.24511	-1.80378	5.39536	-4.33985	5.30509	5.39859	0.937549	5.71135	0.838392	0.956593	5.00549	-1.46609	3.59736	5.41782	5.80966	-1.54504	2.64126	5.69225	0.21364	1.91884	-2.02549	0.995328	2.50404	-2.85524	6.03623	5.92315	0.331702	-0.52899	2.41025	4.92221	0.89037	5.26935	-1.37561	0.948378	5.23547	-1.09049	5.33378	0.763733	4.81898	5.3125	0.339613	5.01152	3.6948	5.16362	-0.814772	5.18342	0.891282	4.91597	-0.288186
cg01476442	2.14006	2.67727	-0.10089	-0.302525	0.0124579	-0.130453	-0.0966862	-0.0576235	-0.208778	-0.113814	-0.0479843	-0.0599959	0.00298876	0.111749	0.049482	-0.359487	-0.0671386	-0.253155	-0.285727	-0.0692427	-0.200111	-0.0246216	-0.154439	-7.22742	-0.180577	-0.0687537	-0.126088	-7.53261	-6.98533	-8.12851	-8.14554	2.93953	2.69723	2.41916	-7.63756	-6.71864	2.48187	2.25166	-0.248944	-0.112138	-9.1756	-0.26847	-7.83735	-6.50174	-9.99143	2.38508	2.36719	2.54299	1.25954
cg01479916	4.2475	-1.71798	-3.56331	-3.2421	-1.1653	4.18425	-0.842628	4.80693	-4.66056	-1.34854	-1.87117	-29.126	-0.300278	3.93597	-4.85707	-3.32571	-5.14517	4.51224	-1.53616	-0.485468	-2.35724	-0.885808	0.128652	-1.19422	5.94624	3.5286	-2.08527	-3.56879	0.778375	3.22853	-0.927087	5.2644	-1.66657	-0.994278	3.56238	-3.0122	-6.15595	-6.63994	3.90674	4.84473	-0.854342	-25.6853	0.52566	4.6254	-2.44636	3.73405	-1.01995	4.11191	-5.79747
cg01483826	-6.51445	-7.96129	4.03623	2.04756	4.76521	4.42147	2.60709	-7.63858	-6.90259	-7.5789	4.18367	3.28983	3.82641	-0.174056	4.55653	2.85887	2.01162	-6.31444	-8.4439	-7.10532	1.56926	2.07992	2.32721	2.60955	4.58887	4.4316	2.63777	-1.42724	-0.246513	-0.040971	-0.222384	-0.0744097	0.0042311	-0.283865	4.56824	2.58009	4.24842	2.74993	-6.61258	0.0332108	-0.0556959	-0.168655	2.77219	4.02335	2.04606	-0.106997	-0.292249	-7.7704	-6.59741
cg01485838	-6.45408	1.83748	-6.75733	-0.41224	-7.71021	-8.40814	3.18116	-11.2609	1.83019	2.05634	-8.41975	-1.12197	3.21562	-6.28763	-11.8472	0.156423	2.08877	-11.7197	0.389628	2.6108	0.084269	2.70735	1.80784	-0.0694021	-6.94826	-5.59155	1.27599	-0.668746	3.03999	-7.84652	2.63577	-6.06994	1.50803	3.46554	-10.6129	-1.01817	-6.35605	2.91086	-5.85953	-8.24432	0.0524705	-9.16228	1.38711	-5.86685	-0.595399	-6.5374	2.87496	-6.0569	-0.758752
cg01486574	3.92613	-1.66238	3.95185	-4.43814	4.05449	3.52227	-2.23362	4.4032	-2.80376	-1.77856	3.89481	-2.95763	-3.13028	4.3259	3.75384	-0.933256	-1.60705	4.23531	-2.60514	-2.48633	-1.27834	-2.59683	-2.18621	-4.71261	3.25566	3.78905	-3.32258	-3.03982	-2.07314	3.50394	-2.26309	3.25104	-2.57312	-1.92276	3.4698	-2.81958	3.8946	-1.30102	3.10527	4.39164	-1.99374	4.06077	-2.54412	4.10374	-3.43746	3.92263	-1.91561	3.91495	-2.19952
cg01499815	-6.04907	2.75731	-5.42982	-4.34564	-4.34705	-5.38161	-3.8721	-3.89203	0.437962	-1.60242	-5.3579	-0.807451	-5.31365	-6.49952	-6.03577	0.0676448	-3.3082	-5.21707	-0.313511	-6.69086	-0.0347776	-3.40659	-2.5887	-1.44977	-5.7883	-6.10671	-1.52498	1.61207	-1.23258	-4.40735	-1.16015	-5.50471	-2.36053	-5.50178	-5.89138	0.97217	-4.80479	-4.43966	-5.00657	-7.39286	-4.73288	-7.48003	-5.42547	-5.78193	-0.081497	-3.94976	-1.08771	-5.53875	0.0405638
cg01501760	3.7635	-4.13201	4.25579	-5.96912	3.94616	4.11053	-1.80104	3.90679	-3.50944	-1.67011	4.00691	-3.74472	-1.45551	4.41316	4.03302	-3.37138	-1.43702	3.98617	-2.82575	-1.65492	-3.75439	-1.8313	-1.00216	-4.25981	3.96203	4.05512	-2.99432	-2.41872	-2.48752	3.96116	-1.79827	4.33821	-2.26847	-1.64401	3.55937	-1.67642	3.84465	-1.84101	4.17526	3.58614	-1.38601	4.11966	-1.7248	3.65557	-3.15062	3.76095	-1.59051	4.27125	-4.53541
cg01502466	4.94536	3.10809	4.6768	2.34815	-0.105483	3.92884	4.36158	0.166138	0.0133602	-0.0172826	4.56299	3.71632	4.5428	5.45948	0.282253	-1.0163	-0.0430784	5.4624	2.51855	4.18211	-5.37	-4.38029	-4.62397	-3.60975	4.6281	5.2866	2.59933	-0.225587	-0.00465056	0.0852292	0.156788	3.53384	1.38569	2.71783	3.63723	2.91674	3.99887	3.51406	3.60522	-0.142266	3.7545	3.7489	3.74504	4.45721	2.06054	-1.07855	-1.15201	4.33412	1.414
cg01505111	3.62483	-2.57992	4.2377	-4.56025	4.78861	3.7786	-1.0101	3.64281	-0.390314	-0.724112	3.83652	-3.45374	-0.359371	4.16322	4.9098	-3.4968	-0.715394	4.37486	-2.51357	-0.00685434	-3.46344	-0.866087	-0.209426	-5.13732	3.72516	4.10262	-2.26699	-3.24124	0.189414	3.82441	-0.899059	4.48291	-2.62245	-0.739059	4.1825	-0.58937	3.56432	-0.565279	3.73315	3.51893	-0.502601	4.42542	0.00249548	3.68685	-1.86219	4.34295	-0.485334	3.99692	-3.12825
cg01506804	3.87595	-3.93327	4.25955	-5.00383	4.61075	4.30222	0.750122	3.95298	-0.0173378	0.395507	3.75787	-1.88497	-0.91943	4.36641	3.94744	-0.119935	-0.221844	4.1466	0.314247	0.128199	-1.17592	0.299003	-0.38052	-4.59013	4.4107	4.21448	-0.230259	-2.06783	-0.995763	4.28687	0.507721	4.90392	1.01659	0.416945	3.76641	-0.0853242	3.96021	0.428478	4.78378	3.76595	-0.116402	4.37257	-0.740379	4.31192	-0.778806	3.97992	0.386099	4.71442	-0.16014
cg01509466	5.94863	-3.25651	5.8659	-0.305606	5.31645	5.4895	-1.26217	5.21459	-2.53892	-1.18773	6.61364	-1.27181	-1.62227	6.13909	8.01669	-0.0297818	-1.29629	6.41763	-0.282697	-0.952568	-0.537366	-1.14474	-0.85299	-2.57905	5.63816	5.77571	-2.32234	-2.03959	-1.81211	6.22899	-0.936218	4.54411	-0.0924296	-1.38429	7.48039	1.12586	4.97374	-1.54134	5.05349	4.86357	-0.537949	6.49738	-1.51858	3.83831	-1.6508	5.7366	-0.980915	4.26154	-2.39174
cg01510688	5.07012	-4.74517	5.63418	-4.53053	4.40861	4.40191	-0.44513	4.73485	1.08097	-0.643268	4.73156	-4.39623	-2.13014	4.00596	4.54717	-2.0751	-0.00474391	5.28711	-1.45008	-0.350033	-1.86541	-0.483449	-1.06246	-5.05165	4.32082	4.89192	0.505865	-3.16559	-0.60721	4.66242	-0.338598	4.03287	-1.74782	-0.632638	3.82057	-2.03807	4.09474	-0.595637	4.31452	4.53794	-1.57572	4.31059	-1.35087	4.54612	-3.34813	4.44485	-0.334896	4.32353	-2.90795
cg01519225	-6.44332	3.22508	-8.16695	-5.25927	-6.45106	-6.55832	-4.8428	-7.11459	-0.941745	-4.65175	-6.4103	-0.734943	-6.67563	-6.05373	-5.19738	-1.63167	-5.31517	-3.48109	-3.53289	-4.10778	-0.223477	-6.26641	-3.65785	-3.34524	-7.22263	-5.96784	-3.60672	1.1504	-3.90973	-6.08291	-3.49905	-3.11052	-2.31353	-12.2586	-6.86207	1.53019	-5.53046	-6.05958	-6.11416	-5.58754	-5.878	-3.93362	-6.73805	-7.78031	-0.97295	-5.71346	-2.32037	-4.0617	-1.69547
cg01520080	-6.71364	1.60836	-7.88084	1.79924	-9.75798	-8.23528	1.02097	-8.14237	1.4693	1.38837	-6.5582	2.13701	0.933962	-8.24053	-7.21982	0.799336	1.40666	-10.0306	0.882371	1.25887	0.628937	0.973376	0.661032	1.66082	-7.25709	-6.59155	1.15425	2.1393	1.30224	-7.60833	1.06246	-6.76958	0.769943	1.26433	-6.73178	1.63821	-9.67594	1.40084	-7.51148	-6.94515	0.633134	-7.21246	1.09443	-6.76738	0.803417	-8.24685	1.02159	-6.88684	0.551053
cg01525839	4.17381	-3.04742	4.67059	-3.28776	5.17357	5.73863	0.886964	5.56208	2.79197	0.578999	4.5665	-1.45382	-0.308549	4.55646	4.61559	-1.29815	1.76639	5.9714	0.604954	1.31723	-2.22181	0.870811	1.03015	-3.18527	4.52229	4.35461	0.101728	-2.30567	0.313925	4.43191	0.916474	5.55452	-0.512862	0.565371	4.16735	0.503202	5.38834	0.865716	4.9561	4.53371	0.59508	4.95737	0.938241	5.17869	-0.988416	4.64136	0.878884	5.35494	-1.15712
cg01527666	-6.10003	2.55151	-6.01038	0.662088	-5.57848	-5.70494	1.52596	-5.85665	0.805133	1.54798	-6.00233	1.99377	0.197938	-6.94918	-6.209	-0.252421	0.932265	-5.62046	0.600752	1.32878	0.51244	1.42328	-0.0918499	1.50484	-6.36168	-6.22324	1.30274	1.92312	0.622652	-6.89111	1.35076	-5.80599	1.12295	0.944459	-5.86371	1.65314	-5.0676	1.806	-6.75553	-6.93844	0.097872	-5.78893	0.261802	-6.42931	0.216634	-4.88592	1.63809	-6.4656	-1.37808
cg01527805	-5.62057	3.36197	-5.24682	3.15276	-5.86975	-5.45236	2.55581	-5.49345	3.10025	2.75473	-4.97355	2.9013	2.25055	-5.72974	-6.29919	2.62856	2.74784	-5.86135	2.32901	3.10532	1.03611	3.49652	1.81808	3.58996	-5.13552	-5.50518	2.88297	2.45397	1.91825	-5.21078	2.57039	-4.52072	3.60342	3.13277	-5.60714	2.05477	-6.04532	3.18801	-5.28491	-5.47563	1.9559	-5.78339	2.40927	-5.19579	1.85607	-5.40261	2.89712	-4.79296	2.72782
cg01529804	4.35102	0.635788	4.67039	-2.81342	4.15946	4.76505	1.20265	4.37168	1.25195	1.17464	4.83959	0.637562	2.7535	4.15236	4.43622	-0.688584	2.49847	4.92021	0.69039	1.96019	-2.63293	1.49883	2.06339	-0.0420406	5.03889	3.89981	-1.22366	-0.819498	2.59705	4.20487	1.02478	4.26573	-1.16698	1.03516	5.38119	-0.274255	4.44134	1.16691	4.32317	3.98305	0.504267	4.67421	2.49895	4.8247	-0.97112	4.44757	1.11722	4.28344	-2.03286
cg01530482	3.44806	-3.73037	3.96014	-4.97213	3.68198	3.8165	1.93775	4.18194	0.127664	1.6252	3.14527	-2.75426	1.70655	3.85328	4.0289	-2.33775	1.79156	3.53378	0.330676	1.97437	-2.73406	1.49128	1.14693	-4.56807	3.86859	3.73964	0.722353	-3.04608	2.27692	4.22772	1.86147	3.76994	0.0387948	1.42385	3.69941	-0.947629	3.65631	1.78828	4.35543	3.53999	1.54395	3.74278	1.4646	3.97251	-0.594279	4.398	1.39789	3.85497	-2.90431
cg01532875	-7.6499	2.51855	-6.22254	1.85278	-5.78212	-5.39008	0.0709448	-5.2888	1.79698	0.528738	-5.74714	2.58971	-1.94944	-5.24709	-6.1727	0.616727	-1.16291	-7.05993	0.312251	-0.533068	0.625042	-0.22113	-1.00588	2.86292	-6.24549	-5.35723	1.30862	1.90119	-2.78675	-6.29776	0.0389492	-4.75789	1.02112	0.177749	-5.33462	1.98507	-4.98857	0.440847	-5.80025	-6.94688	-0.687169	-6.6393	-1.7209	-6.16092	-0.127928	-5.3708	0.215856	-5.72952	-1.11783
cg01533596	5.17837	2.04893	4.92076	0.911572	4.47587	5.27439	3.47925	5.40205	0.025343	3.45594	6.11708	3.76791	3.54116	5.29178	5.20453	-3.76157	2.89302	6.86334	-2.12592	3.2238	0.248437	4.57893	4.1896	1.9888	5.69394	5.80902	0.431017	2.55707	1.07649	4.91656	3.22569	4.85528	0.581198	3.77992	6.82491	0.637811	5.05852	3.98802	5.23442	6.65859	0.439389	5.71294	2.02968	3.95847	0.439242	6.24609	3.48773	4.08141	-0.238658
cg01534240	-9.87986	2.93274	-14.549	3.02901	-8.45338	-13.7543	3.45338	-6.56807	4.08934	3.01409	-8.59703	3.13863	4.29292	-9.6891	-7.60832	1.28237	2.73417	-9.40463	1.54271	2.34914	1.31442	2.88658	2.27994	3.9629	-10.4823	-6.66217	3.12832	2.30307	4.06881	-7.03748	2.55472	-9.13255	1.69763	2.48484	-8.33789	2.29569	-8.18783	2.95211	-9.32568	-9.68824	1.50819	-7.40815	3.3359	-6.78093	2.08608	-7.61491	3.30948	-7.86937	2.29083
cg01534593	0.89276	-2.074	1.41764	-0.512394	1.10265	1.44888	0.199231	1.1556	0.122127	0.796439	1.82118	2.14862	0.877803	1.44714	0.754639	-1.7605	0.419621	0.707599	-1.65602	0.455244	-4.53205	0.711216	0.557622	0.430874	1.04713	1.79601	-2.63807	-0.851269	0.726564	0.762083	0.314746	0.629584	-3.11587	0.352468	1.52338	-0.643267	0.738133	0.361998	-0.204985	0.880164	-1.28319	0.936047	0.319246	0.769859	-3.36293	0.946014	0.633395	1.01857	-4.78042
cg01536979	3.80775	-4.44219	4.35767	-6.09533	3.52763	3.28396	-0.850827	3.38008	-1.72462	-0.707725	3.54002	-3.50561	0.466265	3.68956	3.74887	-3.5284	-0.32102	3.70345	-0.490243	-0.268378	-4.37488	-0.727806	-0.0499377	-4.86259	3.26802	4.07303	-1.22515	-2.69353	0.407283	3.6697	-0.629621	2.93971	-2.22257	-0.466171	4.053	-1.89865	3.6622	-0.513381	4.20891	4.41321	-0.324894	3.92916	0.292902	3.09486	-2.19454	3.45381	-0.465773	3.16467	-2.81499
cg01543583	-7.66024	-7.82503	0.438227	0.331329	0.336382	-6.6018	-6.51879	0.504339	0.115059	-0.428467	0.43176	0.200146	0.45753	0.519407	-7.25371	-8.1218	-7.24714	4.77195	1.88634	1.79769	1.30565	1.18915	3.08866	-6.01982	3.92593	4.04577	3.25689	-7.03048	-8.17805	2.93044	0.906458	0.424791	-0.418726	-0.126763	-6.15569	-6.71714	0.350231	-0.250927	3.85085	0.391388	0.124772	3.80399	0.0797062	-8.05202	-8.66547	0.263021	-0.245832	-7.9403	-7.84729
cg01543641	5.5705	-0.748857	5.91313	-2.64061	5.55973	5.90896	-0.447979	4.93006	0.18564	-0.422781	5.88014	-3.06416	0.0149686	6.14257	7.81435	1.76038	0.837187	5.52906	-0.957157	0.260763	0.83856	-0.445441	0.737114	-2.11582	5.52389	6.04575	-0.40748	-2.50601	-0.0153814	5.53171	-0.324504	4.84598	1.41343	-0.414397	4.94197	-0.779589	5.37016	-0.720365	5.84084	6.46717	0.65204	5.82998	0.69982	5.41172	0.0639559	4.81044	-0.47646	5.35837	-1.5322
cg01549227	-5.55202	3.87309	-4.38188	5.27732	-4.67224	-5.51675	1.5208	-4.95582	2.52341	0.384391	-4.16996	4.08917	-0.0693311	-5.42798	-4.69489	1.70388	1.35776	-4.71723	3.23138	1.39709	-0.611634	0.333033	0.085997	3.65223	-5.00011	-4.94716	0.465691	3.58037	0.413633	-5.46192	0.548887	-4.71415	-0.10564	0.209278	-5.76242	1.83497	-4.08921	1.29614	-5.4193	-6.14067	0.011063	-5.3128	0.409978	-5.57935	-0.945301	-3.55316	0.804796	-4.51224	1.28473
cg01552197	-2.87821	2.49043	-3.82247	1.05961	-3.73387	-3.52431	1.83704	-3.36705	2.13582	1.40263	-4.88144	1.23457	1.67503	-5.8194	-6.74474	1.29332	1.50477	-4.14736	0.910081	1.87001	-0.107007	2.09654	0.582806	0.90921	-5.09349	-3.97712	1.42016	1.41738	1.95045	-5.26063	1.23022	-3.41183	0.0806081	1.35989	-3.68502	1.06198	-3.24362	1.89299	-7.01096	-7.43273	1.1124	-5.53061	1.92582	-7.32535	0.398558	-3.69723	1.5888	-3.58672	-0.383333
cg01554339	3.92945	-4.19296	3.67012	-3.7884	3.90349	4.1211	-0.678945	4.09806	0.791212	-0.345507	4.19719	-2.93618	0.480367	3.58535	3.92615	-3.73447	-0.389403	4.47415	-3.42178	-0.559315	-4.41483	-0.734337	-0.220945	-4.78526	3.61894	3.88515	-1.36734	-2.64886	-0.49688	3.89456	-0.486503	3.30555	-2.73334	-0.539677	4.78372	-1.84734	2.78099	-0.714204	4.06066	3.90912	-1.16501	3.74441	-0.129555	3.52828	-4.63635	4.05953	-0.211097	4.19979	-4.14878
cg01555113	-4.63679	3.68362	-4.26992	4.36808	-3.89585	-3.55449	3.81896	-3.04833	3.64348	3.19019	-3.81215	3.88735	4.70669	-5.963	-3.32444	3.31705	4.26549	-3.46105	3.22481	3.79828	3.59727	4.66313	3.49998	3.64415	-3.88519	-4.431	3.79524	3.73111	4.22854	-4.66505	4.08254	-3.91844	2.81854	4.26542	-3.58618	4.58472	-3.51417	4.67885	-3.83	-4.63569	2.78526	-4.14996	4.14547	-5.58455	3.79114	-2.37781	5.02485	-3.38333	4.16115
cg01556275	4.91113	-4.06251	4.91532	-5.08894	4.32318	5.4589	-1.46041	4.67243	-2.99749	-1.55939	4.66759	-2.59496	-2.88142	4.77945	4.91338	-2.4214	-1.46599	4.77263	-1.09915	-1.71348	-2.68764	-1.43031	-1.27484	-3.72209	4.56924	5.05148	-1.71823	-2.70065	-4.37185	5.03332	-1.36664	4.58238	-1.70546	-1.55174	5.02993	-0.803647	4.61701	-1.59285	5.05113	4.39821	-0.42969	4.87539	-3.19206	4.72572	-1.8752	4.45555	-1.29081	5.4537	-2.41453
cg01556502	-8.24214	0.0487008	-6.45485	-4.60338	-7.87845	-7.93871	-6.41973	-7.00727	-6.20846	-5.75444	-5.95103	-6.04437	-6.11678	-8.39246	-7.1075	-1.14643	-6.96491	-7.48033	-5.06595	-6.16878	-4.73423	-7.20879	-5.24085	-6.1607	-6.40237	-5.64515	-5.43277	-6.22943	-6.17023	-5.8942	-6.51153	-5.50272	-5.80368	-5.67075	-6.2555	0.128208	-5.65103	-5.72138	-5.60297	-7.38293	-4.9008	-6.04458	-6.30601	-5.15289	-4.66673	-5.1584	-6.97407	-6.66956	0.632373
cg01564380	5.9292	-4.86951	5.28769	-5.62275	4.87625	6.13304	-1.65477	4.4261	-1.48412	-1.46607	4.6245	-3.49827	-0.230914	5.5933	5.40166	-0.737411	-1.94342	6.32222	-2.65465	-1.38876	-0.928789	-1.73337	-1.28268	-5.27397	4.7746	5.8542	-2.14104	-3.24749	-0.685526	5.09153	-1.36487	5.75623	-1.60089	-1.3345	4.73569	-1.51189	4.78087	-1.33655	5.91819	5.24933	-1.24793	5.72507	-1.14918	5.38569	-2.60397	5.80503	-1.36018	5.44338	-3.42003
cg01566312	4.04553	-0.80447	3.70272	-2.29588	3.42557	4.49794	-0.859394	3.53715	-2.29857	-0.309754	3.3043	-0.735462	1.61885	3.56929	3.3662	-2.5263	-0.367122	4.31761	1.02557	-0.0177335	-4.72126	-0.141231	0.480371	-0.6006	3.26416	3.10503	-1.38028	0.225978	0.523169	3.53567	-0.44035	4.07245	-0.532176	-0.333026	3.43937	0.155912	3.42754	-1.01351	3.56438	4.10217	0.0599802	3.82347	0.204954	3.53996	-1.94828	3.67167	-0.354313	4.50192	-2.26615
cg01570265	5.34087	-2.88248	5.49178	-3.06734	5.82516	5.48486	1.66793	6.32781	0.120907	1.38626	5.67147	0.322619	4.70926	5.89223	5.85495	3.10935	2.62023	6.29866	2.90037	2.34374	0.533749	1.10341	3.0625	-2.4136	6.10124	5.60839	0.673932	-1.80618	4.49708	5.90208	1.75528	6.13103	3.81407	1.41802	5.4717	1.40254	5.61112	1.61056	6.72991	5.59178	3.59991	5.91928	4.84297	5.29856	1.22473	5.23993	1.63062	6.74583	0.615812
cg01571760	2.60433	-4.55445	3.17556	-5.46106	-0.281771	3.28907	-1.05016	3.23901	-2.91727	-1.66395	2.71047	-3.97637	-0.681786	3.3657	2.84673	-4.26042	-1.66428	3.08578	-2.79608	-1.32195	-2.78108	-1.48731	-0.960435	-4.3517	2.87401	3.50961	-3.71305	-3.40803	-1.23466	3.2488	-1.21961	3.64818	-2.58248	-1.37874	3.08076	-3.08467	3.03159	-1.20548	3.12493	2.91797	-2.2916	2.72995	-1.23108	3.54438	-4.95907	3.06895	-1.37181	3.95465	-3.90606
cg01571977	5.28133	-4.2307	5.20458	-4.70533	4.51942	4.89612	0.659535	4.77037	-0.418991	0.116627	4.83486	-2.26839	0.895546	5.02276	6.10085	-1.04422	1.31145	5.29662	-0.0836136	1.52748	-1.36605	0.338778	1.16978	-4.19767	4.84372	5.0134	-0.474636	-2.16149	2.27326	4.59695	0.549091	5.38611	-0.203811	0.932933	5.31495	-0.739443	4.77976	0.658609	4.55725	5.35522	0.678975	4.75679	1.50431	4.84362	-0.342496	5.11921	0.758018	4.8901	-3.20173
cg01574644	1.05361	-6.97412	1.35754	-5.72089	1.29599	1.12752	-3.93398	1.46777	-4.90987	-3.34774	0.281645	-3.72977	-2.52928	0.977414	0.561713	-3.29946	-2.88781	-0.244891	-4.53021	-3.66778	-5.19177	-2.49464	-2.29659	-5.28123	0.943564	0.323642	-4.18339	-4.18288	-3.29439	0.805655	-2.18798	1.6958	-2.51331	-2.79711	1.46017	-1.90867	0.755316	-2.0982	1.16288	1.69998	-1.84118	1.09333	-2.27712	1.06024	-4.39454	0.940892	-2.65711	0.952722	-4.7487
cg01578442	3.28454	-5.57952	3.19852	-5.66916	3.56963	2.69211	-2.42897	3.17266	-2.97751	-1.92388	3.08698	-3.01697	-2.99981	3.46592	3.24248	-1.2717	-1.6446	3.22603	-1.77625	-1.80069	-2.38599	-2.30325	-1.23585	-5.86618	3.53046	2.81768	-2.79608	-3.13429	-3.62361	3.40206	-1.82557	2.35556	-1.42972	-1.77355	3.42732	-1.51667	2.9856	-2.1049	2.62976	2.49882	-0.356024	3.19536	-2.0114	2.02302	-1.77118	3.18578	-2.18082	3.08224	-2.14783
cg01581024	5.16846	-3.78226	5.441	-5.65801	4.43921	5.6419	-2.63078	5.58025	-1.10716	-1.64268	5.44316	-4.05872	-2.73736	7.82021	4.49424	-3.49109	-2.73082	4.70923	-3.56277	-2.24911	-4.0162	-1.86677	-1.9467	-4.83967	6.42314	4.82894	-3.21801	-3.65172	-3.22381	5.32067	-2.2114	4.84924	-2.76293	-2.21838	5.42535	-2.38805	4.36187	-2.12879	5.3946	4.87322	-1.85189	6.05959	-4.68167	6.12975	-3.96746	4.62003	-1.84149	5.25568	-4.25057
cg01583485	5.58632	-5.20533	5.20475	-7.23582	5.1961	5.8318	-0.979907	6.5731	-4.52997	-0.82646	5.26097	-4.59906	-5.39933	4.85775	5.24001	-2.34852	-2.70677	6.15353	-3.84303	-1.72922	-3.10118	-1.12891	-2.18901	-5.28114	5.5476	5.36802	-4.08304	-3.63634	-3.31602	5.33309	-1.14833	4.57723	-2.54722	-1.42376	5.91198	-2.49088	4.77127	-0.81684	3.92827	5.30019	-2.10964	4.90848	-4.68127	4.88109	-3.74341	4.80101	-0.991998	5.73993	-3.21236
cg01583875	-2.69649	4.79965	-2.88053	5.22657	-3.90568	-4.71154	4.27727	-3.6776	4.67651	3.81498	-2.77334	4.69989	5.29732	-3.47999	-2.53507	5.2592	4.79192	-4.45529	3.88006	4.61188	4.85599	4.29717	2.70752	3.82216	-2.2683	-1.82619	5.17758	3.73254	4.51422	-2.55385	4.18794	-3.06255	3.67599	4.06777	-3.69311	2.97743	-3.56919	4.11434	-2.86408	-1.41959	2.79488	-4.38336	4.35357	-1.55153	3.99709	-2.96265	3.99495	-3.80668	5.97731
cg01586351	-5.16928	2.36525	-5.74909	3.15261	-6.42332	-5.78244	1.86966	-4.89139	2.59621	1.00803	-4.89632	2.6572	1.53934	-5.20919	-5.32624	2.35739	1.53694	-5.38882	1.55001	1.53219	2.57233	1.48646	1.17961	3.39727	-5.08529	-4.89737	2.06613	2.33481	1.44314	-5.17454	1.47358	-4.59448	1.80263	1.46945	-4.88852	2.16042	-4.87455	1.76464	-4.95602	-5.06526	1.25056	-5.19156	1.21524	-5.76697	2.23982	-4.71525	1.32981	-4.84379	1.80088
cg01587049	4.17977	-4.80125	5.02687	-6.02024	4.54331	4.68205	-1.38158	5.54031	-3.75827	0.00797704	5.57927	-3.90351	0.933299	5.5075	5.27195	-2.57976	-1.0414	5.96866	-3.31365	-0.238979	-3.10366	-1.33935	-0.213332	-4.8071	5.39099	5.25874	-3.42242	-3.60526	-0.0616972	4.86633	-0.89956	5.54467	-1.87869	-1.24203	4.82243	-2.609	4.46565	-1.29174	5.74081	4.90166	-1.52177	5.1009	-0.488173	4.5623	-3.22406	4.58716	-1.22271	5.28654	-3.30173
cg01588725	5.13775	-4.25577	5.36214	-6.08749	5.48137	5.56978	-1.70369	5.34237	-2.90835	-1.3463	5.93911	-1.89764	-1.93515	5.72815	6.15808	1.01908	-1.26325	4.81663	-0.0829599	-1.46936	-0.795258	-1.64698	-0.97651	-4.20999	5.06317	5.03017	-1.90892	-2.70481	-2.95642	6.14296	-1.51558	5.15631	0.470313	-1.37172	6.43901	-0.10843	7.66534	-1.67719	6.90567	5.53233	-0.32186	5.76317	-1.27031	6.06597	-1.31013	4.90166	-1.54321	5.96834	-0.0455876
cg01591343	5.57781	6.74111	4.78167	5.99321	5.025	0.268162	0.498802	5.64975	5.72735	4.61215	0.351812	0.501837	0.319535	5.60615	5.06023	4.39818	6.44898	5.29208	5.91865	6.96222	0.653527	0.423235	0.670118	0.322336	5.14858	5.01605	6.72465	-9.21496	-6.92468	4.71006	5.91744	-11.2032	-13.2452	-11.684	0.145561	0.176951	0.448626	0.459178	5.90374	0.359813	0.758384	5.01941	6.6182	0.219079	0.336001	5.08167	6.37132	5.16606	5.58717
cg01593596	3.71057	-4.51702	4.61236	-6.75899	5.21368	6.0984	-1.25366	4.23428	-5.17261	-1.27762	3.32141	-3.2022	-4.09692	4.46217	4.64039	0.567384	-1.74438	4.98022	-1.01844	-1.525	-0.70365	-1.34817	-1.34684	-5.73866	3.95987	4.09145	-2.87503	-2.88742	-3.59338	4.07947	-1.06163	4.64262	-0.344088	-1.24148	4.15017	-1.92729	4.61279	-1.34409	5.22977	3.18168	-1.20706	4.04342	-3.02859	3.69638	-2.39866	4.17808	-1.19044	5.2904	-2.40498
cg01593857	4.36537	-1.39777	5.4209	-5.94911	5.39456	5.03512	0.0367614	5.13925	-1.24955	1.00643	4.96812	-2.23196	2.50361	4.80311	4.90361	-1.56821	1.07403	4.65124	-0.716947	0.656556	-1.43179	0.756877	1.41331	-3.51789	4.72487	4.44061	-0.910487	-2.8268	2.195	4.54937	0.784286	4.68251	-1.48944	-0.103588	5.85168	0.462481	4.44537	0.342317	3.61466	5.03586	1.97876	5.38248	1.46402	5.37604	1.24109	4.76243	0.648079	4.51967	-2.17001
cg01594260	0.154451	-0.0349329	0.11986	0.0758215	-0.167031	2.0367	3.34805	-0.0731887	0.112883	-0.0582692	-8.36836	-9.24037	-11.4905	-9.37459	0.0758104	-1.58148	-0.0896949	-0.2626	-0.810226	0.0132158	-11.4193	-8.36005	-9.35581	-0.0483739	3.42796	-8.26279	-9.84006	2.62156	4.20875	-0.190574	-0.278153	3.012	1.01381	3.16278	3.31073	1.88165	-0.252645	0.00619447	-0.0975745	-0.0202929	-7.94021	-8.51259	0.0228401	0.088361	-0.702815	-8.98871	-9.13097	-0.204452	-0.194724
cg01594830	3.04868	-5.12169	3.09934	-6.49098	3.53183	2.74644	0.213231	3.19648	1.28829	-0.294684	2.39878	-4.33608	0.136054	3.97991	3.10178	-0.443846	0.737244	3.20858	-0.508833	0.293772	-0.420637	0.023267	0.350528	-3.52361	3.62113	3.03075	0.504823	-3.50445	0.247252	3.08948	-0.0394013	3.58457	0.71222	-0.127157	2.52401	0.299061	3.10018	-0.271107	3.36004	3.21505	-0.97881	2.87837	0.259214	2.72465	-2.12388	2.87262	0.111266	3.12144	0.0661417
cg01595397	0.980565	-6.19654	0.987475	-6.66345	0.823365	1.09992	-0.765946	0.701569	-3.90394	-0.530454	1.1092	-5.48781	-0.664982	1.26822	1.03915	-5.26522	-0.817873	0.979487	-4.62228	-0.710059	-6.27706	-0.390687	-0.157847	-6.8653	1.23849	1.27922	-3.12347	-4.51299	-0.656005	0.972421	-0.503444	1.05431	-3.59158	-0.708711	1.00826	-2.62941	1.16914	-0.727456	0.749232	1.30848	-2.33252	1.24787	-0.653166	1.13123	-4.54219	1.35037	-0.11873	1.563	-5.40048
cg01597224	4.30641	-2.3302	3.92422	1.82105	4.02218	4.79605	-1.43878	3.92102	1.66608	-1.0985	3.14912	4.32877	-0.592606	3.11469	3.07358	-0.375006	-1.23205	4.26533	0.134148	-1.01127	-0.955565	-1.23795	-0.116267	3.10544	3.98847	3.67817	-0.185698	3.41249	-1.28581	4.05958	-1.05733	3.8634	-1.7678	-0.753423	3.79727	2.52476	3.83112	-1.07719	4.23627	3.74376	-0.0801206	3.35403	-1.03324	3.75361	-0.970856	3.72545	-1.08495	3.81412	-1.82668
cg01597784	2.53833	-5.88713	2.21901	-4.25526	2.58537	1.63313	-0.941662	2.45638	-1.71886	0.0350898	2.54757	-3.03403	-0.101513	2.42171	2.60975	-4.74641	-0.424169	2.20325	-3.15585	-0.212363	-2.32616	-0.215833	0.0664694	-3.40461	2.56497	2.35455	-3.34053	-1.16045	-0.0222433	2.38814	-0.500434	2.26952	-3.0281	-0.662568	2.09796	-1.56194	2.32762	-0.633934	2.54588	2.70391	-1.6256	2.34841	-0.375042	2.38703	-4.4354	2.86881	-0.190542	2.33256	-4.98804
cg01607771	4.00034	-4.2869	3.98533	-6.17497	4.60606	4.04663	-2.42749	4.53055	-2.52796	-2.2985	3.95611	-3.7409	-3.97809	4.5619	4.58408	-0.750003	-1.69251	5.07504	-1.73369	-2.09476	-1.77701	-2.41993	-1.31806	-5.32621	4.6535	4.81074	-2.70665	-2.88815	-3.69573	3.80875	-2.15851	4.23767	-1.45351	-2.12658	3.72308	-1.67069	4.01237	-2.38419	4.29459	3.93891	-1.09566	4.62919	-2.53099	4.01296	-2.58035	3.80031	-2.44652	4.60355	-3.10044
cg01608425	3.37097	2.60159	2.48503	3.75156	2.67963	-1.97825	-3.39335	2.67166	3.79237	3.81217	-2.26372	-2.7162	-1.84955	-2.96415	3.19207	3.53397	4.15412	2.45538	3.91245	4.43214	-2.66735	-3.83787	-1.56715	-2.39589	-1.03208	-2.39749	-4.62636	3.46512	3.89105	3.38592	4.0692	2.78214	3.75579	4.20973	-3.66062	-4.96844	2.8878	4.589	-1.63551	3.81917	-3.56319	-4.56571	-4.73844	3.42214	3.99598	3.97118	4.2946	-28.1712	-4.14428
cg01608477	4.82765	-4.01982	4.92463	-4.51194	5.53571	5.4403	-1.22807	5.56557	-2.5549	-1.09385	4.41516	-2.11609	0.722657	5.74387	5.96948	-2.09197	-0.451449	5.51424	-0.599317	-0.351386	0.347096	-1.32958	-0.0473835	-3.68465	4.97821	4.38667	-1.69468	-3.27342	-0.0114104	6.60307	-1.07872	4.96029	-0.939168	-1.25944	6.66813	-0.62237	4.51939	-1.1905	6.0812	6.21118	0.278788	5.59656	0.35123	6.04892	-0.87572	4.11356	-1.04339	5.35774	-2.3681
cg01609268	4.56781	-2.15767	4.72043	1.41603	5.2329	4.98488	0.900784	4.15886	1.33714	1.9469	4.44305	1.53161	2.17087	4.11776	5.5072	-3.18658	1.12191	4.33759	-2.46538	1.35875	-3.32448	1.43972	1.1408	1.69244	5.09794	4.48829	-1.68513	0.454165	1.26339	4.87373	1.20515	4.64277	-1.83564	1.36349	4.99382	1.58995	4.01804	1.32447	4.85458	4.50181	-0.748692	4.6612	1.11336	4.07216	-2.83494	4.2578	1.24984	4.2492	-4.40331
cg01610844	3.48448	-3.09147	4.03754	-4.5802	3.99941	4.23524	-0.36408	3.89558	0.723199	-0.524686	3.91678	-2.15077	0.00870113	3.73975	3.90362	-1.41895	-1.52798	4.05717	-0.991505	-0.888437	-1.67492	-0.594596	-1.29467	-4.59993	3.78637	3.85473	0.173268	-3.11915	-0.32765	3.46884	-0.414102	4.10842	-1.18916	-0.551951	3.87852	-2.39222	3.8489	-0.38453	4.17337	3.24423	-1.68406	3.68123	-1.03243	3.71919	-2.97578	3.79228	-0.366057	3.96008	-3.77704
cg01611280	5.38011	-3.39584	5.38976	-3.7622	5.41307	5.20916	-0.971138	4.40912	-2.23818	-1.10799	5.5695	-2.48491	-0.703079	5.74205	5.35832	-0.132182	-0.731043	4.97138	-0.44837	-0.631067	-0.740506	-1.01342	-0.567671	-3.55895	5.31502	5.10399	-1.24854	-2.2628	-1.19724	5.22282	-1.00941	5.31334	-0.0800927	-0.792234	4.88206	-1.50477	4.31018	-1.20919	5.01935	4.83852	-0.582539	5.16725	-0.938565	4.59615	-1.35411	5.32399	-1.12158	5.24942	-1.5435
cg01612247	4.37698	-5.57937	3.86502	-6.47792	4.46712	4.47579	0.535603	4.51441	-3.59992	0.652096	4.3874	-4.89537	1.36674	4.13532	4.66531	-0.98181	1.26115	4.37407	-2.51253	0.801967	-2.65834	0.635619	1.04029	-6.85426	5.70267	4.68133	-2.59165	-4.61945	2.11008	3.78661	0.898948	3.86887	-1.11925	-0.0814911	4.36244	-2.23941	4.19354	0.545288	3.84178	3.80484	-0.0194085	4.48277	1.49716	3.4342	-1.19975	3.72106	0.623758	3.82848	-3.8688
cg01612545	2.96579	-2.48576	3.90945	2.28228	3.79039	3.17847	3.45748	2.87662	1.38819	3.21551	3.23849	3.10531	4.10327	3.83105	3.83476	-2.94902	3.55822	3.73008	-0.381522	2.77835	0.380675	3.83745	2.96955	-0.149461	4.25914	4.26393	0.60843	2.11792	4.01046	3.43852	3.43551	3.48894	1.03658	3.31853	3.63336	0.821161	3.73514	3.69574	3.14621	3.56996	0.591735	3.73981	3.30404	2.73202	0.600189	3.05879	3.87775	4.83107	-0.983706
cg01613271	4.89616	-4.26631	5.02204	-4.1341	3.97005	5.40018	0.185752	4.51626	-3.19271	0.0556587	4.4578	-3.04799	-0.749373	4.94749	5.1157	-0.981369	0.0195089	5.22756	-2.17749	-0.181269	-2.33371	-0.404433	0.301933	-4.14882	4.9101	4.93137	-2.09075	-1.29076	-1.05408	4.35185	-0.263834	4.00525	-1.00373	-0.554503	5.28054	-1.13466	4.4504	-0.188428	5.34139	5.00556	-0.622534	4.78897	0.363153	4.72043	-1.92168	4.35994	0.026255	5.05909	-2.21769
cg01613954	3.12411	0.628271	3.28528	1.48504	3.59914	5.66498	1.81323	3.00395	0.723495	2.62197	3.24315	3.26281	2.97605	3.1065	5.78141	-1.1885	2.71831	4.28337	0.4662	2.14722	-0.980643	3.0297	2.1936	3.29025	3.63148	5.4266	1.66314	2.87429	3.39695	3.20772	1.78434	4.72459	0.629761	2.63418	3.29212	1.59008	3.82518	1.54602	4.3514	3.46656	1.33532	4.68757	3.568	2.49744	-0.76479	3.69616	2.35464	3.98259	-0.75563
cg01614658	3.47478	-4.23177	4.15675	-5.06241	3.01553	3.60616	-0.16396	2.60412	-3.80955	0.251488	3.46412	-3.45696	-0.733247	3.57129	3.01104	-1.93011	-0.0597044	3.39185	-0.489481	-0.0841715	-3.36692	-0.0920152	-0.0830065	-4.55383	3.13954	3.85407	-2.10084	-2.8173	-0.158068	3.66872	0.0903241	3.46334	-1.19078	-0.0207678	3.36668	-1.3645	2.8476	-0.0203007	2.77722	3.24355	-0.119596	3.57723	-0.212458	3.35786	-1.88868	3.58591	0.109924	3.17806	-2.48314
cg01615527	2.19882	-5.23636	2.9641	-5.64117	2.54676	2.44783	-0.958151	2.09207	-4.57481	-0.631747	1.71552	-6.62149	-0.530876	3.20404	3.73892	-4.3213	-0.38902	4.00665	-4.86587	-0.163061	-5.3835	-0.726469	-0.408995	-8.35498	2.57821	3.2847	-4.20401	-4.5537	-0.852506	2.27075	-1.01874	3.36846	-3.83762	-0.320676	2.14615	-3.64108	2.30886	0.0138142	2.35682	2.62773	-1.96895	3.1483	-0.716891	2.29039	-4.90284	2.58308	-0.708851	3.1707	-4.31598
cg01616586	5.4656	-4.24996	4.32292	-6.17828	5.38447	6.11907	-0.599506	4.41744	-4.56634	-0.726214	4.8008	0.721358	-1.71039	4.10907	4.77598	-3.56285	0.381679	5.53771	-1.04212	-0.373044	-2.55857	-0.565884	-0.559549	-5.12404	4.9183	4.84608	-2.67159	-2.23343	-0.48245	4.87061	-0.552186	5.83114	-1.79788	-1.0139	4.16642	-0.446318	4.52874	-0.584242	5.64854	5.63718	-0.529561	3.79108	-0.760159	5.10073	-1.07707	5.23017	-0.727011	4.15989	-2.44547
cg01627770	-6.82101	2.37564	-7.04157	0.83134	-6.86801	-6.82508	1.1896	-7.39244	-0.937785	1.11232	-5.99887	2.30339	-0.5698	-6.55567	-6.82698	1.46943	0.923936	-7.9146	0.927324	0.983912	1.11051	0.845575	0.240678	0.839295	-6.09807	-6.19378	1.59285	0.946023	0.0381457	-6.14265	1.07332	-6.86912	1.27494	1.26378	-5.84522	1.21106	-6.16853	1.69411	-7.02602	-6.13669	0.290889	-6.0829	0.333449	-6.18178	0.0983712	-6.44186	1.59296	-6.21049	-0.150945
cg01630765	-2.52398	-1.87996	-2.1031	-1.52048	-0.466728	-1.81745	0.350828	-1.03686	-0.220122	0.682771	-1.74857	-2.7095	0.11468	-1.57686	-2.11019	-2.85159	0.618756	-1.62357	-1.72814	-0.186975	-2.86647	1.22771	-0.220142	-2.57354	-1.49905	-3.0842	-0.338659	-2.85292	0.11431	-2.2738	0.645907	-1.40284	-2.65429	-0.314103	-1.24829	-1.58091	-0.755531	0.890666	-2.24746	-2.17488	-1.58531	-2.72418	0.632454	-2.54709	-2.04214	-1.56386	0.140344	-0.881382	-2.58895
cg01635117	2.39634	-5.98366	2.95873	-4.97809	3.30285	3.20356	-0.70376	3.64656	-1.66491	-0.813404	2.85427	-2.56233	-1.88033	3.26897	3.57892	-2.65583	-0.997754	3.02576	-1.31243	-1.13576	-3.55422	-1.07842	-1.06821	-5.19285	2.86419	2.37413	-1.37899	-3.12553	-1.86053	3.15472	-1.01454	3.43949	-0.99542	-0.601193	2.43546	-1.88589	2.66204	-0.532652	2.68736	2.3556	-1.14438	2.63823	-0.923255	2.90853	-2.79556	2.79326	-0.730256	2.79763	-2.47059
cg01635468	-0.729719	-5.28657	-0.365074	-0.840404	-0.0592919	0.191197	-2.19688	-0.0941796	-3.11631	-0.862253	-0.311302	-3.63595	-1.94454	-0.244861	-0.80205	-6.26853	-1.29577	-0.374803	-5.24736	-1.40863	-7.54042	-1.41084	-1.26433	-2.03668	-0.899618	-0.657334	-5.29259	-0.944768	-0.198754	-0.394811	-1.43614	-0.421919	-6.225	-1.5169	-1.13671	-2.70073	-0.355479	-1.80837	-0.630655	-0.686134	-4.24921	-0.92256	-1.09144	-0.714801	-5.77108	-1.01276	-0.010598	-0.147788	-7.56533
cg01636080	-5.21049	3.75517	-5.17446	1.67604	-6.29349	-5.53926	0.924867	-4.56217	-3.94547	0.89751	-8.41234	1.20197	2.13119	-8.12526	-4.7422	-0.677549	0.374187	-6.03197	-0.457949	0.413813	1.09475	0.928442	0.46493	-0.211519	-5.95777	-7.87334	-1.75185	1.78789	1.98583	-6.41884	0.88037	-5.19305	0.284692	0.654411	-4.57387	-1.34101	-4.99815	0.835885	-5.61943	-6.59698	-0.469141	-5.49568	1.26725	-6.99229	-0.15242	-6.17666	1.00607	-5.42699	0.693748
cg01637563	4.92971	-6.62188	5.50028	-6.87223	6.1873	5.81626	-1.03364	5.31954	-2.13531	-0.674672	6.1067	-5.15242	1.81123	5.47382	6.12967	-0.270685	-0.871279	5.72426	-2.41513	-1.05139	-1.01209	-0.753329	0.0632841	-5.83427	6.55427	5.11975	-2.83702	-3.94608	-0.0293963	6.1969	-1.05444	4.68845	-1.6438	-1.06058	5.93027	-2.57085	4.95164	-0.948004	4.81215	5.50732	-0.966108	6.16325	0.101664	4.8887	-3.06504	6.16626	-0.965733	5.32649	-0.944138
cg01644285	4.07811	-4.16272	4.33481	-4.53763	5.45738	6.50234	4.10719	4.14588	6.13883	3.84902	3.73569	-1.07926	3.16283	6.25707	5.08013	1.46577	2.71427	4.50223	3.0026	2.9544	-0.647981	3.12675	2.13382	-2.41478	5.44735	4.35801	3.68777	-2.65586	3.63961	5.60855	3.56935	5.89924	2.07856	3.16782	5.24028	0.605827	5.21636	3.98585	5.39565	4.43534	2.34366	4.92909	2.99951	4.84824	0.366318	4.35573	3.63358	4.1823	0.854916
cg01644791	3.62076	-4.2129	3.7238	-5.14036	3.34188	3.4524	0.220498	3.31689	-1.28436	-0.138759	3.48462	-2.51713	1.59651	3.56302	3.83486	-2.92306	1.05576	3.33673	-0.434182	0.853394	-3.22213	-0.0517502	0.590203	-5.05039	3.3221	3.58936	-0.783234	-2.72404	1.72271	3.36903	0.308615	3.2911	-0.650151	-0.0626922	3.65478	-1.30259	3.27665	0.203502	3.68005	3.97962	0.0224643	3.33391	0.549396	3.73075	-1.2699	3.36659	0.594138	3.73511	-2.22385
cg01647724	4.05574	-4.36041	4.27936	-4.82538	4.78772	4.18831	-0.517191	4.39378	-3.87545	-0.26471	4.00929	-3.33959	1.08887	4.62537	4.2634	-3.44458	-0.170326	4.25295	-1.89462	-0.327729	-3.6264	-0.123748	0.241169	-3.92324	4.31036	4.23618	-2.2563	-2.98488	0.880808	4.24169	-0.312443	4.06248	-1.70404	-0.398909	3.9294	-1.07193	4.30467	-0.314028	4.8481	4.0679	-0.0258788	4.24501	0.194792	3.86467	-2.09828	4.13694	-0.481613	4.98748	-2.22617
cg01650159	5.73454	-3.16507	5.81092	-3.49835	5.44863	5.49325	0.471645	5.03073	2.46697	0.534611	5.349	-2.10418	2.57316	5.94758	5.02224	-2.53211	0.880237	5.47123	-0.481712	0.751796	-1.46523	0.430911	1.02677	-3.17433	5.60271	6.1082	0.698588	-2.17393	1.07255	4.81702	0.643279	4.70327	-0.757428	0.242231	5.5556	-1.25244	5.23774	0.45514	4.93603	5.24738	0.318634	6.36591	1.15135	5.21741	-0.922847	5.85803	0.40969	5.24201	-1.35591
cg01653532	3.56289	-4.65443	3.83206	-5.38636	4.78766	3.54879	-3.16304	3.59865	-4.56335	-2.96803	3.40417	-3.56606	-4.09595	4.18759	3.63705	-1.93973	-2.81812	3.75501	-2.09082	-3.16564	-2.37241	-3.10123	-2.43267	-4.83454	4.26847	3.45117	-3.03515	-3.67753	-4.51775	3.9623	-2.797	4.0413	-1.9428	-2.91505	3.60541	-2.34238	3.78042	-3.40741	3.84142	3.96734	-1.47442	3.97432	-4.04226	3.73636	-2.22531	3.78754	-3.11675	3.73521	-2.73644
cg01654566	3.47	-2.70341	3.48511	-4.53432	3.60451	3.7478	-1.17369	3.40944	-2.12492	-1.24287	3.7199	-2.67421	-1.76735	4.05921	4.05316	-1.1298	-0.768646	3.1494	-1.32359	-1.07572	-1.85938	-1.1491	-0.56531	-2.73078	3.26062	3.34223	-1.58624	-0.910911	-1.68182	3.37703	-1.07101	3.52814	-1.28473	-1.09849	3.72026	-0.489027	4.018	-1.26255	4.12491	3.5525	-0.595805	3.40018	-1.18494	3.42387	-1.64941	3.44185	-1.06343	3.82496	-2.41534
cg01655290	3.72624	-1.45609	3.56761	2.73991	3.9141	3.97031	3.26236	3.2506	0.72494	3.67577	3.34192	4.6582	4.9715	3.76186	3.90861	-1.35533	4.09509	3.63423	2.3798	3.73278	-1.03151	4.14522	4.23958	5.06799	4.90954	3.15949	0.46168	3.81595	4.93724	3.6552	4.60795	3.87343	-0.281947	4.58942	3.58973	2.09007	3.91843	3.99867	3.92808	3.36399	3.13519	3.8413	4.48541	2.91223	2.06155	3.39458	3.75113	4.13323	1.0416
cg01667909	4.48114	-4.33114	3.94817	-5.2441	4.50317	3.31802	-0.621808	3.86138	-3.49558	-0.0353775	4.23531	-1.79977	0.36133	5.43302	4.33352	3.90184	-0.812497	3.77697	0.796503	-0.701012	0.343345	-0.173972	-0.473709	-4.30806	4.58662	5.14895	-1.07531	-2.58131	-2.18081	4.59891	-0.214629	4.20277	2.5036	-0.12958	4.55435	0.336373	3.72619	-0.31927	3.70114	4.47442	0.377945	4.40695	-0.654354	4.68167	-0.439371	3.79	-0.328931	3.83359	0.1471
cg01669185	6.44107	-0.450748	5.2185	-4.95869	7.86265	5.9209	0.837497	4.89668	-0.734669	0.229837	5.79369	-0.366212	0.0298678	6.34538	5.05995	0.183051	1.13815	5.97656	0.438429	0.921229	-0.738567	0.68767	1.46158	-4.74266	6.15787	4.78875	-0.364524	-0.746331	0.415599	6.0582	0.546474	5.19627	1.28928	0.770619	5.03912	-0.418528	6.06371	0.213913	4.9943	5.51089	-0.161183	4.66522	1.26344	7.31033	-0.767607	5.55357	0.440144	5.90734	-0.461032
cg01671785	-1.55604	2.25896	-1.67978	-32.7987	-0.486193	-0.40058	1.56152	-0.267235	1.09057	1.2439	-0.855477	1.6966	0.725171	-11.1997	-0.419037	-2.00345	0.966378	-0.447813	-0.989949	1.57337	-0.787823	1.60982	0.767365	-0.297655	-1.24386	-3.88134	-2.8782	1.8985	1.05514	-1.27636	1.1556	-0.36558	-2.90097	2.34367	-1.01877	-0.884082	-4.86195	-1.78243	-0.641911	-2.53154	-0.446829	-1.48242	0.86231	-3.87208	-0.507431	-0.0309591	1.36222	-0.385802	1.00133
cg01672080	1.5667	-5.03759	1.84526	0.683953	2.28114	1.21967	1.5541	1.36331	-1.75933	1.15024	2.29285	2.88391	2.45388	1.96063	2.11523	-2.78421	2.2163	2.32564	-0.545915	2.04451	-5.66514	1.68079	1.47548	-0.540358	2.3874	2.23524	-1.30128	2.73813	2.30473	0.727685	0.187259	2.57532	-3.00805	1.76234	1.29349	-1.57257	1.02399	1.73603	2.14156	2.24794	-1.56625	2.05343	2.27513	2.6074	-3.43769	1.52291	1.72925	3.15011	-3.01791
cg01672268	2.75114	-6.43951	2.65935	-6.98216	3.39259	2.10824	-2.45942	2.30362	-3.872	-2.02747	2.48302	-5.11828	-2.86661	2.67782	3.07567	-4.57833	-2.267	2.47895	-4.01868	-2.09843	-5.3731	-2.93859	-2.4847	-10.0511	3.24716	2.54381	-4.28102	-4.86102	-4.41175	2.81047	-2.29473	2.84935	-2.82073	-2.99134	1.62251	-4.08388	2.27703	-2.02664	2.7598	2.47565	-2.8156	2.05312	-3.24384	3.14952	-4.55442	2.36161	-1.92079	3.07952	-5.66711
cg01674417	2.156	-4.49172	2.88194	-4.00661	1.79428	2.1505	1.14261	1.73031	0.432591	1.43983	2.63499	-0.509214	1.49908	2.78236	2.24943	-3.1875	1.74299	2.20602	-2.19646	1.14762	-1.21065	1.85763	0.695343	0.218257	2.22806	1.91712	-1.66774	0.157112	1.99532	2.03591	1.38824	1.91581	-0.328549	0.930931	1.94367	-0.18012	2.38334	1.33184	2.26865	1.89295	-0.192468	2.05267	1.28305	2.28706	-0.890357	2.12204	1.93914	1.99885	-2.76865
cg01679611	-4.02636	2.82032	-5.04119	1.76744	-5.03241	-4.52	3.15965	-5.70563	4.24378	3.07798	-4.6587	3.40468	2.3662	-5.27965	-6.13514	1.24604	3.6587	-6.79228	1.53477	3.00294	0.99589	2.99761	1.78219	3.08984	-4.67076	-2.95611	2.78082	2.61651	2.71519	-5.78781	3.13699	-5.55618	2.06408	3.53619	-5.22763	3.14178	-5.76538	3.82641	-8.30218	-2.83532	1.22526	-4.25547	2.51234	-4.49297	1.00773	-7.13567	3.63825	-4.48837	2.96249
cg01681098	-6.5087	0.98155	-8.16918	2.29481	-6.64357	-5.84134	1.36313	-7.30621	2.60035	1.15885	-6.04288	1.76813	1.77461	-7.51704	-6.15233	1.52827	1.1982	-6.58274	0.358733	1.78452	1.76223	1.44116	0.819205	-1.7947	-6.90117	-5.91362	1.08311	1.36542	2.37151	-6.94144	1.47454	-6.17528	1.94397	1.30862	-6.2228	0.688966	-7.39562	1.92334	-6.05025	-7.15303	0.219671	-6.67525	1.28783	-6.88577	1.10172	-6.31111	1.68236	-6.43534	1.89375
cg01681367	-5.09065	2.14778	-5.80363	2.43977	-6.60332	-5.32343	2.57655	-5.75709	2.22146	2.78496	-5.08127	2.28173	3.46149	-5.8221	-5.71531	2.51624	2.44296	-5.67733	1.71527	2.7081	2.80492	2.80819	1.67627	2.71298	-6.05611	-5.22449	2.18034	1.62798	3.48401	-5.04017	2.24789	-4.96252	1.7041	2.64964	-5.19087	1.55383	-5.26171	3.08743	-5.09184	-5.33838	1.11079	-4.91848	2.90619	-5.37468	2.50179	-5.91868	3.22071	-4.4923	2.15668
cg01681502	2.79285	-2.71516	3.06952	-0.833658	3.54148	2.77986	1.37687	2.90659	-1.0072	1.3071	2.63549	1.70524	2.57596	2.94477	3.3663	-2.55774	1.47009	2.18827	0.119798	1.55066	-3.07036	1.44377	0.762065	0.319729	2.75868	3.64806	-1.01992	1.14713	0.787079	2.23588	1.638	3.41111	-1.48593	1.98627	3.33861	0.140579	2.70685	1.0735	2.88874	2.73572	-0.33759	2.8679	0.629726	3.22433	-2.69334	3.14063	1.13869	3.7352	0.15567
cg01683243	-4.77258	4.05745	-5.61104	4.97103	-4.54906	-4.47316	1.99994	-4.01827	2.89568	2.0839	-4.98637	3.38822	2.37874	-4.75101	-5.59931	1.71784	2.17622	-5.2829	2.21526	2.05406	2.31196	2.20443	1.71632	2.57873	-4.5109	-4.30173	2.95785	2.69577	2.82354	-5.41814	2.67534	-4.42184	1.83577	2.12396	-5.05793	2.01753	-5.04491	2.34976	-5.25407	-5.26182	1.49123	-5.39601	1.48983	-4.31227	2.32085	-4.4305	2.35546	-4.24721	1.80694
cg01685883	-5.37191	2.7953	-4.60245	3.87373	-4.85207	-4.24264	-1.16419	-3.93729	0.280451	-0.95754	-4.58232	2.8188	-3.40217	-4.60274	-4.50677	-0.396776	-1.25701	-5.26053	2.63828	-0.991379	-1.42184	-1.46794	-2.80332	2.88926	-4.15875	-4.328	1.56726	-3.60264	-2.15171	-4.1652	-1.44032	-4.94182	1.87709	-0.697792	-4.82026	0.344756	-4.7605	-0.941643	-4.97057	-4.93937	0.66696	-4.01795	-2.40938	-4.63811	-2.64919	-4.66122	-0.8066	-4.4253	2.89375
cg01693138	-6.27424	3.52378	-5.64129	3.06137	-6.08999	-5.87869	1.49411	-4.75027	1.84983	1.72519	-6.11178	1.67804	2.18431	-6.6761	-4.90107	-2.94773	1.46911	-6.97867	-0.347115	1.29898	0.282247	2.12929	0.555756	2.86716	-6.87014	-7.43394	1.09431	2.25728	2.49004	-6.3415	1.45812	-6.23703	-2.92999	1.59139	-6.97728	0.0191393	-5.05369	1.42227	-6.91292	-8.02986	0.166335	-8.58875	1.45733	-7.7654	0.639217	-6.01203	2.05034	-6.23159	-0.328519
cg01698105	-10.0424	0.336194	-6.17308	-1.12105	-6.25583	-5.689	-1.48283	-7.09018	1.10585	-1.763	-6.901	-1.40373	-6.10953	-8.92398	-7.83738	-0.456877	-2.38685	-9.47774	-1.22716	-1.5419	0.109673	-1.75107	-2.26419	-2.41678	-6.87945	-8.98476	-1.15305	-1.84664	-4.62354	-7.71616	-2.49212	-6.95732	-0.182681	-0.1023	-5.90374	-1.49999	-6.99383	-0.575079	-7.31369	-9.40896	-1.91805	-7.90284	-6.6644	-6.55233	-0.686401	-7.46516	-3.17275	-7.00503	-0.683814
cg01699967	-5.5192	3.66966	-7.36842	4.07915	-6.53892	-5.69228	2.92359	-5.64219	1.55714	2.72979	-5.24159	3.3231	2.34153	-6.33921	-5.30962	1.17339	2.70497	-8.10479	0.843049	3.2435	1.75861	3.05852	2.4471	2.99711	-5.61639	-5.86703	1.2467	3.0772	2.97763	-4.86431	2.98467	-6.04366	0.880005	2.55993	-5.65393	0.696193	-8.21559	3.69377	-5.80392	-5.9719	1.42196	-5.40025	2.7435	-7.14184	1.76316	-6.13162	2.94185	-5.16351	1.17436
cg01701286	-8.88282	1.68439	-7.5347	0.785299	-6.54036	-6.01454	-1.56488	-6.61961	0.189133	-0.983232	-7.58171	2.03662	-2.90544	-9.19281	-6.09805	0.799177	-0.653892	-6.59271	0.468113	-1.45216	0.867623	-0.8991	-0.905621	1.97176	-7.04725	-7.40141	0.87036	-0.588189	-2.43021	-7.42951	-1.16639	-6.09566	1.2334	-0.441004	-6.54743	1.11622	-6.01674	-0.876729	-6.28725	-6.97926	0.407082	-7.13263	-1.08026	-9.18173	0.48409	-5.2587	-0.961121	-5.2594	0.105135
cg01703004	-7.35948	3.55885	-6.68314	4.17087	-6.33399	-5.61076	3.7678	-5.26984	3.48289	3.60658	-6.2286	3.54787	3.89415	-4.97638	-6.36641	3.76219	3.82738	-6.64808	3.07213	3.81777	4.29166	4.04283	2.62054	4.09871	-5.60495	-5.30385	3.40794	3.03109	3.59889	-6.44297	2.9332	-5.62277	3.09368	3.83816	-5.92866	2.94126	-5.79163	4.05135	-5.79755	-7.24376	2.34054	-6.67451	3.84669	-4.83506	3.25566	-7.29572	4.1841	-6.37381	3.48342
cg01706515	0.586894	-5.78237	1.48308	-11.3382	1.61905	0.93961	-1.77958	1.85038	-2.05898	-1.1134	1.22652	-6.53109	-1.51628	0.993521	2.21669	-5.34665	-1.52268	1.89256	-4.81833	-1.88901	-6.89665	-3.10804	-1.72343	-2.97972	1.25586	0.607083	-6.66796	-4.42708	-0.630603	2.081	-2.2966	1.86493	-3.20434	-2.27292	1.01159	-3.43761	2.01041	-0.630374	1.10635	2.42071	-2.45235	1.7963	-1.79834	1.05528	-4.41354	0.687545	-2.89368	2.3527	-4.68753
cg01708617	4.81456	-2.69828	4.48691	-5.03989	4.63926	4.55736	-3.83803	4.26281	-4.4391	-3.99385	3.59724	-3.57301	-4.64504	4.47564	4.05777	-1.44584	-3.96774	4.38407	-1.70288	-4.48988	-2.54128	-4.46127	-2.46626	-4.63812	4.19066	4.42715	-3.45537	-3.04842	-5.11701	4.09112	-3.23732	4.59768	-1.3356	-3.47181	3.8362	-1.9144	4.03405	-4.31771	4.57006	4.22312	-1.69194	3.79609	-5.08608	3.50536	-3.03199	3.99756	-3.38314	4.64483	-2.1492
cg01711360	-0.968332	-7.08386	-0.658386	-7.42309	-0.405066	-0.481327	-4.11819	-0.935651	-5.22901	-4.27703	-0.960413	-4.80112	-0.413571	-0.15982	-0.704125	-7.11566	-3.12821	-1.25658	-3.90537	-2.73628	-6.11724	-3.98667	-2.2508	-4.79946	-0.482685	-0.207227	-4.70631	-5.52483	-0.848625	-1.18649	-4.43662	-0.353364	-3.01736	-3.56566	-0.317499	-4.01815	-1.2805	-4.64692	-0.730239	-0.0176769	-2.0218	-0.307067	-2.03496	-0.514418	-3.43573	-0.71738	-4.07737	-0.334543	-4.19447
cg01712235	-7.51797	2.69056	-10.2958	1.86122	-8.57825	-8.54009	-0.115714	-8.29439	1.40602	-0.0154379	-7.76862	0.398273	1.1029	-8.07556	-7.96222	-0.474289	0.292452	-8.79441	-0.895447	0.194049	0.265958	0.230149	-0.556859	-0.0319584	-8.22298	-8.45467	0.361229	1.12124	0.390235	-6.70799	-0.190975	-7.08068	-1.22771	-0.183609	-8.05643	-0.628939	-7.02934	-0.307828	-7.40264	-8.83455	-0.6114	-9.8281	-0.248127	-7.35784	-0.462189	-7.81786	-0.113338	-7.9001	-1.33166
cg01714284	-6.00126	2.51102	-5.89973	1.84683	-5.3753	-6.21429	0.290202	-4.73707	2.21986	0.149785	-4.97002	2.6982	0.235245	-6.82156	-4.95405	-0.231143	-0.786127	-5.84565	0.838335	-0.133468	-0.403897	0.114055	-0.47848	3.50369	-5.97925	-6.63132	1.36216	2.17428	0.230334	-5.50573	-0.064605	-5.11941	-0.984636	-0.0770319	-5.45853	1.56531	-5.71482	-0.534922	-5.14197	-10.2494	0.930675	-5.66157	-0.712	-8.94796	0.55773	-4.95086	-0.153564	-5.91558	-0.439984
cg01716296	4.48834	-3.70788	5.43311	-4.68101	5.30477	5.16817	-1.10583	4.62876	-1.44182	-0.970154	5.36689	-3.5712	1.2819	5.17624	5.39568	-2.94857	-0.672527	5.22672	-0.94005	-0.630407	-2.7997	-1.11417	-0.0976507	-4.47979	5.24489	5.58568	-1.68247	-2.37872	0.970163	4.21384	-0.838134	4.72402	-1.01634	-1.10377	5.21709	-0.959955	4.79568	-1.23772	5.3727	4.46741	0.502393	4.6924	0.548063	4.99767	-0.738753	4.43273	-1.06925	5.19565	-2.59104
cg01720337	3.53579	-4.79792	3.59204	-6.11666	4.08191	4.04061	-1.94047	3.45905	-3.76477	-1.64415	3.55132	-3.46324	-2.19622	3.84647	4.24657	-3.674	-1.63906	3.72603	-2.09837	-1.81655	-4.38482	-1.78383	-1.49804	-4.97353	3.42711	3.5977	-2.47721	-3.39958	-2.89206	3.48486	-1.74085	3.70456	-2.58644	-1.86307	3.44973	-2.23051	3.60407	-1.98565	3.59655	3.09946	-1.25783	3.28317	-1.89135	3.22312	-2.83037	3.42575	-1.96985	3.92285	-3.00536
cg01722297	-4.02103	3.83094	-3.2352	4.44112	-3.30484	-2.65834	3.50574	-3.40878	4.23112	3.89426	-3.98478	4.01023	4.50674	-3.29892	-2.81587	4.56006	4.57893	-3.36284	3.90102	4.36195	4.67835	4.39954	3.88932	4.11221	-3.82639	-3.92986	3.81375	4.11157	4.24066	-4.06418	4.01852	-3.04019	3.1583	3.93197	-3.42196	3.32073	-3.22678	4.91944	-3.90198	-4.54328	2.94776	-4.01386	4.68907	-4.91422	4.07929	-3.86278	4.54179	-3.74026	4.33817
cg01724135	3.33141	-4.91863	3.92612	-6.17072	4.24216	3.35121	-0.862733	3.89956	-1.89204	-0.762868	3.27879	-0.252743	2.28198	4.71741	3.89782	-3.74195	-0.0674682	3.6141	-2.66554	-0.0370289	-3.00412	-0.150391	0.549271	-3.09765	4.33411	4.77024	-3.5825	-2.09086	0.863052	4.43968	-0.420171	5.14732	-2.31671	-0.673327	3.06665	-1.10791	3.61188	-0.799113	3.74588	3.43313	-0.976469	3.11626	0.685777	4.06355	-1.65013	3.50383	-0.623441	3.75056	-4.25822
cg01724319	4.7048	-4.44373	4.14814	-4.79105	4.43416	4.54552	-0.00485871	4.77756	-2.27082	0.0429006	4.1756	-2.63616	2.27494	4.75959	3.93692	-0.428921	1.33991	4.40412	0.782818	0.502034	-1.57684	0.335938	1.3828	-4.44642	5.08296	4.23651	-0.595606	-2.95231	1.98977	4.92106	0.274054	5.59181	0.129557	-0.0385268	4.54237	-0.499756	5.01308	-0.154587	3.83687	4.76189	1.7056	4.74468	2.80717	4.89602	0.0661854	4.01362	0.0573046	5.07705	-0.995677
cg01725626	-6.11907	3.14211	-5.92182	3.33636	-4.89081	-5.09701	0.983403	-6.08594	0.104912	0.585171	-6.25075	2.59527	-1.20879	-5.85785	-7.99418	1.18792	1.06741	-6.74932	0.695272	0.806801	1.89895	0.793847	0.0153791	2.20507	-5.96849	-5.94183	0.182649	2.24575	-0.254947	-5.94386	0.557771	-4.82962	0.22603	0.646839	-7.0896	-0.00679973	-5.86427	0.64556	-5.58682	-8.25089	0.0566598	-6.50467	0.15381	-7.31134	0.937575	-5.97274	0.403268	-5.23604	2.27968
cg01729887	-1.97564	-6.43222	-1.95391	-7.20279	-1.85589	-1.46445	-1.9952	-1.52408	-3.74611	-1.61777	-1.76583	-0.721796	-2.58364	-1.24188	-1.61873	-11.6235	-0.948741	-1.37026	-1.95737	-0.806293	-5.56695	-1.36392	-2.68021	-1.65593	-2.03452	-1.17954	-5.30703	-4.43726	-1.60462	-1.99191	-1.67291	-1.98615	-6.59352	-4.34484	-1.53028	-1.95862	-2.1318	-0.842058	-2.26296	-2.21174	-1.82088	-2.66374	-3.00164	-2.04871	-3.55158	-2.01511	-2.22409	-1.68205	-4.09262
cg01730970	-6.4912	2.60556	-7.92823	-0.504796	-7.96394	-8.38474	-1.70072	-8.22834	0.91354	-1.82826	-6.28797	3.28499	-3.10932	-6.52218	-6.9232	-0.161344	-1.69803	-7.64776	-0.497777	-1.7451	0.785342	-1.93482	-1.60992	2.73492	-6.62735	-7.14732	0.845618	2.37157	-2.27948	-7.23536	-2.23627	-6.51079	0.446182	-1.72497	-9.04942	1.0661	-6.47841	-2.19275	-5.66619	-7.65728	-0.576817	-7.6116	-1.40642	-7.08281	-0.777321	-7.77425	-1.93879	-7.25719	1.72865
cg01733284	5.41997	-0.262121	6.40521	-4.75836	5.86805	5.57889	2.95268	5.38011	-0.344367	2.62046	5.19712	4.44401	3.89978	6.22212	5.48219	-0.726473	2.18611	5.84861	-0.0736793	2.21203	-2.33454	2.83186	1.87098	0.917668	5.76073	6.03566	0.00382434	3.06747	3.43041	5.87719	2.7776	6.11616	0.759305	2.36137	5.29858	-1.18227	5.45534	3.30656	5.28765	5.46661	1.63788	5.73506	2.75044	6.19188	-0.722017	5.03261	3.09396	5.19254	-1.61591
cg01735363	3.44482	-5.07277	3.39293	-6.07963	3.65933	3.33652	-1.43659	3.31256	-3.74535	-1.34221	3.62764	-4.01141	-1.04682	3.28543	3.70892	-3.35607	-1.58303	3.34166	-1.91466	-1.47911	-4.03222	-1.57316	-1.39376	-5.62164	3.70335	3.54038	-2.89697	-3.14203	-0.718096	3.4896	-1.34446	-0.235595	-3.414	-3.07197	3.0153	-1.94678	3.40708	-1.44876	3.69415	3.13873	-1.25127	3.58602	-1.57638	3.27361	-3.15288	3.6209	-1.41849	3.2625	-3.83015
cg01743402	3.50701	2.50395	4.20663	0.693269	4.42613	3.86733	2.91098	3.3717	1.09042	3.42331	4.10005	4.82304	4.26609	3.86075	5.44857	-1.42658	3.70763	4.67625	-0.440534	3.33269	-0.981815	3.27816	3.1549	2.51564	4.28233	3.59805	1.96454	1.80119	3.65327	3.65472	3.54159	4.88713	-2.202	2.71195	3.76793	2.64531	3.71553	3.85016	4.83848	4.45506	2.12397	3.68022	3.48634	3.68233	0.411147	3.41271	3.9004	4.40187	0.901427
cg01743735	5.41423	3.10341	4.52953	4.90141	6.67931	3.89117	3.81369	5.60912	3.10249	4.40294	4.93555	4.30248	4.03426	4.72186	3.2421	-4.84956	3.1384	4.32248	1.67349	3.58283	-1.54991	4.89567	3.51844	3.7051	5.03739	4.72809	1.52845	4.69661	5.06637	4.59334	4.32896	4.53874	-0.523278	3.73749	5.38545	2.19028	4.00926	4.05213	4.81768	5.42454	0.738481	3.96928	5.3417	5.53905	-1.40566	4.02712	4.51505	4.64921	-0.887602
cg01750053	4.20625	-4.41867	3.36269	-5.74909	4.20401	3.86611	-2.72122	3.57243	-4.83001	-2.44937	3.88297	-2.45322	-1.24398	4.62906	3.85504	-4.84504	-2.71462	3.89798	-2.53054	-1.71017	-5.07184	-2.47679	-1.75444	-4.68242	4.87628	3.26716	-4.24598	-2.14175	-1.89399	4.38502	-2.37701	3.96437	-2.86042	-2.72894	3.65777	-2.25403	3.17966	-2.36295	4.28287	4.29023	-2.05385	3.73219	-2.18514	4.09452	-4.58114	3.68402	-1.85075	4.32127	-4.39265
cg01761763	3.9731	-4.79596	3.73886	-11.285	3.82787	4.38492	-1.18555	4.21752	-1.16642	-1.45925	4.39875	-4.50553	0.200359	3.82416	4.24928	-4.19601	-1.16526	3.97298	-2.46578	-1.02761	-4.24715	-1.95065	-0.845931	-4.63083	4.28079	3.91404	-2.04544	-3.09896	-0.0981956	4.10263	-1.60572	4.05322	-1.3174	-1.44202	3.61584	-2.17052	3.95833	-1.5895	4.44898	4.09262	-1.47287	4.64872	-0.631428	4.95998	-3.40929	4.52004	-1.42286	4.31116	-4.51345
cg01763705	3.78267	-4.18169	4.4636	-4.71033	3.72282	4.25127	0.362429	3.97353	-2.85069	0.393397	3.99118	-0.566736	2.164	4.38467	3.89671	-0.977898	0.519062	4.04132	0.00594362	0.356613	-2.17959	-0.0231494	0.665899	-2.9274	3.45676	3.30299	-2.34499	-1.7929	1.45815	3.49404	0.182403	3.85044	-2.82031	-0.241951	3.45084	-1.3915	4.03711	0.226547	3.41872	3.23383	-0.744865	3.26208	0.995434	4.03071	-2.3116	3.55618	0.255734	3.23372	-3.61332
cg01765152	-6.76269	2.55071	-6.2988	2.99743	-6.18549	-4.93581	2.04013	-7.15607	1.13529	1.18715	-5.9029	1.80855	-0.804116	-7.51903	-7.50475	0.846507	1.70104	-7.27982	-0.0492253	1.07075	1.6897	1.07345	0.393705	1.79832	-5.598	-5.97804	0.98737	1.63331	-0.182702	-5.61044	1.36834	-6.06603	0.405493	1.32624	-5.78436	1.29379	-5.60382	1.29257	-6.00393	-6.29191	-1.0459	-5.71447	0.118098	-5.87497	0.171724	-6.56725	1.41183	-5.57301	0.566074
cg01767268	3.28527	-2.87476	2.38248	-4.70958	3.20564	3.55966	-1.28783	3.13326	-3.31103	-0.885455	3.3205	-4.27139	-0.365483	4.68506	3.15059	-2.08023	-0.823934	3.91054	-2.27216	-0.50392	-2.98774	-1.0989	-0.0334286	-3.90009	3.19403	3.86157	-2.10366	-3.01572	-0.358964	3.67435	-0.662027	4.23705	-0.99233	-1.12349	3.63742	-1.63819	2.82737	-1.13179	3.16839	3.81163	-0.925798	3.8172	-0.324716	4.22075	-2.70701	-3.09015	-31.6184	3.6552	-4.5436
cg01769525	1.44937	-3.05328	1.53077	-5.21515	2.28563	2.25757	-1.29567	1.62209	-2.50933	-1.56733	1.57372	-2.50672	-1.68865	1.64658	1.16788	-4.1033	-2.03749	1.58691	-3.49742	-1.9523	-4.2329	-1.64719	-1.33406	-1.67468	1.87478	1.93047	-2.39233	-1.52455	-1.6008	2.25709	-1.90443	2.06144	-2.30104	-1.82156	1.50695	-1.40609	1.92272	-1.36868	1.40937	2.27379	-1.66915	1.89616	-1.55071	2.22294	-3.62988	1.30557	-1.88375	1.56901	-3.49524
cg01775245	6.08441	3.08285	5.70918	-1.46962	5.26749	6.24869	-3.09364	5.92112	-4.18273	-1.9456	5.4468	-0.986246	-4.41143	6.18463	5.71039	-3.28302	-3.12618	5.29939	-0.908766	-2.26801	-0.64371	-1.813	-1.16409	-2.25324	5.80331	5.64929	-2.74327	-2.47078	-4.36288	5.27061	-1.64071	5.26556	-1.63395	-1.64412	5.42984	-1.99	4.14735	-1.88061	4.69591	5.40623	-1.29539	5.47182	-4.67625	4.88981	-2.85866	4.82523	-1.79433	5.07164	0.243349
cg01775715	4.06912	-3.40443	5.78552	-3.75465	4.43817	4.65856	1.11328	3.94136	-0.279283	1.04411	4.67428	0.0653518	0.682841	4.69749	4.70222	0.497557	1.78654	4.56001	2.41837	1.68319	-0.981823	1.16802	1.77767	-1.03395	4.40653	4.5389	0.942715	-2.63654	2.00759	4.84314	1.33357	4.89048	2.85344	1.09776	4.79026	0.944996	4.18265	1.03469	3.35512	4.94507	1.72037	4.08241	1.58942	4.37933	0.378631	4.89216	1.08476	4.03546	0.807235
cg01775802	3.90405	-4.02409	3.20647	-4.75607	3.86568	3.38593	-3.33894	3.91883	-3.52211	-3.4117	3.57522	-3.85959	-2.92608	3.42732	3.81938	-2.16916	-2.47709	3.78238	-2.82554	-2.95331	-2.92111	-3.09926	-2.06465	-4.66376	4.59669	3.93633	-4.1222	-3.6511	-4.04964	3.13567	-2.54535	3.41299	-1.35727	-2.80495	3.86029	-3.14699	3.98854	-3.02758	4.08143	3.46193	-2.04754	4.0201	-3.49042	3.58308	-3.95346	4.26622	-3.43978	4.01929	-2.9731
cg01777433	4.08385	-4.68184	4.07462	2.98779	4.03674	3.63205	2.1556	3.06227	-3.09712	1.49671	4.56319	2.25249	2.55077	3.9564	4.03335	-4.72657	1.80149	3.34206	-2.65363	1.63294	-3.58704	2.35766	2.10309	-4.36781	4.00701	3.6498	-0.925903	1.7702	1.75507	4.0116	1.83882	3.75284	0.0649935	1.91678	4.25773	-1.31576	3.74227	0.170743	3.75661	3.47415	0.227514	3.48379	2.12254	3.97145	-1.36067	2.6641	2.05705	3.61341	-2.89432
cg01777565	3.69658	3.6694	4.02321	3.51105	0.195189	-8.16352	-7.08625	4.15181	4.13117	4.12135	-6.47086	-7.00017	-9.01684	4.041	0.116152	-0.0118922	0.138772	4.65748	4.1335	4.01091	3.89555	3.56245	4.06554	3.18249	4.49573	3.25238	3.65392	4.41281	3.55149	-0.162657	0.0620318	-0.111073	0.0318016	0.181127	4.64935	4.5866	3.55796	3.96786	0.00602625	-7.19181	-0.106963	-7.23927	3.5914	-0.181161	-0.101244	0.0736411	0.339293	3.95272	2.98725
cg01778171	6.34968	-3.66944	5.31947	-4.99131	5.73331	5.93616	-0.946736	5.09956	-3.05359	-0.476855	5.60069	0.238074	-1.48089	5.2273	5.53326	-1.86013	-0.680222	4.9577	-1.32056	-0.558118	-3.1621	-0.478086	-0.382492	-1.79806	6.92595	6.23257	-1.83372	-0.674003	-1.76811	5.28602	-0.507571	4.71419	-1.84866	-0.339594	5.75271	-0.827028	4.69477	-0.358217	5.19687	5.59245	-0.54508	5.76534	-0.971947	5.41614	-2.02633	5.85887	-0.256214	5.39188	-3.289
cg01780171	3.63599	-4.04237	3.1941	-5.19101	3.01957	3.22643	-0.156913	2.68162	-1.32799	0.699301	2.88999	-3.23294	1.05538	3.23341	3.37706	-0.560582	0.700546	3.77556	-2.63644	0.533469	-1.64154	0.555361	0.681793	-4.60419	2.76627	3.40761	-3.28292	-2.612	0.740142	3.1651	0.415609	3.09665	-2.51071	0.0845629	3.49975	-2.14235	3.4953	0.0384813	2.85345	3.45456	0.0106693	2.7239	0.497306	3.34891	0.160685	3.17332	0.0354703	3.47304	-3.85861
cg01789499	5.51419	-2.66795	5.50321	-3.45611	4.60786	4.21137	-0.906071	3.43132	-2.17239	-0.723527	3.17887	-1.69652	-1.60246	2.99616	4.04184	-1.19101	-0.809558	4.98192	-0.462164	-1.11052	-2.45495	-1.03648	-0.0498507	-2.84544	4.56643	1.67935	-1.01152	-1.16583	-1.14991	5.29623	-0.914883	6.8484	-0.581552	-0.947389	2.87787	-0.151531	3.58601	-0.729332	4.1409	4.71795	-0.107331	4.70607	-0.944601	4.13145	-1.34507	3.68526	-0.900577	3.89249	-0.623179
cg01791238	5.98531	-3.30228	5.63059	-2.45811	5.99727	5.91175	0.581856	5.87845	2.32271	0.159891	5.04909	0.178138	2.08598	5.82501	6.02085	1.67882	0.799427	6.27323	0.0535298	0.285814	0.0259441	0.183243	0.678541	-1.89983	5.7784	5.65811	0.532107	-1.6305	1.80688	5.64133	0.529931	5.44216	1.90664	0.528026	5.53936	0.626663	5.48116	0.273013	5.60661	6.96915	1.27819	5.77418	1.07525	6.00804	0.0190479	5.47884	0.209726	5.60544	-0.945646
cg01792430	3.38337	-5.32666	3.85853	-5.32398	3.08977	3.7693	1.39076	4.12607	-1.8316	1.46896	3.45082	-3.15375	1.22542	4.09061	3.68193	-1.8098	2.11914	3.58117	0.479759	2.00045	-1.85744	1.63976	1.44814	-5.03099	3.78174	4.43773	-0.844995	-2.80374	2.40387	3.51086	1.94307	3.56989	-1.29278	1.39674	3.67736	-0.879954	3.68617	1.50359	3.80539	3.67107	1.46408	3.81457	2.11088	3.61995	-0.162701	3.63551	1.48914	4.06547	-2.61739
cg01793237	4.74351	-4.46556	5.12666	-8.13481	4.92218	4.98257	-1.20865	4.31055	-1.87273	-0.985124	4.81335	-2.31466	-2.98244	5.05044	5.33473	-3.89522	-1.07921	5.24473	-1.97221	-1.45917	-3.35541	-1.21802	-1.33938	-4.01193	4.65607	5.28102	-1.87026	-3.19086	-1.67109	4.98583	-1.19781	4.66607	-1.77048	-0.997577	4.53034	-1.82633	4.88474	-1.13596	4.65658	5.88771	-1.17099	4.8064	-1.21261	4.69573	-2.79365	4.41104	-1.05092	4.91084	-4.33419
cg01793355	4.33135	-3.6306	4.26354	-5.3792	4.54622	3.99161	2.01792	4.78492	-0.327273	1.70699	3.82628	0.247704	1.78335	4.49282	4.55989	-0.476752	1.81294	4.3104	0.71787	1.36073	-1.44679	1.58964	1.50505	-1.7291	4.86574	4.91397	-0.218873	0.691336	2.09027	4.15843	1.84762	3.96818	1.15915	1.33213	3.91822	-0.0593689	4.70866	2.31812	4.32184	4.83345	1.36703	4.42134	2.01862	4.0402	0.197554	3.95757	2.02063	4.66243	-0.69716
cg01797036	-5.13438	2.90457	-5.16814	3.25042	-4.94042	-4.55692	2.25742	-4.66286	2.10766	1.71214	-5.03166	2.92261	2.47316	-4.52735	-4.473	1.02517	2.05625	-5.01687	0.548747	1.68586	1.71016	2.219	1.74863	3.20696	-4.67666	-4.91174	2.04996	1.7275	2.52948	-5.24201	2.09258	-5.16892	1.31376	1.74446	-4.71182	1.3205	-4.67811	2.22362	-5.42383	-5.92592	1.33995	-5.40756	2.6756	-4.74487	2.40903	-4.61981	2.13796	-4.95486	1.72258
cg01802485	3.56413	-3.52647	3.69063	-4.92579	3.78231	3.75457	0.506734	3.56765	-2.00598	-0.0874709	3.61199	-2.60879	-1.10315	4.06979	3.5146	-1.75846	0.0267219	3.61333	-0.170186	0.0446841	-1.35087	0.364505	0.0640073	-4.71023	3.86737	4.46226	-0.738995	-1.86581	-1.83505	3.72355	0.406944	3.7713	-0.443343	0.0808531	3.3306	-0.813086	3.70105	0.122051	3.81775	3.91103	0.0659743	3.77222	-0.708698	4.06407	-0.679693	2.84699	-0.107378	3.71964	-0.234069
cg01802916	2.87753	-3.52869	4.20728	-5.86696	3.58817	5.24752	0.334004	3.67096	-1.68569	0.238872	2.90371	3.16668	2.83053	2.76087	3.25078	-3.97961	-0.501078	3.71988	1.17199	0.567416	-5.20957	-0.0149	1.63007	-0.657755	3.51802	4.29905	-4.43615	0.712342	2.58906	3.39394	-0.00179627	3.63371	-4.97067	0.550136	3.28473	-2.17688	4.35276	0.466329	3.93912	3.03822	-1.75257	3.01447	0.565647	4.22707	-5.03362	2.78116	-0.475188	3.32371	-3.38226
cg01803886	0.0153505	2.24026	0.0521212	1.23821	0.17745	0.522043	0.458621	-1.46122	-2.82014	-0.980266	-0.0504566	1.77187	-2.52697	0.0846313	-7.63358	-10.0112	-15.6154	-0.00293436	-0.889003	-0.921343	-0.183366	0.26714	-1.13778	-0.726909	0.214879	0.757448	-0.781156	2.92159	-1.06885	0.135271	0.220411	0.27996	-1.63779	0.413781	-1.32422	-2.82889	0.421489	0.957768	0.0765111	-7.89811	-1.59867	0.166066	-1.25877	0.458327	-1.66043	-1.02157	-1.00493	-8.01983	-20.6208
cg01803928	-5.5757	0.892754	-6.63128	3.0977	-5.27845	-5.96348	-1.49456	-5.50658	-1.00241	-1.66518	-4.98131	2.88633	-1.59266	-7.14941	-6.12934	2.02148	-0.747488	-5.15148	0.952485	-1.12601	0.490776	-1.57315	-1.19888	3.02687	-6.1467	-5.88866	0.654124	-1.28116	-0.77265	-6.04058	-1.51489	-4.81365	1.66305	-1.50522	-4.73768	2.00412	-4.91108	-1.78547	-5.49766	-6.23737	-0.279594	-5.77897	-0.898692	-5.83411	-0.267224	-4.80054	-1.48366	-5.52636	3.53726
cg01807521	1.13467	-0.441143	1.46443	0.291031	1.16166	1.57162	-0.314431	1.69243	0.911774	-0.0462463	-5.54306	-5.2549	-4.6441	0.931228	1.40577	0.434746	0.274056	1.29292	-0.448294	-0.452347	0.0465208	-0.374573	-0.298167	0.527906	1.11058	1.02418	0.00622753	0.230714	-0.00488949	1.19286	-0.524361	-10.7889	-25.9909	-4.98069	1.14247	0.295453	-5.36586	-3.90433	1.39119	1.07885	0.342762	0.690244	-27.5252	1.17338	0.0568209	1.44934	-0.352283	-5.19427	-5.18437
cg01810954	5.46541	-4.19945	4.09506	0.201628	4.929	4.70844	1.62098	3.94767	-1.9228	2.32011	4.06274	3.47016	4.49764	4.88836	5.31275	-3.63327	1.75389	4.07137	1.15802	2.05208	-3.09588	1.81636	2.56635	1.98987	4.74153	4.93492	0.0806879	2.37765	2.57292	4.91833	2.17822	4.37427	-2.06187	1.18026	5.32465	0.16229	5.30791	1.88257	5.33475	4.2528	-0.14778	5.05898	2.3484	4.43298	0.922941	5.22574	2.13587	4.67661	-2.54613
cg01815783	5.09586	-3.66846	4.71463	-5.65203	4.8064	4.82988	-0.768888	4.75276	-2.70212	-0.863651	4.52705	-3.41919	-1.20612	5.04138	5.23194	-3.29042	-0.603234	5.0854	-2.22002	-0.831363	-4.0044	-0.500847	-0.42674	-3.74464	5.29551	5.13653	-2.46677	-2.54862	-1.09612	5.32103	-0.361201	4.45159	-2.28082	-1.16186	5.29584	-1.97115	4.37012	-1.42109	4.90948	5.0236	-1.05785	4.62668	-0.508832	4.67174	-2.94734	4.60036	-0.773674	5.80173	-3.27717
cg01820213	3.91572	-2.78919	4.87854	1.76821	4.89134	3.69243	2.51564	3.8559	-0.530342	1.03374	5.62324	-1.07506	1.53873	5.96425	4.61772	-2.05531	0.580946	5.0488	-1.77914	2.69239	-1.98798	1.4492	0.468155	0.281743	4.48642	4.25087	1.27318	-0.900867	1.63778	4.41456	2.40403	4.62615	-0.883507	2.71213	4.94791	-0.622013	3.71643	2.1633	4.81207	4.80944	-0.29087	3.95102	1.92337	4.22491	-1.18487	5.20524	2.60138	4.83611	-2.13725
cg01820561	3.9401	-4.08428	3.81406	-4.80453	3.93696	3.91231	-1.00819	3.55809	-2.37716	-0.941673	3.83904	-2.97656	-0.136957	3.82259	4.2249	-1.85755	-1.11924	3.95761	-1.78773	-0.910603	-2.28402	-0.841751	-1.30504	-3.41029	3.78172	4.04682	-2.3678	-2.64923	-0.425854	3.9536	-0.915109	3.55736	-1.63291	-0.798864	3.9676	-1.35371	4.57143	-0.904859	3.93556	3.8744	-0.687822	4.58311	-1.00145	4.00535	-1.31318	3.93102	-0.656565	4.22903	-2.63271
cg01820751	3.27002	-4.83069	4.55669	-6.48435	3.53547	2.93626	-3.32491	3.80508	-4.69823	-3.21357	3.77917	-4.38413	-4.77296	3.05288	3.09349	-1.79855	-2.83951	4.01948	-2.62978	-3.09079	-2.03828	-3.38873	-2.02669	-4.72494	3.33956	3.52403	-3.62077	-3.88681	-4.08695	3.74685	-2.5423	3.14593	-0.911013	-3.20018	3.30261	-2.62904	3.18832	-3.18796	3.25891	3.2595	-1.60892	3.44069	-3.05463	3.33393	-3.05165	3.36896	-3.50137	4.39756	-2.86208
cg01821004	5.24821	-3.13141	5.1137	-4.33279	4.79962	5.81628	-0.298288	4.87691	-0.312699	0.0645665	5.18974	-1.61508	1.6124	5.57091	5.34044	-1.64309	-0.126004	6.07641	-0.545861	0.109137	-2.52261	-0.226452	0.512867	-2.86674	4.93956	5.34823	-0.684458	-2.17878	1.23867	5.14286	0.067954	4.4136	-0.816948	-0.137212	4.64018	-0.614897	5.53591	-0.0986125	5.03106	4.4049	0.684284	5.52295	0.713082	4.55846	-0.262309	4.62993	-0.0315199	5.22885	-1.48834
cg01822710	3.99344	-7.44273	4.35203	-6.618	3.85076	4.88375	1.00041	3.93476	-2.05771	1.71644	3.51304	-0.837619	1.22578	3.95775	3.73221	-3.98606	0.433539	4.14808	0.750374	0.288962	-3.39238	0.841941	-0.0401437	-1.58811	5.16121	4.74927	-0.574737	-1.08442	0.742477	3.44358	1.92908	3.86623	-1.29914	0.527403	4.69165	0.354951	4.30078	1.71768	4.5114	7.86074	-0.311508	3.7232	0.428131	4.01307	-4.32194	4.23174	0.80272	4.03229	-3.13345
cg01824170	-7.70379	-8.48434	-0.685626	-0.963472	-0.599563	-6.68111	-6.83719	-7.32123	-7.56251	-7.86762	2.26217	2.095	2.88197	2.41206	2.13612	-0.355348	1.54059	2.05648	0.912048	0.61895	-1.25082	-0.918873	-0.59125	-6.37745	2.74118	-8.883	-8.17826	-2.32512	-0.67704	-6.70875	-6.57978	-0.576561	-0.766058	-0.982691	1.76252	0.930624	1.69756	-0.222064	-0.81033	-0.294193	-0.335687	-7.07414	2.07442	2.44545	1.03412	-0.500304	-1.08069	-7.33361	-6.92199
cg01827818	3.48272	-4.3509	4.2839	-0.882279	3.39306	3.52785	0.208912	3.95858	2.13705	0.109775	3.87673	-1.29571	0.925876	3.74472	3.70647	-3.62214	0.501826	3.8708	-2.35113	0.822181	-3.37441	0.170855	0.681696	-0.321101	3.4703	3.65615	-2.25917	-1.5111	0.405371	3.39329	0.0455886	3.5597	-1.97419	0.310711	3.88323	-0.911613	3.71268	0.149821	4.2704	3.55305	-1.25109	3.52126	0.584325	3.33365	-2.35681	3.13804	0.117014	3.79473	-4.68506
cg01829171	4.63165	-3.33996	4.25875	-5.18898	4.62908	3.20013	-0.173393	4.13089	-1.98892	0.0890552	3.93174	-2.14158	-0.0399569	4.14	4.12251	-2.3288	-0.00827913	4.11871	-1.20833	0.143213	-3.23444	-0.233299	0.1579	-4.93678	4.53291	4.21971	-1.65418	-1.84962	-0.0238944	3.89888	-0.0259452	4.93585	-1.17079	-0.287674	3.68823	-1.18034	4.00852	0.0281386	4.35434	4.72935	-0.316952	4.10597	0.181295	4.18118	-1.77899	4.00329	0.196207	4.51058	-3.07635
cg01829945	-8.47894	-1.5773	-7.82671	-0.724104	-9.67565	-8.04645	-0.845034	-9.8239	0.839032	-1.10688	-8.39342	0.818422	0.533045	-9.48795	-11.2518	-2.95959	-0.0936884	-10.0114	-0.992641	0.0203979	-3.03035	-0.79131	-0.253074	-0.0356615	-7.22886	-9.21131	-1.08018	0.280292	1.21608	-7.50792	-1.19419	-7.55871	-2.87861	-1.06645	-8.16101	-0.163275	-8.14136	-1.25005	-23.3372	-9.98795	-0.541493	-9.98959	0.238723	-9.85505	-0.910026	-7.92008	-0.75698	-8.0551	-4.22421
cg01830695	4.72941	2.0577	4.03984	4.00426	4.23568	4.67286	4.72798	3.68152	0.0361688	5.05295	5.4235	5.70966	5.86378	4.4852	4.76479	-3.27114	4.86441	4.25425	3.3429	5.38518	0.0220619	5.28921	4.23518	5.3968	4.50201	5.12963	3.44075	3.72187	5.06233	4.40558	4.58722	3.11745	-2.77388	4.33514	4.25601	3.76231	4.41865	3.87702	4.75186	5.02649	2.11627	3.83701	4.58382	4.35023	0.40893	2.98508	5.15415	3.84967	-0.347079
cg01830792	5.33039	-4.97436	6.12699	-5.06922	5.10321	5.24968	-0.59247	5.92937	-2.67143	0.216575	4.67528	-4.14292	1.59431	5.90315	5.27404	-1.14541	0.818078	5.58399	-2.46302	-0.102332	-3.60724	0.048051	0.890098	-4.35788	5.47464	5.1543	-2.58658	-3.01321	0.810661	4.64733	0.282166	4.77251	-1.26829	-0.604096	4.19651	-2.15	5.86961	-0.507646	4.29565	5.46521	-0.491949	5.30727	0.580991	5.27917	-2.71814	4.88828	-0.43222	5.01158	-5.02007
cg01833470	-6.07426	3.11312	-4.80154	1.66442	-5.18715	-4.72829	1.57128	-4.9695	1.15531	1.69214	-7.00279	2.056	-1.86769	-6.52913	-4.76091	1.72652	1.68602	-5.60116	1.44656	1.92232	1.52439	1.54347	0.70789	-0.9897	-5.22919	-5.03391	2.38195	2.72162	0.349082	-6.15668	1.47681	-6.68812	1.7934	1.33373	-6.60357	0.730509	-4.5712	2.13423	-4.85375	-5.99908	1.13027	-5.25335	0.722319	-6.76582	1.18251	-7.6742	1.51763	-5.68821	-1.79591
cg01835922	-0.0186249	-0.342572	-8.58923	-7.64748	-0.398453	-0.0700112	-0.37203	-7.33692	-7.29596	-7.46312	-9.32984	-7.48517	-8.31619	-9.12594	0.00172632	-2.65346	-0.232352	-9.22326	-9.79148	-7.72608	-8.22823	-6.84857	-6.09595	-7.65064	-8.06202	-9.17249	-7.04608	-6.93475	-7.16779	-6.11572	-6.43287	-7.27626	-6.7124	-7.61952	-7.03078	-6.57945	-6.1253	-6.88607	-0.167214	3.44326	-0.644892	-0.274266	1.87333	-7.18316	-8.55638	-7.96944	-7.19814	-8.07906	-9.56965
cg01839934	-5.15056	5.03621	-4.36018	4.11536	-4.32148	-3.71916	1.85625	-3.68508	3.00394	1.49946	-5.00814	3.55547	1.98639	-5.89934	-4.60598	-0.958309	1.89616	-3.86461	0.913519	1.96348	0.538855	1.78713	0.730054	3.60817	-5.11767	-6.6778	2.19025	2.12338	3.35567	-4.67737	1.59736	-4.53033	-1.22265	1.52269	-4.22343	0.811993	-3.39811	1.69198	-4.41375	-6.60496	1.02776	-5.01993	1.55444	-7.34356	0.704014	-3.15967	2.00722	-4.60249	0.55053
cg01841762	-4.97007	3.38573	-5.31939	3.60606	-5.65253	-4.45111	0.826332	-5.11174	3.03277	1.42398	-5.04628	2.98389	-0.17797	-4.41104	-5.22929	2.66309	0.240387	-5.60683	2.45242	0.349511	2.71515	0.655094	0.53973	3.39021	-5.22074	-5.05814	3.10741	2.20634	-0.449288	-4.76248	0.756564	-4.61952	2.41094	1.18077	-4.9752	2.12393	-4.54012	1.00277	-5.02802	-5.22277	1.67765	-5.13222	-0.0762079	-4.57245	2.48686	-5.09654	0.712948	-5.14636	2.29958
cg01843506	-5.3406	3.95579	-3.21153	5.45278	-3.85701	-3.00094	2.57502	-3.36356	3.56293	2.97031	-4.13497	3.42814	3.20266	-3.89897	-3.471	3.48129	2.83993	-3.53161	2.01133	2.74418	4.06415	3.424	2.31006	4.17434	-3.96033	-4.64752	3.16611	3.27624	3.91296	-4.66907	2.42512	-3.81256	3.21448	2.84712	-3.86064	2.22562	-2.53883	2.82676	-4.34743	-4.6527	1.70366	-4.52167	2.86526	-5.71288	3.19047	-3.52824	2.96068	-4.0817	4.07835
cg01845638	3.83493	-0.337182	2.64029	0.220913	3.29096	3.85709	3.67402	3.34265	0.513472	3.31799	4.24468	5.60157	4.8852	3.61765	3.66439	-3.13848	3.91478	3.46848	3.38388	4.03367	-3.42922	4.56199	3.39071	4.30447	3.62675	4.51029	0.887552	5.40196	4.75225	4.2789	4.24428	5.05792	-3.04754	4.09399	3.07552	1.12896	3.54727	4.05673	2.9403	3.09658	0.227145	3.54035	4.05005	3.10338	-1.45316	3.42294	3.14734	3.79717	4.01709
cg01851411	3.96334	-2.81307	3.55047	-4.43629	5.10562	3.72537	1.00271	3.45429	1.51224	1.53508	4.07043	0.288952	1.42333	3.82445	3.60997	-3.01552	2.2589	3.98178	-1.09161	2.01336	-0.295298	1.89064	2.10942	-3.12437	4.10691	2.80217	-1.7184	0.713737	2.51865	3.25934	2.05204	3.95693	0.639072	1.98276	3.51453	-1.08735	4.58935	2.06577	3.83385	4.06432	-0.763588	4.35683	2.81503	2.75528	-0.255018	4.13879	1.54038	4.12315	-3.76029
cg01851874	4.15156	-3.04861	4.20866	-3.75948	4.61598	3.98388	-1.34675	4.52258	-2.62227	-1.05171	4.40243	-1.95381	-1.45396	4.45695	4.466	-1.59066	-1.16768	5.01575	-1.26973	-1.11999	-2.97085	-1.33364	-0.796098	-3.29407	4.60442	4.78622	-1.65012	-1.88027	-1.31456	5.0114	-1.13955	5.04361	-0.93363	-0.53077	4.44269	-1.16671	4.90095	-1.27228	4.18433	4.41377	-0.820223	5.1385	-1.11571	4.34518	-1.7895	4.23599	-1.30205	4.46219	-3.13913
cg01855540	2.3024	-4.48556	2.72975	-6.19951	3.01884	3.22129	-3.08924	3.09016	-3.0469	-2.58802	2.57243	-4.15152	-5.17958	3.30764	3.44493	-3.10626	-2.42369	2.54355	-3.30129	-2.56467	-3.51988	-2.81665	-2.29127	-5.40042	3.07342	3.14834	-3.07417	-3.32047	-3.5799	2.78283	-2.67882	4.00347	-2.24164	-2.60569	2.67419	-2.57054	3.25747	-3.55307	2.76512	2.62922	-1.78291	2.70241	-3.76559	2.60248	-3.6899	3.04022	-3.1076	3.10767	-3.84262
cg01858500	0.85064	1.02193	0.758726	0.795734	0.935628	-7.35847	-32.3178	-7.24403	-7.18453	-6.61628	0.668595	0.727181	1.10627	0.66479	0.843039	0.777288	0.756286	0.809226	0.442924	1.35846	3.76004	4.12761	4.94795	1.1563	-8.81306	-5.48377	-10.9828	0.751101	1.03585	0.857565	0.925487	5.59863	3.34489	4.09503	0.564309	0.590574	4.99643	3.68948	-5.58084	0.627597	0.481405	0.671959	0.798594	0.885659	0.849891	1.06006	0.638713	4.47883	4.66221
cg01866434	3.92025	-4.31092	3.51266	-5.51288	4.98825	2.73064	0.861973	4.39553	-3.55264	1.20598	3.83368	-3.05588	0.797336	4.16565	3.94851	0.307751	0.608682	4.37428	0.421512	0.873152	-0.299364	0.897435	0.154223	-5.02211	5.33128	5.75722	-1.4852	-1.14076	1.08971	3.9771	1.22929	4.87314	0.710407	0.514289	4.82166	-0.103528	5.03326	0.51577	4.97247	4.22917	0.859038	4.57813	-0.399808	4.45098	0.501017	4.16562	0.833599	4.10409	-0.268131
cg01868551	3.87346	-3.67436	3.5436	-4.96773	3.97442	4.1104	-0.440382	4.29297	-1.13193	-0.447256	3.75704	-3.43022	0.931426	4.1019	4.11097	-2.90524	0.373782	3.97875	-2.20856	-0.00100761	-3.5129	-0.434144	0.249561	-4.64233	4.32425	4.2097	-1.92703	-3.22013	0.38047	3.45073	-0.513133	4.14211	-1.94659	-0.55208	3.99738	-1.79284	3.85004	-0.39229	3.83864	3.83498	-0.66816	3.61136	-0.116927	3.78954	-2.06136	3.89755	-0.559155	4.13041	-2.79413
cg01868616	0.497734	-7.10196	1.61913	-7.81178	2.20678	1.75271	-0.914368	1.85085	-4.44371	-1.04561	0.895981	-1.7611	-3.09127	1.40313	1.29573	-1.79426	-2.14752	1.75914	-2.48122	-1.85978	-2.92475	-1.37935	-2.47522	-2.93065	1.184	0.696764	-3.52841	-4.77508	-3.30508	1.33341	-1.03314	1.78842	-1.80392	-1.2379	1.08176	-1.0755	1.92002	-1.02598	1.07557	0.558177	-1.69528	0.741667	-2.90172	0.46967	-4.52935	2.08773	-0.857085	1.89105	-5.64551
cg01870690	4.12527	-4.66346	3.75078	-5.95569	3.57165	3.90425	-1.24227	3.82459	-4.56381	-1.42412	4.12992	-4.61964	-2.14927	4.01464	3.6816	-2.1759	-1.92262	4.28489	-2.89739	-1.19737	-2.86786	-1.31486	-1.78047	-5.29684	3.62305	3.81529	-3.60486	-3.57452	-1.69535	3.31755	-1.02833	4.01536	-1.88249	-1.17577	4.32825	-3.26646	3.94049	-1.09054	3.45755	3.60466	-1.86873	3.82386	-1.64161	2.99352	-3.86291	3.35243	-1.12339	3.78005	-3.39437
cg01875788	4.64605	-3.66803	5.04754	-5.9946	6.41695	4.47722	1.43484	3.9197	-1.22069	1.30906	5.10703	-2.27	2.95818	5.52061	4.73825	1.87006	3.43693	4.80339	1.50974	2.60461	-0.359467	1.72706	2.67968	-5.00257	6.42529	4.67602	-0.414852	-1.64949	4.0688	4.85512	1.32743	6.02812	1.53067	0.952208	5.33886	1.38332	4.97609	1.05817	4.11563	5.80177	0.705857	7.9445	3.81831	5.06494	-0.567413	5.25305	1.20017	5.05133	0.129265
cg01876809	4.40181	1.98049	5.50077	1.01996	0.00730975	3.39177	1.47149	4.75704	0.932218	1.6312	-0.00238179	-0.860022	-0.478927	-29.9525	0.00686034	-1.28336	-0.686882	-9.39981	-9.09307	-7.88725	-7.49398	-8.03569	-6.55167	-0.478242	-0.191168	-0.112646	-0.816943	0.278786	1.88096	0.164093	-1.13061	5.03242	1.66998	1.23839	-0.350104	-1.22803	-0.38771	-1.28696	4.5325	4.36672	2.94311	-0.293301	3.04254	-0.16804	-0.987498	-5.42344	-9.35696	4.42678	1.07473
cg01878140	2.72949	-4.62581	3.13647	-5.29235	2.89146	2.99895	-2.43558	2.72115	-4.05978	-2.3417	2.9572	-3.38574	-2.60188	3.00217	2.99878	-3.11896	-1.95515	2.8841	-2.46895	-1.99565	-3.39649	-2.62438	-1.96562	-5.20969	3.08235	3.21346	-3.33711	-3.38569	-2.53133	2.80412	-2.10491	2.67355	-2.38037	-2.59378	2.55037	-2.78502	3.21134	-2.39352	2.89905	2.86497	-1.39284	3.00526	-1.69711	2.46957	-3.27489	3.17178	-2.07431	3.22808	-3.74745
cg01878724	-5.79748	2.71833	-4.21383	-2.05808	-4.1309	-4.16068	-6.01872	-3.58455	-3.87723	-4.59499	-5.04801	0.537556	-7.03675	-5.69344	-4.69529	-6.0597	-9.39116	-5.48581	-7.17741	-5.76701	-3.24314	-2.7592	-3.99292	-3.19053	-4.2767	-2.69438	-3.6642	-6.23524	-7.03776	-3.87846	-5.69437	-4.22673	-4.77884	-8.57765	-5.63889	-0.0324091	-4.92559	-7.17967	-3.90218	-5.16438	-6.32146	-4.22139	-6.16875	-5.49022	-5.09075	-5.22418	-7.09395	-5.58175	-0.828286
cg01880148	-3.85926	4.58602	-4.05339	5.25933	-3.99979	-3.91048	1.61749	-4.01274	3.74375	1.65004	-3.91635	5.09321	-0.646967	-3.11273	-3.9682	4.64738	2.18826	-4.10633	2.994	1.69498	4.7058	1.40928	1.03256	4.68114	-2.64665	-3.40729	3.48705	4.4921	0.21883	-4.37772	1.41579	-3.96607	3.05496	1.94926	-4.00724	3.59084	-3.74765	1.54083	-3.98709	-3.8228	1.3358	-4.0321	0.722726	-3.61237	3.51618	-5.25147	1.52038	-3.58775	4.75047
cg01881315	3.67248	-5.31015	3.31579	-2.8792	3.9716	4.06607	-1.12639	3.67442	-3.75345	-1.19854	3.2906	-1.54989	-1.31388	4.67922	3.9418	-4.59013	-0.352533	3.69345	-0.534354	-0.884285	-0.539824	-0.226431	-0.213126	-4.80503	4.24974	3.96224	-3.04643	-1.25358	-1.03106	3.91976	-0.442138	4.10991	-2.23125	-0.983397	3.40718	-1.07294	3.48157	-0.916548	3.70447	3.85177	-0.788376	3.02609	-0.884847	3.84792	-1.4807	3.63146	-0.91785	3.77223	-3.9174
cg01881742	0.17874	-5.20123	0.412441	-5.97844	0.793652	0.490345	-1.55198	0.693816	-5.12031	-0.926534	0.965049	-1.56275	0.852506	1.12592	0.616802	-7.91182	-1.00838	0.785484	-1.15295	-0.705813	-5.62291	-1.08262	-0.73384	-2.88077	0.408624	0.822152	-3.69817	-2.73443	0.690612	1.35938	-0.897644	0.918128	-3.10482	-1.69226	0.937019	-2.47805	0.681118	-0.718175	0.154888	0.754944	-1.37297	1.23416	-0.21698	0.637138	-2.63847	0.684252	-0.486498	0.862131	-3.83667
cg01884681	2.51815	-4.50453	3.67341	-4.72755	3.51334	3.56393	-1.78114	3.15622	-3.89308	-1.86715	3.32354	-3.56596	-2.08168	3.14247	3.18414	-1.76208	-1.47328	3.44637	-2.17426	-1.34317	-2.55582	-2.26895	-1.53195	-4.48073	2.67349	2.93168	-2.88413	-2.90278	-2.56634	3.50503	-1.43582	2.77887	-1.91416	-1.81156	3.72014	-1.89848	3.27368	-1.73413	3.13783	3.44223	-1.22541	4.07801	-1.73453	3.5968	-2.94763	3.81883	-1.81284	3.16552	-2.75103
cg01890321	2.88991	-5.06334	2.2554	-6.09124	2.10162	2.09896	1.47586	1.68292	3.4737	1.28745	2.32306	4.10334	2.29921	2.17978	2.37611	-1.53185	0.917552	2.09266	-0.165649	1.72158	-3.39764	1.29767	1.82428	-3.80983	2.15376	2.49127	1.10939	0.516156	2.47072	2.59258	1.5344	2.27182	-0.833887	0.651259	1.82557	-0.944551	2.26048	2.30844	2.54827	2.00986	-0.297431	1.99979	0.980096	2.88743	-3.09408	1.8905	1.26941	2.39925	-2.42925
cg01895696	2.00458	-6.59134	2.24363	-6.19279	3.46128	3.01229	-0.532911	3.2669	-3.63032	-0.577267	2.50534	-2.10769	-1.20406	2.36077	3.01154	0.220685	-0.406918	3.17431	-0.385525	-0.84727	-0.689916	-0.561025	-0.61377	-5.27409	3.47851	2.78055	-1.51259	-2.84307	-0.597282	2.5668	-0.504338	3.42817	-0.322323	-0.590897	2.49432	-1.54039	3.26233	-0.303866	3.31421	2.11478	-0.506089	2.42116	-0.0676869	1.85033	-1.40505	2.88995	-0.2348	3.23156	-1.67246
cg01895882	-7.51259	0.791322	-7.19233	-0.947016	-6.58738	-7.234	0.388135	-8.17657	1.39819	0.450254	-6.14797	-0.10131	-1.21047	-8.51207	-6.22361	-2.96598	-0.128061	-8.76826	-0.656594	0.0319451	-2.15424	0.23785	-0.365158	-0.0910607	-7.16787	-5.59554	0.449398	-2.86374	-0.48477	-6.46707	0.12687	-11.5845	-4.06014	0.307087	-6.17821	-0.851058	-6.45378	0.327323	-6.55152	-8.80498	-1.60022	-7.1684	-0.365918	-7.50351	-0.824301	-8.00036	0.405069	-6.65815	-2.06331
cg01896884	3.14183	-3.83818	3.84214	-4.69162	3.57924	4.62638	-1.11281	3.79703	-1.95799	-1.06828	3.13569	-3.18146	-1.75525	3.53779	4.09929	-2.54732	-0.994075	4.72738	-1.37241	-0.870175	-3.36636	-1.25363	-1.01785	-4.12595	3.20223	2.86314	-1.86403	-2.8696	-2.12511	3.28398	-1.11133	3.36983	-1.30827	-1.3866	3.44856	-1.68144	4.56049	-1.36487	3.8328	2.62289	-0.78408	3.41423	-1.13029	2.8334	-2.83948	4.45267	-1.07673	4.54887	-3.66026
cg01899366	4.31966	-3.46166	4.24468	-5.09455	4.55766	4.51403	0.332106	3.86578	-0.0562023	0.114978	4.09751	-2.56737	-0.25706	4.86314	4.28534	0.049068	1.64212	5.04399	-0.594661	0.745259	-0.6629	0.238383	0.994704	-3.73535	4.63136	3.96344	0.285654	-1.85534	-0.177446	3.95575	0.218478	4.23625	0.294028	0.205911	4.34834	-0.606402	3.91145	0.0573632	4.79277	4.7186	0.398024	4.77134	0.77762	4.11875	-0.577784	4.63484	0.242675	4.34886	-1.93237
cg01901654	5.24193	-1.55826	5.0716	2.31551	5.2029	4.8374	3.27089	5.88397	3.10089	4.59684	5.26565	4.81946	5.06087	5.90218	5.53315	-2.17591	3.1874	5.88362	-2.26712	4.33143	-2.35956	3.40515	3.28829	-0.449336	4.49008	4.71054	0.123464	0.324024	3.55003	5.04291	3.77616	5.51684	-1.19915	3.46809	5.44648	-1.10265	4.63355	3.85221	4.78165	4.90271	-0.386072	4.64323	2.79046	4.65434	-2.01785	4.9958	4.04303	4.63544	-0.835819
cg01903374	-7.9728	3.48083	-6.20474	3.93628	-5.90092	-6.29938	2.96844	-6.44585	2.73075	2.99791	-6.67406	2.92781	3.05678	-6.58456	-4.57734	2.84139	3.1771	-8.71405	2.4523	3.31519	2.57779	3.03121	2.56423	3.47993	-7.07378	-7.53926	3.5924	2.53308	3.38385	-5.62634	2.74245	-7.24604	1.76539	3.00378	-7.41294	2.43181	-8.03991	3.44755	-6.12116	-7.10233	2.09591	-7.40205	3.2326	-7.33254	2.47908	-5.69087	3.30279	-6.20636	3.33838
cg01907911	-8.37366	3.03633	-8.37616	4.10791	-10.1288	-9.24382	3.08622	-9.90221	2.96182	2.25699	-9.27008	1.95573	2.11179	-10.2859	-20.6125	1.97635	2.80169	-25.727	1.34627	3.4745	2.07021	3.61302	1.70209	2.30208	-7.97833	-10.282	2.84152	2.67058	3.35534	-10.4769	2.89866	-8.18707	0.854164	2.97246	-7.07177	0.651863	-9.84417	3.45333	-9.57893	-14.9699	1.64739	-8.48881	2.09909	-7.76579	2.85072	-7.8701	3.79163	-7.28509	2.5241
cg01909656	-6.94484	2.51896	-4.95755	2.39209	-6.89625	-5.42293	1.30686	-4.85325	2.09889	1.41138	-5.35554	2.85767	1.403	-5.15188	-5.80552	0.183682	1.46132	-5.53653	0.834543	1.19407	1.35544	1.40612	0.944441	2.38707	-6.17355	-7.19128	1.60458	2.22198	1.77943	-6.4363	1.32682	-4.67774	0.425007	1.40423	-4.30158	1.68521	-3.65965	1.80345	-6.05996	-7.08301	1.12789	-6.61011	1.36913	-6.79179	1.60559	-3.94156	1.74045	-5.19269	1.18441
cg01910182	-3.65147	3.42225	-3.82458	4.70231	-2.84855	-2.73211	3.98128	-2.78327	3.57258	3.7061	-3.59029	4.08089	4.27081	-4.16674	-2.94968	2.43716	3.75996	-2.74037	3.203	3.62018	4.66506	4.03897	3.01072	3.59896	-4.38151	-4.28638	3.68857	3.14056	4.29646	-4.85567	3.61817	-3.89383	3.13087	3.91351	-3.96888	3.0994	-2.8746	4.15271	-4.41761	-4.88887	2.76906	-3.7873	3.75401	-5.44444	3.74575	-3.00151	4.77315	-3.85755	4.4426
cg01915345	-4.13903	2.85383	-4.41532	3.7491	-6.00024	-5.9837	3.21339	-4.66646	3.049	3.04076	-4.70079	2.84248	3.20665	-5.28346	-5.04887	2.33865	2.82196	-5.40532	2.23417	3.04683	2.63806	2.94251	1.65801	3.14418	-5.44056	-4.20542	2.83338	2.13146	3.10716	-4.54891	2.14242	-5.08649	2.01861	3.01036	-4.46891	2.17678	-5.71736	3.18934	-5.52348	-5.12896	1.72489	-5.94578	2.77144	-4.15594	2.60424	-3.48201	3.42405	-4.95692	1.53216
cg01915367	4.99361	-3.87444	5.15256	-4.75189	7.21091	5.00244	0.0063094	5.10723	-0.362335	0.464865	5.76539	-1.97043	-1.53824	7.20846	5.89796	2.06023	-0.8496	5.12275	0.29523	-0.227857	0.244899	-0.267425	-0.289943	-4.52172	5.64496	5.2473	-0.121674	-2.11411	-2.46854	6.08114	0.192527	5.31329	1.15363	0.448706	4.89687	0.289753	4.71211	0.427034	5.42099	5.80234	-0.244364	5.79626	-0.991865	5.8614	-0.802947	4.99727	-0.0794283	5.53154	0.141482
cg01919189	2.45949	-5.27423	2.59356	-6.96963	3.12226	3.23715	-1.57366	2.77532	-4.93396	-2.17464	2.64013	-5.72555	-1.96677	3.93482	3.18622	-4.86343	-1.0444	2.32876	-3.8228	-1.51313	-5.01714	-1.98717	-1.12099	-7.49367	3.43871	3.36853	-3.94129	-4.40536	-1.45261	3.15108	-1.83196	3.25406	-2.7978	-1.92352	2.6238	-2.94789	2.79538	-1.73853	2.90691	3.43719	-1.75544	3.54663	-1.05484	3.31319	-4.1066	2.28237	-1.90175	3.05997	-5.43666
cg01926843	-8.9125	0.290391	-9.42457	2.25803	-6.26532	-5.79415	1.06452	-7.02857	2.08696	0.701738	-6.34611	1.28127	1.03638	-8.44064	-7.6961	-0.00878224	0.880038	-6.21293	-0.765766	1.15516	0.332117	1.27759	0.683677	-0.543035	-6.91402	-7.60592	0.276802	0.0875825	1.36249	-6.29217	0.555146	-6.43371	-1.30156	1.35196	-8.81948	-0.656327	-5.76167	1.41703	-6.37633	-6.40291	-0.414494	-7.44416	0.0825572	-10.814	-0.402008	-5.69606	0.728558	-6.10279	-0.598924
cg01927645	-4.52837	1.71124	-4.68493	4.19005	-4.5211	-7.31533	3.5636	-4.98425	2.4101	3.26424	-3.58347	4.44119	4.32739	-5.0329	-4.22692	1.64745	4.39602	-6.61871	1.3542	4.41259	2.30504	3.92946	3.06973	2.83224	-3.27316	-3.53985	2.3261	2.39015	4.10355	-4.29637	3.2437	-4.54059	2.1908	3.31248	-3.23781	0.766733	-5.71768	3.38173	-4.66607	-3.66238	1.61385	-4.75387	4.5927	-2.88025	1.99064	-3.82585	3.4493	-5.49346	4.79032
cg01928411	5.06841	-3.29248	4.92425	-6.61272	4.96369	4.16174	-1.55465	4.29952	-2.74827	-1.19292	4.64134	-3.17158	-1.69777	4.57504	4.77066	-3.0425	-1.13696	5.36403	-3.17043	-1.31473	-4.05049	-1.50042	-1.04996	-4.29304	5.33363	4.95612	-3.35841	-2.94219	-3.1179	6.10221	-1.62387	5.03257	-2.0277	-0.954702	4.50152	-2.06923	4.6502	-1.27802	5.40568	4.94161	-1.37805	5.54103	-1.51823	4.2613	-2.43082	4.76491	-1.5262	4.9799	-4.64427
cg01931222	4.91433	-5.27694	4.82775	-5.57895	4.67676	4.43266	-0.101007	4.72146	-3.37531	-0.280407	4.53774	-3.53946	0.813181	4.93429	3.73383	-1.41274	0.202784	4.29845	-1.61832	0.0993156	-1.89458	-0.310434	0.175888	-3.92176	4.24758	4.58839	-2.13354	-3.29358	1.01208	4.29105	-0.1528	4.43207	-1.41273	-0.327601	4.32932	-1.55099	4.69886	-0.361167	4.59956	4.66329	-0.455287	4.34771	0.535595	4.62333	-1.67591	4.67034	-0.148934	4.019	-2.76556
cg01933473	1.3188	2.75837	-32.2728	-2.49506	3.67472	3.86886	2.96357	2.61083	3.21003	3.46601	-4.36513	-3.94688	-2.3373	-4.58162	1.75967	1.6355	3.54737	4.10466	2.41458	3.4229	-3.37756	-18.9005	-1.98467	2.82651	1.9879	-4.74508	-4.75496	3.02346	3.72675	1.43822	3.18025	-2.72152	-13.804	-3.82865	1.81377	1.20352	-2.84253	-2.47799	-23.3372	1.31921	-3.6938	1.89998	-3.37063	-3.36298	-2.24602	2.48725	3.57564	-2.74726	-20.6208
cg01934626	-6.16597	0.601008	-6.10356	2.70349	-6.28438	-5.58089	-5.14871	-5.65309	1.53152	-6.86136	-6.72185	-5.46811	-5.33016	-6.69117	-6.40253	-5.60127	-4.60676	-6.1014	1.23174	-4.65393	-4.14291	-5.58547	-4.43216	2.24604	-14.3985	-5.36111	-0.0587131	0.197739	-4.11046	-5.52586	-5.28439	-5.38817	-4.4659	-5.1588	-5.82626	0.985984	-5.82532	-5.24595	-5.61526	-5.72287	-3.07958	-6.51201	-2.67263	-5.60597	-4.18629	-6.70837	-3.95449	-6.27847	1.31522
cg01939675	-8.2774	0.964781	-7.9812	0.387712	-7.02513	-6.60069	1.08201	-7.87948	0.0887969	0.87429	-7.00115	1.23471	-0.519575	-6.77704	-7.59521	-0.274732	0.581725	-8.34783	-0.397001	0.540907	-0.17307	0.96785	-0.0654487	0.525143	-7.20805	-10.6627	0.226627	1.36944	-0.16358	-6.63459	0.752132	-6.65634	-0.281054	0.849463	-6.66191	0.341805	-6.24071	0.690959	-6.48029	-7.4622	-0.703846	-6.69489	-0.253854	-7.44549	-0.0325461	-7.23257	1.12332	-6.87374	0.309176
cg01943200	-5.62499	3.19496	-5.69671	3.75009	-5.21968	-6.08176	1.69194	-5.19624	-0.960515	1.92265	-15.5918	2.77601	0.100673	-10.4284	-5.36479	-0.52391	1.3111	-6.7717	0.258595	1.59721	0.841303	1.81073	0.815849	3.11317	-9.34626	-5.13895	-0.0217431	2.89545	1.09484	-5.31253	1.87794	-5.04507	-1.23944	1.59625	-6.642	0.748964	-6.08036	2.18719	-6.95032	-14.8231	0.248723	-5.73835	0.850823	-6.70313	1.36902	-5.63148	1.9537	-3.84571	0.695379
cg01943307	0.935917	-3.73097	0.128731	-6.59615	0.364309	1.77974	-1.39282	1.00402	-6.69506	-1.23479	0.693171	-4.06213	-0.164364	0.506402	1.25721	-5.43535	-1.5125	0.99601	-4.45527	-0.920321	-8.95113	-1.02252	-0.672976	-5.79381	0.802283	0.700307	-5.99435	-5.72894	-0.466583	0.416122	-1.7242	0.0568614	-3.8668	-1.54301	-0.0650575	-2.16032	0.595846	-0.85088	0.464401	1.15656	-2.38078	0.174416	-1.16649	0.675007	-5.78903	0.890408	-0.595473	0.0354313	-6.22911
cg01945701	4.29442	-4.99514	4.35714	-5.29164	4.87117	4.12215	-0.918229	4.10282	-2.15106	-1.31692	4.12123	-3.81308	-0.754468	4.97085	4.58904	-3.09656	-0.448805	4.92122	-1.62333	-0.769294	-2.99888	-1.41071	-0.746011	-4.88481	3.90354	4.5284	-2.3223	-3.02911	-0.591613	4.11592	-0.921263	4.24417	-1.70192	-1.49649	5.21791	-1.82031	4.08139	-1.61254	4.41109	4.1078	-0.692588	4.82872	-0.579204	4.2306	-2.31785	3.83143	-1.0101	5.09278	-1.00895
cg01947066	-7.22657	3.005	-2.89891	1.67862	-1.44218	-8.83197	1.09399	-7.04972	1.66821	1.22363	-3.04845	1.46662	-0.946474	-5.98375	-9.30553	1.32495	0.597699	-6.28891	-2.05526	0.455252	1.36421	1.15951	-0.492137	-7.01936	-6.18166	-5.55395	0.524044	0.806439	-0.703211	-2.88134	1.27914	-6.17099	-0.189105	0.791839	-7.28603	0.847237	-4.61485	0.952406	-4.46978	-8.98999	-1.41771	-3.65811	-0.467779	-8.88995	-0.535643	-4.86187	0.992964	-7.47575	0.780268
cg01948217	-5.80859	3.42548	-4.45908	4.11716	-6.00656	-5.18007	4.08087	-5.09609	3.05365	3.92359	-5.27672	2.15784	4.25044	-6.94513	-4.89099	2.76954	4.26853	-5.96565	1.99457	4.1282	3.11481	4.0018	3.13329	3.5919	-5.85282	-5.22779	3.26388	3.49608	3.31299	-5.85645	3.65408	-4.90472	1.45191	2.76908	-5.00021	2.68268	-5.05517	4.52976	-4.7347	-5.71511	2.31967	-5.69402	3.7372	-5.68692	3.02582	-5.1774	4.54277	-5.68119	2.04996
cg01950524	3.9837	-3.78558	4.64325	-4.69948	3.88172	4.20152	-1.12047	3.7285	-3.14628	-1.01448	3.38485	-3.07469	0.114417	4.47563	5.11827	-2.16946	-0.583807	4.30576	-1.46851	-0.586873	-2.87169	-1.17294	-0.104338	-4.67162	4.60255	4.17427	-1.99357	-2.81295	-0.430589	3.64444	-0.711511	4.88724	-1.46934	-0.761687	3.82489	-1.39582	4.19826	-0.771612	3.90888	4.67125	-0.461424	4.52221	-0.503603	5.20073	-1.97795	4.22046	-0.849952	3.90942	-2.53876
cg01951274	-6.58536	3.08764	-7.21577	3.63828	-7.09136	-5.97928	2.92493	-6.56118	2.68147	2.98463	-6.91897	2.7063	3.30064	-6.51763	-6.09286	2.88748	2.76529	-5.99596	2.60136	3.22906	2.9479	2.84629	2.34566	3.39297	-6.4394	-5.72447	2.84768	2.19264	3.1747	-6.15973	2.51018	-5.53926	2.35534	2.73177	-6.40415	2.1483	-6.52019	3.10833	-6.13076	-6.59403	1.74956	-5.92695	3.34935	-5.99925	2.99066	-6.41516	2.90554	-5.76452	2.8519
cg01951337	-7.9314	2.78389	-6.39225	1.81793	-7.73787	-5.95297	4.21055	-7.23417	4.47434	3.73997	-6.14015	3.64896	4.72245	-7.32604	-6.05821	2.58202	3.62302	-7.04937	2.94425	4.12961	1.71109	4.00764	2.56588	3.03257	-6.1643	-7.93661	3.62156	1.97288	4.55178	-6.04756	3.57224	-5.95496	2.68177	3.73238	-5.49545	2.92223	-5.73956	3.84834	-5.26192	-5.69572	2.2196	-6.83292	4.6368	-6.01907	3.00629	-6.11293	4.66742	-5.49399	1.78837
cg01954101	3.17045	-2.80709	3.623	-0.339089	4.37012	4.25718	2.80414	3.24048	0.29895	2.46006	3.96247	4.40062	2.39814	3.57406	3.96372	-4.49519	2.88661	4.16804	0.519633	2.84566	-2.84908	2.6132	2.41242	1.11846	3.69502	3.74769	-0.708013	0.531465	2.02829	3.29827	2.47215	4.80486	-0.195376	2.95988	3.17526	1.31856	3.98188	2.30096	3.50829	3.16558	-0.316455	3.56636	2.92545	3.2854	-2.75584	3.18278	2.91074	3.59083	-2.10692
cg01958530	5.57709	-2.67831	4.82174	-4.99714	5.10142	4.95132	-0.652393	5.2751	-2.33836	-0.833341	5.4835	-2.0188	-1.02593	5.66012	5.08376	-0.0136064	-0.65966	6.05115	-0.286768	-0.417517	-0.759953	-0.801143	-0.28534	-3.66356	6.0202	6.09913	-1.41151	-1.47341	-2.00735	6.09357	-0.687316	5.9644	0.169327	-0.640669	6.43443	-0.558687	4.89233	-0.809015	4.91401	5.42966	-0.3355	5.35028	-0.754368	5.07729	-1.08385	4.61681	-0.937866	7.06001	0.049435
cg01961360	2.63836	-5.90362	2.68561	-5.07982	2.08753	1.58292	-1.31878	1.96694	-3.76904	-1.10769	2.25948	-3.20894	0.131182	2.07242	3.26614	-2.0065	-1.22761	2.46496	-1.08423	-0.929793	-2.33651	-1.36439	-0.304441	-7.62913	2.41715	2.25013	-2.39298	-2.99128	-0.155063	1.8299	-1.36887	2.52459	-2.01871	-1.18696	1.74327	-1.52286	2.4508	-1.4872	1.62583	2.46409	-1.27679	2.47837	-0.435868	2.155	-2.17683	2.67568	-1.25528	2.15244	-2.89407
cg01962199	-5.89024	2.7352	-5.55392	2.66012	-3.92338	-5.62544	0.358326	-5.4658	1.97145	0.263238	-5.68405	2.20873	1.61576	-7.04199	-6.63763	0.692559	1.33053	-6.5241	1.41674	0.965667	1.20903	0.586561	1.05971	2.49855	-6.51971	-5.7584	1.93154	2.21485	2.04776	-5.41838	0.295622	-5.09289	1.28674	0.370832	-6.50947	1.86612	-6.17391	0.442998	-5.14858	-6.42377	1.14711	-6.17328	1.47442	-6.18375	1.20607	-5.3986	0.595356	-4.93664	1.09236
cg01963175	-6.92109	1.96285	-7.95977	2.59528	-7.54383	-7.42088	2.41841	-7.65349	2.65794	2.79736	-6.23029	2.34084	1.18738	-7.20495	-6.48837	0.337556	2.94208	-9.3385	1.83009	2.44013	0.993179	2.72355	1.58156	2.20332	-6.50897	-6.09895	2.3669	2.37653	2.81801	-6.43185	2.71675	-6.90041	0.124984	2.28375	-7.98427	0.730361	-7.33505	2.99862	-6.2054	-7.90821	1.7907	-7.14506	2.08556	-5.65797	2.18188	-6.87436	3.02771	-6.41195	1.56567
cg01964944	-6.68238	4.69792	-7.33169	6.35662	-4.42529	-5.15292	4.53852	-2.90008	4.05441	4.22125	-4.56609	3.23868	4.52477	-4.60901	-4.27002	3.61059	4.0889	-7.01296	3.77215	4.46735	4.7274	5.38636	3.69728	5.93128	-4.45636	-5.71731	4.61291	3.51123	4.60701	-6.76735	4.39243	-3.05375	3.36389	4.59445	-5.28759	3.50655	-4.26258	4.80309	-7.14523	-7.33568	3.25763	-5.57209	4.64714	-6.47966	4.61647	-5.29916	4.99904	-11.6274	5.32072
cg01974370	-8.80023	2.69999	-6.64321	1.7341	-7.19898	-7.51675	1.38333	-5.64421	2.15425	1.94151	-5.95627	2.26533	1.93531	-6.78569	-4.92753	0.179885	1.77008	-7.22765	1.42727	1.70728	0.999014	2.16721	1.39431	2.07452	-7.34391	-7.71575	1.75913	2.54127	2.45473	-7.6166	1.70338	-7.58275	0.149077	1.91217	-7.2425	0.726761	-5.15132	2.08462	-6.58372	-8.76723	1.25544	-6.88339	1.7049	-8.07058	1.50369	-4.99343	1.99796	-7.24958	1.40076
cg01976153	5.57182	-2.63052	5.59273	-4.04033	4.5893	4.682	-0.713225	4.61711	-2.85429	-0.76121	5.79071	-0.967922	0.290897	5.34837	5.85251	-1.33183	-0.808587	4.8113	-1.06128	-0.838485	-1.4949	-0.458162	-0.277555	-2.40268	5.24305	5.44766	-1.56498	-2.05007	-0.206426	5.22065	-0.309378	5.34227	-1.3122	-0.790496	5.49328	-0.41819	5.432	-1.13248	5.53489	4.82579	0.237229	5.90398	-0.458795	4.5704	-0.413668	5.0882	-0.946931	5.24374	-2.53485
cg01976224	3.07407	-4.11619	2.17794	-5.55857	2.7713	2.97219	-1.46136	2.52123	-2.06096	-0.772801	2.33674	-3.9161	0.234775	1.68844	2.53355	-3.02394	-0.825051	1.84307	-2.82927	-0.66847	-3.21207	-0.849486	-0.343297	-4.06254	2.19261	3.20361	-2.8236	-2.99523	0.472419	2.34328	-1.0745	1.88988	-2.67991	-1.58963	3.4288	-1.81218	2.11194	-1.28252	2.00266	2.26758	-1.41348	3.01511	0.0261119	1.65814	-6.16231	1.84425	-0.934357	3.81158	-4.41356
cg01978215	-4.3071	4.29754	-3.84082	3.3265	-2.55109	-2.41656	1.66875	-2.9649	2.50745	1.20145	-2.83729	4.13295	2.58939	-3.00881	-3.8966	0.657062	2.0357	-3.11202	2.38906	1.91789	0.978329	1.3671	1.34684	2.94896	-3.16134	-4.23049	2.55618	3.91124	3.424	-3.56909	1.44316	-2.86657	1.32869	1.7586	-4.23602	2.28045	-3.38921	1.47768	-3.50415	-4.42363	1.64846	-4.08846	1.68033	-4.59882	3.36326	-4.6331	1.46322	-2.86752	3.78552
cg01979298	5.34818	3.36575	-3.55589	-3.21853	5.34797	5.59935	3.98945	5.11685	2.33005	4.28956	4.65112	0.942068	4.29082	6.37191	4.74558	0.388235	3.73924	5.62452	1.17565	4.07012	1.28989	4.4564	3.5307	0.309305	4.84666	-2.71938	-2.94393	1.35182	4.66103	4.74877	3.75624	3.15708	0.56994	4.3523	5.07293	0.483238	4.55528	4.59247	4.90379	6.42892	3.39555	5.24823	3.63973	5.16145	2.05243	-26.8067	-1.84679	4.48538	1.50719
cg01980225	4.06079	1.42697	3.42433	-2.35539	4.36927	3.89162	1.44287	3.02242	-1.01744	1.90236	3.52316	-1.89877	1.20776	3.67379	3.71519	-4.11639	1.62654	4.3079	-3.16503	1.25796	-3.57374	1.63683	1.45091	-1.2771	4.68561	3.79525	-1.19457	-0.974499	0.884355	4.68109	1.51652	3.26085	-1.4557	1.02703	4.19968	1.28502	3.38514	1.49002	4.26302	3.76686	-1.29135	3.57837	1.44693	3.03282	-3.94333	3.54961	1.3103	4.80657	-3.77137
cg01980548	3.48821	-3.46948	4.1202	-3.98824	4.26642	4.93949	0.906162	4.66621	-0.904298	0.596177	4.56429	-0.746514	1.75554	4.24667	4.7251	-2.17161	1.10261	5.65208	0.147707	0.947921	-2.73629	0.874568	1.22031	-3.08985	4.87807	3.92262	-0.826725	-2.03915	1.12759	4.33612	0.853154	4.37597	-0.725257	0.509112	4.42884	-0.654881	4.45418	0.744714	4.07785	4.00996	0.106693	4.57223	1.30401	4.85369	-1.15254	4.61376	0.78496	4.09726	-1.78643
cg01988536	3.00303	-6.98617	3.34889	-0.58586	4.05149	3.19337	1.978	2.96242	-1.32067	1.82015	2.55613	1.61074	3.45041	4.16971	3.26459	-5.57061	1.71814	3.35871	-1.14796	1.6326	-5.64752	2.0952	1.34249	1.21886	3.40951	3.47723	-2.77689	1.30747	2.78607	3.12846	1.69279	4.06709	-4.37865	0.711172	2.32412	-1.88327	2.90382	2.36818	2.68089	3.24565	-1.58535	2.15335	1.79393	4.1467	-6.00223	2.93558	1.82871	2.85463	-6.29313
cg01993169	4.94709	3.00692	5.06932	-3.00908	6.45647	4.36005	-0.0496249	5.06577	1.15184	-0.382097	5.361	-1.11185	-0.672598	5.81992	5.91225	-1.96058	-0.0492142	5.21404	-0.478924	-0.00693662	-3.05845	-0.638082	-1.56218	-1.0163	4.85591	4.32495	-0.460983	-1.22544	-0.597423	4.85957	-0.676874	3.79526	-1.65221	-0.0191513	4.46247	-1.09162	3.9765	-0.801587	8.11632	4.52231	-0.508006	5.39561	-1.21622	4.30681	-1.03598	4.65686	-0.429205	4.32095	-1.35198
cg01993552	2.76847	-5.01685	2.84476	-4.65127	2.98927	3.15768	-1.33476	2.48947	-4.66759	-1.03584	2.39586	-2.2804	0.92424	2.58476	3.10985	-4.70616	-0.603637	2.76128	-3.15548	-0.787737	-4.61499	-0.92644	-0.133233	-5.23667	3.39609	2.79613	-3.30047	-2.51467	0.146491	2.71618	-0.774585	3.16415	-2.95351	-1.44871	2.44319	-2.8197	2.66669	-1.20749	2.70586	2.65875	-1.61762	2.39819	-0.145779	2.55382	-4.22712	2.91133	-1.0002	3.20938	-3.64183
cg01994192	2.72147	-5.73122	3.30085	-7.23886	2.91095	2.8079	-3.57916	3.0302	-4.71221	-3.9154	4.00729	-3.81912	-3.49278	3.45054	3.68799	-4.89338	-3.04032	3.64568	-2.55522	-3.76372	-4.58503	-2.97406	-2.3652	-6.26442	2.98588	3.32369	-3.55656	-3.67721	-4.35665	2.61011	-2.94556	2.61137	-3.26705	-3.70257	3.30223	-3.01303	3.32026	-4.00497	3.13573	3.08513	-2.10815	2.85035	-3.40471	3.178	-4.64566	4.05637	-2.89223	2.51667	-1.55866
cg01995635	4.31891	-4.63866	4.11272	-5.86844	4.75887	5.17078	0.662533	4.66897	-2.7218	0.706347	4.86401	-2.42778	1.56191	4.7066	4.41502	-2.70963	0.817686	5.18364	-0.0463984	0.836447	-3.4246	0.578637	0.82012	-4.64694	4.31479	4.21192	-1.45742	-3.22698	1.37134	4.20862	0.767451	4.2804	-0.941313	0.407917	4.95866	-1.35146	3.69379	0.796747	3.76837	4.26536	0.233003	5.6943	1.25174	4.18878	-0.397117	4.35007	0.86368	4.75865	-2.02173
cg02004661	3.77555	-4.52392	4.69964	-5.23623	5.01538	5.38326	-0.949629	4.54361	-4.75827	-0.936262	4.35242	-4.62206	0.718502	5.61771	3.9392	-1.81399	-0.656635	4.83429	-1.45454	-0.500228	-0.864211	-1.04653	-0.288129	-4.72436	4.5655	4.78396	-2.7685	-3.64514	0.371832	4.60439	-0.819458	3.99584	-1.32223	-1.06325	4.42889	-1.71084	5.72858	-1.17311	4.39589	3.58501	-0.423736	4.15704	-0.175137	4.93696	-1.27695	5.3098	-0.934398	4.39736	-3.24738
cg02009717	-2.14612	-2.48632	-0.0566886	-5.57482	0.553391	0.115416	2.31628	-0.44815	0.77142	2.01494	-0.864146	-1.18716	1.12049	-0.524067	-0.363864	-0.481887	2.43133	0.458371	1.41535	1.9016	-1.70487	2.05548	1.22865	-4.64154	-1.44763	-1.42045	1.13321	-3.22096	1.79869	-1.20289	2.29968	-0.621796	2.19184	1.91422	-1.36597	-0.520739	0.237268	2.28692	-0.461804	-2.64159	1.41562	-1.10194	1.24341	-4.48587	1.1088	-1.09684	1.96726	-0.520093	-0.677899
cg02013904	4.93264	-4.22072	4.68136	-5.68029	4.6318	4.85676	0.530853	4.42753	-0.156439	0.771393	4.91449	-1.62684	0.372681	4.47438	4.30925	-0.336382	0.346741	4.91667	0.860231	0.256554	-1.4311	0.464175	0.187483	-4.30545	5.0138	5.06285	0.379667	-2.43148	0.53431	4.72729	0.596355	4.34279	0.799081	0.45223	4.51248	0.179422	4.75722	0.577339	4.49267	4.77914	0.606549	5.06348	0.382339	4.1606	-0.604935	4.77838	0.753149	5.24545	-2.42869
cg02015004	-9.61529	-0.522753	-13.5371	-1.79923	-9.59998	-7.85499	-2.52389	-10.6909	-0.837794	-2.02981	-8.30945	-1.01914	-1.22943	-9.31285	-8.61797	-1.42886	-1.73335	-8.75473	-2.07972	-1.62094	-2.17983	-1.99652	-1.42303	-2.47209	-8.47982	-8.224	-1.87862	-1.26219	-1.59163	-10.0593	-2.19027	-6.95981	-1.51207	-1.73104	-10.6964	-2.28829	-7.62995	-2.47322	-8.25597	-8.91865	-1.4942	-9.50527	-1.88385	-9.03978	-1.74766	-9.18328	-2.13396	-7.53944	-2.69546
cg02017798	5.25946	2.76685	4.78931	-1.72833	4.4784	4.55799	-3.48461	5.08819	0.232703	-3.30512	5.19685	-0.848287	-4.45535	5.06703	4.86845	-3.3728	-2.94461	5.95377	-0.991618	-3.61874	-1.73066	-4.41572	-2.00184	-3.72482	4.73297	5.32185	-2.47461	-3.35247	-5.60025	5.11827	-2.93628	4.3924	-1.63909	-3.43345	4.55741	-0.772655	4.4746	-3.56264	4.383	4.69435	-1.05132	4.90208	-3.776	4.38307	-2.10571	4.94815	-3.44495	5.10167	-2.36308
cg02019117	4.88973	-3.19023	5.21079	-4.31935	6.29138	5.84758	0.889151	5.48818	-3.00416	0.770845	4.22511	-1.07755	3.98577	5.31763	4.89997	-0.98659	2.4194	6.41708	-0.185665	1.73633	-0.922824	0.594169	2.23199	-3.59618	4.86477	5.10026	-1.32582	-3.3282	4.1283	5.30916	1.01227	6.36851	-1.28677	1.05898	5.47141	-1.84744	4.5523	0.906687	5.3607	5.27178	2.42326	4.5528	2.90142	4.69828	0.665887	4.5024	0.990899	4.42418	-1.63136
cg02019495	-4.21212	2.3693	-4.96373	1.37409	-5.76271	-7.07963	1.74015	-6.0994	2.04872	1.97608	-4.07085	1.46393	2.35848	-6.52828	-4.42654	0.578891	1.86278	-7.63245	0.889612	1.46703	1.18384	1.90212	1.56586	1.98751	-4.39908	-3.99845	1.60165	2.13129	2.3331	-4.07471	1.72257	-4.80035	0.396402	1.48426	-4.5209	1.55677	-5.7611	2.1931	-4.45574	-3.3877	0.825647	-5.13515	1.83	-2.87598	1.11397	-5.64277	1.87654	-5.74848	1.45061
cg02023276	-6.25957	3.99098	-5.76266	4.48962	-6.09438	-3.17821	3.85938	-3.27816	3.58532	3.48677	-5.02302	3.70319	3.21676	-3.7143	-3.54179	3.72537	3.62607	-3.42198	3.55005	4.31752	4.00382	3.7472	2.84153	3.6872	-3.70585	-5.292	3.31299	3.06579	3.98744	-5.35135	3.17606	-4.07332	3.37171	3.473	-4.13094	2.62743	-3.718	3.65535	-3.79918	-5.26084	2.5711	-5.13785	3.62864	-5.22892	3.82991	-3.68655	3.53075	-7.78488	3.8676
cg02035605	-4.47135	3.3293	-4.42072	3.51193	-4.68261	-3.85443	3.99831	-4.8191	3.80496	3.71941	-4.69718	3.42775	3.56549	-5.25736	-4.87542	2.71525	3.79534	-4.53518	2.76735	3.88379	2.17133	3.55723	2.64577	4.28011	-4.51263	-4.37959	3.29652	3.00469	3.97274	-4.62858	3.29934	-4.36499	2.30998	3.49693	-4.34809	2.58585	-4.12795	4.03316	-4.22446	-5.03348	2.31022	-4.54552	4.20887	-4.62521	3.17428	-3.15152	4.60211	-4.57421	2.56176
cg02036521	4.87691	-2.07118	4.87455	-3.20214	5.51565	4.77175	-0.342622	4.32181	-4.35865	-0.397951	4.9547	-2.43435	-1.80444	5.05635	4.99778	-0.507128	-0.411639	5.01321	-1.05031	-0.350816	-0.743917	-0.469225	-0.910523	-2.18481	5.09964	4.79619	-2.79067	-2.06983	-1.65563	4.80167	-0.310804	5.4534	-1.02071	-0.486098	4.95802	-1.73769	5.71401	-0.489759	5.04648	5.33047	-0.749512	4.5978	-1.01998	4.75978	-1.17746	4.47795	-0.490533	5.1461	-2.3016
cg02037857	3.65803	1.03731	4.03941	2.60676	5.86118	2.97029	2.32094	2.8241	0.492107	2.21828	4.65639	1.90838	2.73529	3.341	4.41525	-2.09237	2.79986	3.36191	-0.265842	2.80344	0.712036	2.20107	2.18046	1.84624	3.59177	5.30362	0.820073	1.69548	3.11283	3.91695	3.24891	6.12246	-0.590662	2.99892	2.48101	0.0234141	2.54935	3.4407	3.72164	7.27469	0.496638	7.19142	2.83083	3.33892	-1.87167	4.11258	3.49308	4.15718	-0.109234
cg02042997	-7.11142	1.83567	-7.44389	1.78117	-8.7097	-7.33088	1.60954	-6.39339	1.67233	1.69599	-6.6243	1.61149	0.549486	-8.28415	-7.6819	0.993634	1.68496	-7.68283	1.4618	1.70095	1.42101	1.82679	1.16836	0.809658	-7.34272	-7.74544	1.34938	1.69352	2.10471	-6.63818	1.34284	-5.96626	1.03111	1.55393	-7.09839	1.24205	-6.6284	1.89029	-6.03314	-7.72961	1.36397	-6.54006	1.56135	-6.46878	1.70472	-5.97367	1.56768	-6.89635	1.40901
cg02044895	-7.99529	3.06848	-7.26875	3.37626	-8.20186	-7.41884	3.35123	-6.82784	3.62708	3.17155	-6.71558	3.11926	3.71954	-7.75755	-7.38539	2.04894	3.37863	-8.2749	2.78575	3.36986	3.07192	3.41954	2.17418	2.98631	-6.88606	-6.32692	2.78751	2.76748	3.56086	-7.81621	3.19183	-6.35181	2.51863	3.44381	-7.17652	2.51478	-6.8455	3.9366	-6.91971	-7.73666	2.08689	-7.28391	3.55806	-7.85315	2.98523	-6.50629	3.8159	-6.69657	3.02978
cg02050376	3.61343	-5.86426	3.18344	-6.31534	2.90273	3.46653	-1.82921	3.2925	-4.15561	-2.53153	3.3284	-4.49886	0.128439	4.17424	3.8356	-5.11503	-0.986613	3.39454	-2.75484	-1.14055	-4.20887	-1.45822	-0.7781	-5.11787	3.49347	3.60538	-3.49988	-4.14898	-0.248556	3.14317	-1.68604	3.52177	-2.28855	-2.17577	2.73994	-2.05387	3.14823	-2.05448	2.96433	3.27121	-1.93357	4.16549	-0.425051	3.09743	-3.96968	4.34635	-1.75862	3.17525	-4.73958
cg02051771	-2.26723	0.328692	-1.7251	4.21613	-1.27365	-1.56731	-3.16207	-1.80694	-0.720292	-2.79649	-1.90488	3.05546	-2.64326	-1.98806	-2.19347	3.49322	-2.50325	-1.78507	0.346847	-3.45957	2.3487	-3.50032	-2.42434	0.259999	-1.89556	-2.4659	-2.3434	4.92373	-3.80909	-1.89448	-3.50856	-1.63171	-3.45652	-0.259451	-2.32933	2.23275	-1.55342	-3.16984	-1.82872	-2.14575	0.460892	-1.89358	-3.84397	-2.49817	0.521711	-2.06746	-2.01541	-1.67344	2.28894
cg02052531	3.79981	3.68407	4.42382	-5.1133	4.11319	4.26747	-5.35512	3.81056	-4.86207	-4.26815	3.89784	-4.19917	-7.21092	3.04699	3.59041	-5.58593	-4.3789	3.17985	-3.41356	-5.26491	-3.50307	-3.84638	-2.21946	-5.73527	3.80318	2.91631	-4.73081	-3.89147	-6.30913	3.49462	-3.82933	3.69255	-3.48073	-4.19178	3.84393	-2.90035	3.63573	-5.2203	2.53151	4.24052	-2.08161	4.28795	-6.013	3.26832	-3.79118	2.68567	-3.68312	2.77908	-2.94656
cg02054232	4.33162	-4.04683	4.13347	-4.32755	3.67921	3.85179	-0.828116	2.31383	-3.6532	-1.58082	3.53454	-2.72241	-0.629038	4.08279	4.2308	-2.24462	-0.0416648	4.02834	-1.36601	-0.224719	-3.01146	-0.80006	-0.100039	-4.93307	4.19453	4.35002	-1.84291	-2.46645	0.483509	4.16431	-0.696931	4.35349	-1.52264	-0.595144	0.234212	-0.61581	3.88965	-1.22365	3.53517	3.6451	-0.496379	4.37575	0.13409	3.97079	-1.89491	3.2778	-0.659348	3.41743	-1.54793
cg02056268	2.83715	-1.60679	3.56189	-0.391102	2.80949	2.48462	0.815032	2.94474	-1.07033	1.30767	3.41371	3.54535	1.55376	3.07307	3.18775	-4.95564	1.09183	3.27785	-0.162672	1.24131	-3.03176	0.563769	0.642643	0.25801	3.62332	3.85948	-1.99607	1.35128	1.06613	3.55148	1.5379	3.01347	-1.07344	1.01469	2.6238	1.31799	3.42799	1.36823	2.85511	3.96241	-1.73368	3.13866	0.576384	5.41729	-2.23209	3.0289	1.73371	3.59665	-3.21576
cg02059453	5.87239	-4.03277	5.92949	-2.86755	4.79951	6.71709	1.16307	5.3049	1.21189	1.43051	7.31911	1.04411	2.69092	6.2587	5.1081	-0.915204	1.45108	6.4013	-0.0269719	1.47809	-1.49026	1.22651	1.65911	0.0572064	5.28067	5.28114	-0.366896	-0.464092	2.24299	5.76912	0.962699	5.15597	-0.139711	0.616624	6.57984	-0.329691	5.21609	1.11173	4.52803	5.50164	0.608033	4.92208	1.73743	5.3677	-0.629753	4.86444	1.30251	5.08718	-0.266869
cg02059509	2.88674	-6.00164	3.24569	-7.88364	2.41029	2.56998	-2.93793	2.5794	-4.9958	-3.68005	2.98419	-4.65748	-1.63376	3.89489	3.14088	-4.86308	-2.41224	3.45972	-3.66644	-2.80399	-3.79348	-3.07672	-1.78365	-7.5616	2.90891	3.02201	-4.39311	-4.79407	-1.77998	2.82423	-3.04175	2.26402	-3.133	-3.17506	3.0057	-3.73005	3.08227	-3.9018	2.88364	2.67699	-1.84656	2.58856	-2.57482	2.80727	-4.16487	2.91847	-3.35274	2.79071	-5.09511
cg02060639	-5.61363	3.45769	-5.67952	3.86403	-5.22442	-4.3661	2.30856	-4.02107	3.62496	3.03193	-4.5247	3.73454	2.8895	-5.89513	-4.79661	3.31594	2.57456	-5.98498	2.20973	2.56036	4.05838	2.60814	1.98033	2.89364	-5.25927	-4.84429	3.03165	3.46677	4.75694	-5.00643	2.92271	-4.21804	2.67412	2.42896	-4.56064	2.44815	-3.73711	2.73157	-3.93656	-8.9223	2.8835	-4.19373	2.0547	-7.29863	2.93258	-4.34071	2.57528	-3.59858	1.2951
cg02060919	2.63062	-1.43874	2.98025	2.74771	2.65432	3.47477	2.22494	3.20423	-0.485664	2.52173	2.82867	0.506468	2.81184	3.16089	3.13099	-4.47394	1.46426	3.15308	-0.169427	1.80281	-2.24612	2.1055	1.41106	3.53736	3.86036	2.84883	-1.41271	2.43136	3.42296	2.15074	2.30879	4.14831	-1.61366	2.16097	2.71726	-1.60893	3.49441	2.86382	2.8983	2.3378	-0.155681	2.81183	2.16826	3.32923	-1.97477	3.06821	2.62499	3.11626	-1.02021
cg02066936	4.78629	-3.89846	4.54923	-5.13849	5.0998	5.76555	1.14073	5.15528	-0.364779	1.28115	5.08723	-2.26968	1.90705	5.29121	5.44366	-2.33709	1.46082	5.62548	-0.285893	1.14869	-2.50628	1.51128	1.05338	-4.4069	5.24666	5.47255	-0.552416	-2.1764	2.06765	5.00085	1.38756	4.78251	-0.0891784	1.17658	4.55354	-0.772501	5.15075	1.34214	5.13696	5.44895	0.16789	5.70535	1.81046	4.91624	-1.16003	4.72068	1.07519	5.06625	-1.82562
cg02067251	-7.87035	1.27176	-8.33948	1.2383	-8.6887	-8.63247	-0.109446	-9.9958	0.721022	0.213511	-10.5208	0.999641	-2.87122	-8.60968	-8.51438	-0.64874	-1.23442	-8.17121	-0.93984	-0.846095	-0.249738	-0.0914733	-1.29393	-0.30273	-8.85252	-9.13064	-0.230327	0.862255	-2.68057	-8.47045	0.0785975	-7.39896	-0.486809	0.0866487	-7.97457	-0.222966	-7.57971	-0.00522852	-7.7547	-7.70327	-1.10478	-7.82067	-2.20163	-7.60212	-0.654384	-7.52019	-0.108308	-7.70872	-0.665644
cg02067882	0.822588	-6.75763	1.2137	-9.21711	1.22937	1.46516	-1.06901	0.829725	-3.84151	-1.48437	0.78948	-3.84239	-2.31081	1.10215	0.849352	-0.228889	-0.0238575	0.953556	-0.160778	-0.83672	-0.304432	-1.40152	-1.20579	-6.6203	1.27563	1.44711	-2.48047	-4.12228	-1.17614	1.10214	-1.37188	1.36594	0.458956	-1.34191	0.976635	0.171585	1.64869	-0.97671	0.821612	1.09374	-1.01945	0.934004	-1.25911	0.766178	-1.78968	1.44555	-0.824602	1.11691	-2.98661
cg02071828	-14.102	0.915544	-9.17089	-2.83846	-8.46759	-7.47121	-1.40213	-6.43946	0.255763	-1.68832	-6.86768	1.18571	-1.18359	-9.88063	-8.53258	-1.1008	-1.26508	-10.7783	-1.22705	-0.952258	-0.239297	-0.853826	-0.387575	0.153402	-26.9674	-11.5137	0.215583	0.633015	-0.998073	-9.38104	-2.46003	-8.46732	-0.1021	-1.79055	-11.1175	1.2415	-7.27766	-1.47826	-7.69078	-10.102	-0.447537	-8.20297	-1.08987	-8.45025	0.104931	-9.73944	-1.29045	-9.7831	-0.947742
cg02074316	-8.70793	-9.26094	-6.93658	-7.44162	-7.58951	-0.148878	0.034765	-6.91008	-9.9073	-7.36673	-6.57668	-8.45859	-9.13459	-8.67571	-8.59019	-7.17855	-10.5986	-0.228037	-0.474146	-0.347065	-7.1076	-7.91465	-7.05542	0.00613241	-8.47826	-8.17045	-7.45106	-7.84051	-7.54395	-6.98455	-8.02722	-7.13372	-8.78272	-8.04754	-8.43975	-7.13073	-0.206584	-0.122765	2.39842	-9.77043	-9.09264	-8.72546	-0.156221	-8.17812	-7.9657	-0.189319	-0.0278233	-6.35702	-7.91336
cg02074878	4.51532	-2.82126	4.90505	-4.22946	4.22894	4.88891	0.829015	4.77544	-2.25903	0.297259	5.38415	-5.69042	-0.919864	5.33162	5.05256	-3.8494	0.979873	6.34975	-3.21934	0.536692	-4.70661	0.602803	0.823863	-5.5761	4.14605	6.11546	-0.239593	-3.09484	-0.500492	6.33101	0.883443	5.47033	-1.33963	0.359534	4.29975	-0.270936	5.12686	0.864073	5.4578	4.89483	-1.56665	5.77782	0.440065	4.99694	-3.60217	4.23996	0.929185	5.72887	-4.63209
cg02078724	-1.07088	-1.42459	-1.54927	-0.827646	3.4272	-1.638	-0.336202	-1.85346	-0.931775	-8.53673	5.11064	3.06411	-0.446891	-2.03544	4.45396	0.808492	0.85716	4.30803	0.273424	0.871192	-0.642738	-1.67021	-1.26324	1.44407	-1.32874	-0.960254	-1.47436	1.5603	-0.313477	-1.73755	-1.9635	-0.92158	-1.42214	-2.44257	-0.954677	-2.31078	4.3575	0.813485	-0.776857	-4.73044	-1.63571	5.32523	0.281337	-1.71279	-5.68208	-2.08861	-3.39861	-1.22108	-2.49417
cg02082588	-7.6085	2.85076	-6.5313	4.58679	-4.34943	-5.37747	0.829382	-19.067	3.13132	0.737158	-6.66391	3.38026	-0.345246	-7.55299	-5.74994	0.0580637	0.0203295	-5.71708	0.935739	0.086695	0.801978	0.557701	0.17879	4.26081	-6.49338	-7.03358	2.90051	-1.33091	-1.06993	-4.7856	0.360521	-5.19211	0.431772	0.448829	-8.02709	1.74394	-5.30094	0.657449	-4.69302	-7.17691	0.646491	-6.68365	-0.414206	-6.98668	1.54438	-5.82353	0.686312	-4.84324	0.372378
cg02082674	-6.82591	3.34975	-6.39106	1.11659	-7.72613	-8.33026	1.91332	-6.12316	1.47881	1.99142	-7.13932	1.96135	1.90132	-7.85076	-9.05461	2.51671	1.74122	-8.12637	2.0662	1.80634	2.90281	2.25463	1.53687	-0.0284064	-6.68495	-6.21331	2.29612	2.24043	2.44225	-7.19566	1.99025	-6.95596	2.16921	1.70478	-7.46681	1.96379	-7.65672	2.22115	-7.35095	-8.57642	1.76191	-6.073	1.78866	-6.76132	2.61531	-7.06606	2.22306	-6.00425	2.45918
cg02088292	-6.81577	-0.238417	-7.27954	2.07558	-9.52771	-7.80983	1.54051	-9.36448	1.24301	2.1332	-12.7103	-0.387267	-0.223031	-7.89377	-7.73017	-0.830316	2.07198	-6.75428	-0.524806	1.88921	-0.140809	1.56078	0.413651	-1.37733	-9.09044	-4.03029	1.27265	0.352837	1.53855	-5.92041	1.72804	-11.6585	-2.73731	2.01593	-7.5775	-0.351196	-4.8779	2.36621	-5.69237	-6.30699	-0.467239	-7.16852	1.11595	-9.5543	-0.926435	-7.1806	2.288	-5.51379	-1.15837
cg02090950	4.89587	-5.61285	4.70574	-7.55776	4.53775	4.48731	-0.809993	4.52938	-2.84628	-1.21918	4.69609	-5.82976	2.02867	6.17621	4.09915	-3.08461	0.401997	4.14724	-3.50327	-0.0674149	-1.85754	-0.592808	0.745644	-5.67098	4.31582	4.1803	-2.85963	-4.08655	1.36484	3.80807	-1.09026	5.07861	-1.08522	-0.871721	4.62152	-2.23967	4.299	-1.07504	4.56563	3.63759	0.47088	4.63027	1.21137	3.88014	-1.80881	4.2613	-0.787717	4.19052	-2.96336
cg02093811	-9.0849	1.26198	-6.49527	-0.188372	-5.87484	-7.07621	0.544634	-5.85423	1.86019	0.844438	-5.24398	0.913341	0.806701	-7.54349	-6.47711	-3.29625	0.7959	-6.78537	-0.145192	0.897179	-1.23659	0.78724	0.629706	1.24967	-5.9268	-6.39908	0.212994	0.73305	0.941753	-6.76547	0.980837	-5.88842	-3.46458	0.434474	-6.60526	0.669874	-5.99369	0.977853	-5.93781	-6.26227	0.192277	-5.75542	0.807655	-6.90821	-0.0952213	-5.61631	1.14018	-5.7228	1.07584
cg02094500	2.80904	-5.41291	4.22302	-3.94238	4.06754	4.2411	1.43005	3.90601	-0.10135	1.53489	3.43042	4.42294	2.81251	3.70006	3.80813	-4.44498	2.03629	4.55643	0.572027	1.57156	-4.69608	1.5097	1.77114	3.64902	4.38176	3.81856	-0.752636	0.11964	2.38315	3.48655	1.57882	5.08074	-1.12056	1.08793	3.18682	-0.299637	4.39982	0.658285	3.33076	3.84932	-0.512514	3.30592	1.96375	3.11364	-3.42226	3.495	0.962008	4.14593	-3.73128
cg02095601	3.89095	4.18175	3.76464	4.95165	4.41588	4.6456	3.43636	3.96777	2.90363	2.71218	4.58269	3.41795	3.36175	4.85016	4.78029	0.25772	3.28981	4.52936	1.26481	3.00388	1.9838	2.97649	2.57419	4.51376	4.59146	4.23468	3.02063	-23.2693	-10.5695	-1.56196	-2.685	4.4438	0.99109	2.89324	-5.15572	-1.30932	-2.53461	-4.09914	-1.75738	-3.94705	2.85135	4.33315	2.31093	3.88716	1.52525	4.39597	3.32284	4.54379	2.83572
cg02095697	3.7513	-4.2988	4.78105	-4.45458	5.55097	3.66843	-0.457354	4.85058	-0.828308	-0.939786	5.27492	-2.77255	0.663877	4.9222	4.44368	-2.60603	-0.126949	5.6608	-0.598641	-0.20144	-2.66801	-0.606971	0.224779	-4.25289	4.07294	5.29488	-1.22134	-2.86348	0.607885	5.32748	-0.555823	4.4523	-1.04069	-0.471238	5.13421	-1.00334	4.81039	-0.669091	5.07614	5.07372	0.256729	4.87002	0.190183	3.94026	-1.54007	4.8873	-0.257427	4.97895	-2.38095
cg02104112	4.44332	-3.37595	4.25471	-4.15849	4.34836	4.4889	-0.477489	3.98739	-1.44639	-0.455521	4.30283	-2.29038	-0.988801	4.09056	4.33273	-0.725442	-0.0928704	4.81708	-0.150579	-0.134304	-0.803876	-0.685802	-0.131872	-3.71669	4.86116	4.3832	-1.15434	-1.56153	-1.16633	4.63725	-0.493534	4.51974	-0.133644	-0.405521	4.62153	-0.958114	3.69128	-0.5371	4.40205	4.34906	-0.149677	4.44339	-0.388715	4.08774	-1.17175	4.70873	-0.350328	3.85728	-2.02785
cg02106157	2.04588	-5.95177	1.7969	-9.2507	1.81377	1.81064	-1.79931	1.75305	-3.62343	-1.78701	2.1255	-0.819355	-2.9293	1.31488	2.01645	-4.99179	-2.26123	1.74984	-3.47984	-2.05767	-5.65395	-2.14396	-1.61277	-3.10346	1.65931	1.635	-4.08852	-4.41821	-4.56494	1.79489	-1.94353	1.87248	-3.33462	-1.96585	2.45051	-2.80742	1.83993	-1.65308	1.92477	2.96099	-2.30054	1.86862	-3.39431	1.47132	-4.65987	2.35796	-1.74283	1.65926	-5.33824
cg02108006	1.92302	-3.88718	1.37348	2.51556	2.48065	3.00041	1.09667	1.89947	-3.83891	0.998828	1.47515	2.40213	3.19706	2.28791	1.58355	-0.00884143	0.914931	1.31914	0.337387	1.11786	-0.0949817	1.60979	1.4758	2.6862	1.95013	2.42042	-0.25343	1.445	1.72957	1.82117	1.08031	2.43884	-2.95217	1.62951	1.16747	1.18524	1.46213	1.34173	1.87033	2.52385	0.665657	1.87526	1.27841	1.78478	-0.192963	1.20793	0.985574	1.73873	-3.0902
cg02115397	5.91704	-2.7493	6.21263	-3.14268	5.63639	5.21649	1.1489	4.9432	2.27477	1.0938	5.80371	-0.756555	2.77278	5.17461	5.38825	-1.48503	0.896078	5.71369	0.562418	1.7199	-1.22164	0.74013	1.57841	-2.05149	5.79015	5.3031	0.003716	-1.18962	3.77188	5.94035	0.559785	6.01224	-0.161782	0.163071	5.02199	1.51399	6.52048	0.473821	5.14923	5.87339	0.934255	6.14293	2.71517	5.2124	-0.147024	5.29584	0.728988	4.52323	-1.76679
cg02116058	2.88817	-5.70768	3.65266	-8.28771	3.8844	3.29303	-0.872114	3.42257	-3.31476	-0.818467	3.64388	-4.15326	-0.103178	3.15919	3.55328	-1.71101	-0.222967	4.35092	-1.16423	-0.544499	-2.33564	-0.685616	-0.124367	-5.975	3.81868	3.41336	-2.20922	-3.17644	0.149812	3.59779	-0.659139	3.41743	-1.25937	-0.807906	3.44827	-1.65312	3.57516	-0.993742	3.72512	3.33037	0.162198	3.36279	0.0393338	3.28863	-1.05649	3.93415	-0.870393	4.25051	-3.99696
cg02119494	3.52577	-5.1684	4.05699	-6.03803	3.79637	3.94079	-1.87241	3.887	-4.78063	-2.29656	3.43633	-4.89825	-2.00942	3.38912	3.58644	-0.912992	-1.127	3.59012	-3.84141	-1.73653	-1.64945	-2.13766	-1.1995	-6.24814	4.06848	3.28289	-4.22759	-4.36476	-2.36961	3.46036	-2.4838	3.27127	-2.10319	-2.30526	3.67636	-0.541837	3.18075	-2.27908	3.16414	4.08416	-1.30284	3.84024	-0.993555	3.29119	-2.87989	3.81376	-2.41101	3.64975	-3.81781
cg02121017	3.6299	-4.47785	3.80302	-4.93812	4.41082	4.45659	1.94336	4.02864	0.622481	2.11868	3.59678	-0.548471	2.84306	4.11581	4.54005	-0.468432	2.25012	4.4586	-1.36239	2.62968	-0.912818	1.90134	2.13366	-0.454697	4.30156	4.67038	-0.71713	-0.0874817	2.53598	3.70541	1.70862	4.67369	-2.39892	1.93276	3.70567	-0.525731	3.88985	2.06979	4.56192	4.06341	-0.639018	4.78701	2.09794	4.25297	-0.961476	4.12097	1.87784	4.46658	-3.4316
cg02125429	1.6414	-6.85252	1.49711	-6.02665	0.921686	0.310444	-4.01224	0.933371	-5.16284	-4.57727	1.20795	-6.03152	-6.99215	0.831457	0.85302	-7.36792	-2.45852	0.186383	-4.35705	-3.87733	-5.67117	-3.73447	-3.02882	-6.57768	1.47999	1.58229	-5.2084	-5.11649	-4.12177	1.6071	-3.04278	0.66908	-4.21407	-4.30038	1.36695	-4.01503	0.234059	-4.24623	1.82036	3.08145	-2.58129	2.04318	-4.34741	3.6237	-4.95473	1.25909	-3.97094	1.39452	-3.93193
cg02126477	4.12798	-4.57281	4.19912	-5.71923	4.61107	4.7504	-2.73902	4.27473	-4.75578	-3.006	3.95344	-4.21059	-5.06175	4.31964	4.9607	-3.07238	-2.7156	4.76485	-3.03733	-2.79611	-2.84006	-2.8243	-2.62265	-5.64306	4.83549	4.70717	-3.85916	-3.5193	-4.33781	4.76555	-2.5244	4.09985	-2.6562	-2.62918	4.67226	-2.66508	4.42927	-2.37554	4.37844	3.83264	-1.73395	4.2367	-4.36542	4.33227	-3.28167	3.94542	-2.40928	4.10011	-4.09304
cg02127509	-4.35229	4.92037	-3.51584	3.13801	-2.79935	-2.46702	3.98215	-2.57961	4.24491	3.8909	-3.16276	4.03771	4.78085	-3.74534	-3.3015	0.313359	3.33745	-2.42757	3.1102	4.04082	2.50587	4.08394	3.15884	2.25151	-3.14178	-4.21991	3.82405	4.21591	4.82724	-4.40581	4.1689	-3.50132	2.91018	3.64945	-3.00879	4.15643	-2.35508	4.25806	-2.79571	-5.08016	1.55525	-3.65313	4.00096	-6.15382	2.84922	-2.24116	3.85554	-2.30986	3.47724
cg02131155	5.56626	-3.98889	5.46038	-5.56467	6.74856	6.37451	-0.106008	5.47306	-1.02968	-0.231488	5.9381	-4.36704	2.73884	6.14632	4.76788	-3.09095	0.472668	5.01134	-0.692408	0.515308	-3.46821	-0.179312	0.705153	-5.37115	6.57195	4.47171	-1.17279	-3.04685	1.40814	6.71234	0.0613294	6.05866	-1.03229	-0.137297	5.47003	-0.831005	5.61769	-0.132138	5.90314	5.74124	0.709752	5.75226	1.37827	5.85713	-1.32295	4.7868	0.348748	5.71891	-2.61743
cg02132107	4.69041	-4.24877	4.22674	-4.91757	4.31618	4.2085	0.423876	4.95419	-1.61506	0.431869	3.48864	-2.46247	2.52354	5.05034	4.42344	-0.915925	1.62889	4.49295	-0.229901	1.28952	-1.5593	0.407308	1.40908	-1.3915	4.01718	4.12827	-0.798837	-2.38114	3.74933	3.78229	0.507024	3.86831	-0.585987	0.49798	4.1131	-0.715676	4.31315	0.172867	4.06408	3.77485	1.49559	4.85542	2.92532	4.17485	-0.20674	4.08629	0.300343	4.80051	-1.97848
cg02133939	2.84281	-6.81105	2.96357	-7.26402	2.87796	3.28598	-2.30137	2.2751	-1.50735	-1.40221	2.63968	-5.13387	-0.765849	3.88671	2.05915	-1.99011	-1.20478	3.06429	-2.01229	-1.59167	-1.87865	-1.73607	-0.221962	-6.8203	3.08883	3.79787	-2.80128	-4.4011	-2.21743	2.95323	-2.2397	2.44507	-1.05924	-1.69627	1.60745	-2.17736	1.70823	-2.64233	2.25236	3.44113	-1.21522	3.29302	-1.08182	3.67117	-1.98232	1.23583	-2.04238	3.30957	-4.40191
cg02139586	1.47221	-6.04795	1.6073	-0.340554	1.83185	1.7152	1.00749	1.8737	-1.87421	1.80861	1.67956	2.36471	1.30084	1.96878	1.50834	-5.17784	1.45624	1.66802	-1.39329	1.78068	-4.00346	1.79264	1.53382	-1.25111	1.78474	1.66267	-1.28087	-0.243329	1.78195	1.57397	1.87985	1.67203	-3.09495	1.61155	1.51666	-0.961976	1.69222	2.13799	1.42214	1.49699	-1.12254	1.27881	1.59822	1.81514	-3.75488	1.52919	1.92262	1.55576	-4.2774
cg02141012	6.40107	-3.43665	5.74329	-4.35447	6.61868	6.56236	-0.293116	4.9546	-1.27994	0.140629	5.90869	-2.87945	2.42631	6.77379	5.53004	0.466717	1.06459	6.12953	0.156386	1.16063	-0.508083	0.276441	1.67456	-3.81727	6.2543	6.25547	-0.581139	-2.25908	1.48268	5.77236	0.298769	5.64977	0.251556	0.0443702	5.71114	-1.07152	5.14813	0.184019	4.99891	5.87608	0.624742	5.88673	1.78296	5.29929	-0.726437	4.98922	0.40057	4.90722	-0.680706
cg02144950	4.75364	-3.3671	4.16589	0.232202	4.42747	5.48483	2.03787	4.48372	0.898865	1.02575	4.75298	4.83048	2.66442	4.53796	4.91162	-2.66055	1.087	4.58689	-1.17135	1.61971	-2.89781	1.28753	1.44839	0.917448	4.49299	4.22321	-2.39439	0.0817619	2.01713	4.06324	0.951543	4.74177	-0.110308	1.40025	4.35262	0.184551	4.51158	1.32339	4.56619	4.88534	-0.539883	4.66271	1.93924	3.954	-2.67828	4.26584	1.75895	4.41933	-0.892221
cg02146798	-11.3791	3.81189	-6.43719	4.12315	-7.19018	-7.38934	2.00581	-5.75793	2.41919	1.79627	-6.56955	3.67803	1.08192	-7.48823	-8.36586	3.19946	2.43443	-7.48327	2.11536	2.10541	4.11413	2.56512	1.88255	3.85121	-6.58181	-6.15828	3.3273	2.95383	1.7709	-6.52439	1.89428	-8.06195	3.06165	2.40543	-8.56248	2.39481	-7.73571	2.20201	-10.1174	-7.26882	1.76887	-8.09469	1.86956	-6.94932	2.83085	-9.22197	2.06994	-7.1502	5.17143
cg02149842	-4.52198	3.06138	-4.73161	4.27303	-5.52264	-5.0573	0.822259	-4.66815	3.73858	3.72196	-5.16932	0.601557	0.606718	-3.63372	-4.59286	4.0978	3.70691	-4.45712	3.18806	3.36813	3.8918	3.91915	2.34218	-7.1161	-4.30647	-4.20022	3.899	3.07942	3.92838	-4.2998	3.36688	-7.22017	-7.18603	-8.28947	-5.50545	0.596329	-4.59701	4.06655	-5.1025	-4.17284	2.46227	-4.37255	0.607926	-4.75711	0.578767	-5.15349	4.02602	-4.16198	3.96131
cg02150060	3.6549	-3.57835	3.96176	-5.44932	3.81829	3.69866	-1.4041	3.09935	-0.278756	-1.29208	3.44365	-3.29565	1.27401	3.9345	3.77855	-3.31422	-0.806931	3.4054	-3.3868	-0.775145	-4.37799	-1.16831	-0.254411	-4.12293	3.86526	3.51413	-2.97187	-3.16626	0.272185	3.00658	-1.01532	3.74487	-2.60463	-1.4832	3.65454	-2.13042	4.22196	-1.43279	3.56016	3.49545	-1.33612	3.9091	-0.359824	3.25129	-3.49446	3.37292	-1.23895	3.90601	-4.3699
cg02151399	2.73383	-1.99733	2.72842	-4.8895	2.94233	2.81542	-0.467074	2.40415	-0.910614	-0.255601	2.66283	-4.56062	-0.514876	3.51476	2.96274	-4.16998	-0.65844	3.16226	-3.03149	-0.20428	-4.34339	-0.207518	-0.448805	-5.78605	2.44349	2.40216	-1.99231	-3.70477	-1.17503	3.16139	0.931501	3.48958	-1.97299	0.415899	2.8552	-2.16497	2.62147	0.158921	2.96299	2.23796	-1.12305	2.63935	-0.558484	2.4652	-3.5238	2.46859	0.521197	3.17668	-3.05263
cg02155398	-4.54757	2.70461	-4.1402	3.5859	-4.30239	-4.07674	-5.13172	-4.20689	0.864947	-5.73956	-4.57106	0.0427461	-4.56476	-4.58954	-3.91991	-0.240142	-4.22531	-4.65543	1.8474	-4.42696	1.49077	-4.78283	-2.09075	1.65146	-5.05982	-6.03621	-3.25091	0.179017	-5.26788	-4.94194	-4.52231	-5.00912	-2.68215	-5.31999	-4.44283	0.894866	-4.1238	-5.77334	-4.66793	-5.22402	0.0396247	-4.505	-4.4262	-4.93483	0.548122	-4.49018	-4.81458	-4.66005	0.478936
cg02158065	4.16633	-1.46113	4.21259	-2.29795	4.65973	4.5096	-2.24456	4.33796	-1.65299	-1.79971	4.39559	-1.96653	-2.63662	5.00571	5.60176	-1.66262	-1.61246	4.82867	-1.03287	-1.92518	-2.01572	-1.57943	-0.539155	-2.66668	5.17515	4.76458	-1.46368	-0.815534	-2.79076	4.7191	-1.14728	4.8321	-0.68554	-1.77858	4.58414	-0.929459	4.58706	-2.10119	4.50566	4.69482	-0.277519	5.16871	-2.15233	4.55566	-1.2308	4.68622	-1.96128	4.7184	-0.845393
cg02158542	4.12531	0.701706	4.05618	0.0209282	4.45753	4.77225	3.54846	4.97911	0.907115	3.30355	4.52002	3.3784	4.16924	4.44701	4.66984	-4.09296	3.8826	4.73691	2.26801	3.75722	-2.19125	3.90359	3.55173	3.28124	4.71021	4.27496	0.424327	4.66177	4.05231	4.33421	4.07614	5.64872	-0.557917	3.694	4.60856	0.280371	5.19312	3.73403	5.22192	4.61517	1.33395	4.5059	3.87266	4.14932	-1.62253	4.01095	3.17009	4.30408	-2.3246
cg02164561	-7.57099	2.86608	-6.93858	2.35271	-8.42068	-6.79161	1.07821	-6.84971	1.28712	1.19219	-8.45187	2.66404	0.323699	-5.72722	-6.61445	2.13458	1.37775	-8.4277	1.12316	1.14285	0.783303	1.02346	0.696152	1.46612	-7.63928	-6.08976	2.01191	1.92001	1.42642	-7.10582	1.06284	-5.47111	1.40236	1.20605	-5.92128	1.18684	-6.1179	1.15523	-6.62907	-5.84543	1.06552	-5.25504	1.04815	-5.68171	1.66826	-6.68709	1.29797	-7.02459	2.57348
cg02165546	-4.81821	-3.4212	-2.36946	-2.89935	2.28294	2.12559	2.03189	2.01168	2.76788	1.8339	-4.2415	-3.7338	-3.92441	2.34349	-1.84071	-2.41713	-1.95578	2.51305	0.594542	1.80676	-3.03692	-2.87455	-3.13713	2.4937	2.43315	2.28458	1.90669	2.31617	1.94621	-4.41997	-2.78855	2.28221	1.40859	1.95637	1.6881	2.02418	-2.84376	-2.06086	2.27965	2.39236	1.36586	2.32208	1.90584	2.2536	1.30879	1.79022	2.33919	-4.5378	-3.7911
cg02167021	-9.88662	0.529126	-9.80613	0.54848	-10.8048	-9.51386	0.395068	-9.73141	0.890818	0.493213	-8.09364	0.284166	1.11464	-9.714	-11.0498	-2.2642	0.69945	-13.5409	-1.77926	0.552832	-1.40304	0.619627	0.231487	-2.95866	-10.1506	-9.45412	-0.627412	-3.34469	1.6652	-8.36501	0.48022	-8.56461	-0.901715	0.39288	-8.72178	-3.21501	-10.9617	0.518424	-10.8229	-20.1715	-0.604777	-8.40206	0.971247	-9.8156	-0.802059	-9.19342	0.742973	-9.20327	0.451569
cg02170103	6.54468	-3.7315	4.87441	-6.24147	6.5358	7.55306	-0.705336	6.63607	-3.36822	-0.543452	5.97046	-3.89439	1.94813	7.1392	7.18992	-3.37247	-0.042204	6.75204	-1.75423	-0.0891204	-3.98724	-0.945849	0.513132	-4.69562	5.45644	5.2772	-2.39168	-2.65303	1.28468	6.38439	-0.398575	6.39016	-1.40383	-0.560163	6.22923	-2.33812	6.0917	0.133341	5.19752	7.1105	0.114213	6.23133	0.980144	5.52498	-2.15233	6.73955	-0.494562	5.32653	-2.48101
cg02171725	2.31703	-5.23395	2.7983	-7.17871	2.4784	2.58986	-2.87709	2.34315	-4.83127	-2.62556	2.07286	-4.19042	-1.40092	2.71586	2.13264	-3.96627	-2.28436	2.37406	-3.4523	-2.50922	-4.17775	-2.698	-1.56049	-6.93462	2.43828	2.67395	-3.83731	-3.70462	-1.41512	2.0667	-2.38391	2.91431	-2.71749	-2.61894	2.16152	-2.7282	2.49967	-2.19528	2.77292	2.54274	-1.85054	2.26359	-1.84863	2.20531	-3.85529	2.02578	-2.73604	2.67916	-4.52079
cg02173023	4.65913	-2.45898	5.58071	-4.45345	5.24821	4.48036	-0.756095	4.9003	-1.35251	-0.694334	4.51121	0.613526	-0.39827	5.44457	4.32048	-0.880216	-0.927602	4.96502	-0.271379	-0.658532	-1.68297	-1.00573	-0.343211	-0.605258	4.33243	4.62932	-0.829151	-1.91473	-0.556644	5.35296	-0.667905	4.77681	-0.824003	-0.737171	4.37656	0.233831	4.53206	-0.765245	4.97003	4.92482	-0.371314	4.31893	-0.676176	4.68504	-1.40672	5.80941	-0.856712	5.22397	-1.05944
cg02177096	6.19741	-4.85257	5.81118	-6.94169	7.04056	5.46333	-2.16725	5.83827	-4.38486	-2.08427	6.69239	-4.41456	-2.53037	7.0128	5.5425	-2.9519	-1.8819	6.88793	-2.56681	-2.03496	-2.83704	-1.92512	-1.17148	-5.90226	6.20265	5.69853	-3.45776	-3.44108	-2.9224	5.67948	-2.11022	5.39954	-1.85633	-2.13141	5.23737	-3.61346	5.12836	-2.43974	5.49498	5.33101	-1.30949	5.78568	-2.29073	5.37107	-2.59453	6.41049	-2.21654	5.50116	-2.87826
cg02179592	-6.07809	1.17687	-6.53575	1.86049	-5.60868	-4.9166	-4.90655	-4.95805	-2.46284	-5.00101	-6.49227	-1.05966	-8.28251	-6.0469	-5.21454	0.305678	-5.80722	-4.82597	0.394645	-5.22472	-0.169145	-4.78072	-3.7194	0.653203	-6.45311	-7.22992	-0.897554	-1.09675	-5.44358	-5.57781	-5.39787	-5.92203	0.449684	-4.16859	-5.80198	0.775063	-7.02434	-5.11174	-4.68814	-6.64047	-2.12394	-7.54483	-4.55752	-8.98716	-2.69831	-5.08536	-5.24145	-5.07475	1.44362
cg02181287	4.45019	-4.66519	3.49341	-4.70602	4.68018	4.53998	-0.782405	3.82065	-1.16033	-0.809492	4.34766	-3.79442	-0.803507	4.20674	3.91324	-1.18477	-1.15131	4.88162	-1.38552	-1.07537	-2.39034	-1.21877	-0.944556	-4.76276	4.42808	4.74091	-2.21788	-3.10851	-0.99719	4.41327	-1.16893	4.06793	-0.873589	-1.18732	3.61386	-1.54732	4.0083	-1.07504	3.76119	4.33345	-0.831581	4.82561	-0.889032	3.94076	-2.24128	4.58428	-1.22346	4.5923	-2.35351
cg02184010	-5.40225	2.86841	-8.93684	1.02074	-5.97914	-5.93721	1.25566	-5.03199	1.09726	0.940216	-6.53073	0.737258	2.36888	-7.16111	-6.91737	0.504466	1.26628	-6.11896	0.665571	1.34651	1.17785	1.29009	0.746238	-2.70327	-7.04729	-28.6813	1.65757	-0.822342	2.16328	-8.08771	0.803177	-5.06761	1.24398	1.5476	-7.17752	0.00253266	-5.44037	1.67781	-5.33682	-9.55219	0.09561	-10.3281	1.36896	-8.37341	0.27881	-5.61235	1.44466	-5.64726	0.84559
cg02184042	2.72721	-5.58682	2.50973	-7.54471	1.91056	1.83315	0.07456	2.06964	-3.54718	-0.0628516	2.29887	-3.69057	-1.31401	2.78894	2.41022	-0.449044	-0.783052	2.14999	-1.09329	-0.547306	-1.59652	-0.42957	-1.04125	-5.1482	3.08607	3.10407	-2.54356	-3.10118	-1.7776	2.2755	-0.010548	2.71375	-0.878841	-0.35932	2.58733	-1.9426	1.7418	0.212014	2.04388	3.22352	-1.40711	2.25263	-1.24632	3.60775	-2.60832	1.6899	-0.115861	1.85606	-3.12359
cg02184413	-5.02255	4.52959	-5.25561	3.1772	-4.25929	-4.69649	2.71766	-3.71196	2.98596	2.8283	-5.18493	4.39176	5.23756	-4.9818	-4.49514	0.831266	3.34699	-4.78656	2.26293	2.75367	1.72733	3.13785	3.1095	4.55065	-5.34447	-5.69993	3.27949	3.48791	4.34328	-6.02163	2.16592	-4.86002	2.09942	2.11949	-7.47966	3.47333	-4.5934	3.00403	-4.91653	-7.92808	2.57854	-4.95876	3.42856	-5.01231	2.41483	-4.41767	2.45453	-4.54791	1.15637
cg02184606	-7.69523	1.66361	-6.69123	2.11112	-5.86865	-5.8059	1.25534	-6.24018	1.77862	1.25296	-8.95856	1.5192	1.32315	-6.19941	-5.77693	1.30246	1.37885	-7.27034	1.41797	1.42841	0.957442	1.49631	0.960088	0.245816	-6.75189	-7.01094	1.62781	0.529234	1.89958	-4.99372	1.28966	-5.45423	1.48425	1.30783	-8.81434	1.40172	-5.47374	1.60285	-5.48048	-6.24307	1.15106	-6.72227	1.24655	-5.78129	1.27943	-5.78437	1.39096	-6.85321	0.97569
cg02184764	3.07915	-3.89117	1.69698	-4.28579	2.40507	2.4754	1.97682	2.72293	-2.27548	2.14239	2.76412	-2.66828	6.21445	4.65762	3.08443	1.05238	3.91152	2.1375	1.74802	2.66795	-0.691889	3.60136	2.84082	-2.58494	2.9091	3.44219	-0.405127	-1.67009	4.39728	3.88227	2.4222	2.96925	0.960174	2.31106	2.47775	-0.293685	2.04709	1.28611	1.59889	2.34624	2.16835	3.77541	3.6447	2.64498	0.411931	2.90971	2.68406	2.76728	-0.797786
cg02185843	4.97515	-3.19347	5.09002	-5.77366	4.37487	5.33359	0.0222828	4.37091	-2.3247	-0.327162	4.91135	-1.88462	3.04607	5.57133	4.77532	2.22023	0.550682	4.23624	0.685524	0.246602	0.43176	-0.209536	1.59851	-4.65023	6.70985	5.0495	-0.700521	-2.58852	1.34619	3.95584	-0.365776	4.03493	1.11922	-0.536769	4.37283	-0.812125	4.78579	-0.845433	5.22182	5.33305	3.06698	6.26967	0.980056	4.5983	0.82693	5.05023	-0.559461	3.7904	-1.05375
cg02189025	2.84218	-5.19498	2.4665	-9.08155	4.26696	3.23415	-1.58624	3.16595	-2.19899	-0.649516	2.58611	-4.41686	-1.08373	3.20509	4.52915	-4.52552	-0.520667	3.04533	-3.34831	-0.814261	-4.12669	-0.388882	-0.367004	-3.62292	3.04132	3.5063	-4.53195	-3.65505	-0.996006	3.4877	-0.457349	3.34885	-2.65455	-1.31408	3.51141	-2.38013	3.67305	-0.83728	5.71139	2.93521	-1.93229	3.07403	-0.830992	3.7906	-3.10515	3.22152	-0.863143	3.06129	-2.88002
cg02189760	3.23984	-2.53496	3.30593	-5.20317	3.54281	3.55797	-3.37603	3.04137	-2.55539	-3.13121	3.00121	-3.53703	-4.29817	3.45229	3.25096	-3.71812	-3.07383	3.29048	-1.86809	-3.38432	-3.56669	-3.34206	-1.96005	-4.09379	3.35721	3.64182	-2.33959	-2.09031	-3.80971	3.3437	-2.48361	3.46381	-1.85027	-3.20277	3.24139	-1.87444	3.59271	-3.80233	3.84367	2.95605	-1.26887	3.34092	-3.85466	3.12777	-2.81473	3.20861	-3.69841	3.74615	-0.723834
cg02201170	2.0503	3.45262	2.9589	1.95643	2.32554	2.22387	1.94504	2.30923	2.46537	2.28021	2.84618	4.12712	1.76673	3.19415	2.07216	-7.32243	2.2769	2.15802	-0.448212	2.77219	-4.49794	2.30303	1.91703	4.60963	2.66506	3.27711	-0.146687	3.5644	2.02812	2.52364	2.0283	2.96636	-2.83232	1.29122	2.47083	1.70949	2.33319	2.10308	2.40067	2.3032	0.510775	3.08306	2.0167	2.48591	-3.25611	2.53121	1.77118	2.20984	-1.57037
cg02207034	2.56748	-3.74548	3.44967	-3.64305	3.28352	3.31235	-0.705598	3.76074	-4.22226	-0.75455	2.99073	-3.54562	0.216193	4.02212	3.04619	-1.47834	-0.0549016	2.70862	-2.15809	-0.538595	-2.08893	-0.541111	0.281548	-3.9939	3.51024	3.70272	-2.36932	-3.65682	0.204224	3.15732	-0.189172	3.68366	-1.00651	-0.638477	3.2438	-0.660629	2.29431	-0.333411	2.54302	3.32619	-1.10336	2.60541	-0.463043	3.41311	-1.56416	3.17502	-0.728302	3.29723	-2.87608
cg02213437	4.69045	-4.55708	3.82758	-3.32612	4.69696	4.304	1.95392	4.26596	1.08972	3.1277	4.43516	3.65099	2.96154	4.89442	5.26679	-2.10844	2.52822	3.92057	-0.431118	1.91082	-2.86467	2.3575	2.20617	2.20879	5.07865	4.55565	-0.768607	2.14504	3.45778	4.09998	2.99095	5.10448	-1.98176	2.10548	4.08274	0.264023	3.89468	2.57912	4.63877	4.55883	-0.829205	4.05038	2.31169	4.97302	-1.18115	3.6283	2.52036	3.99285	-2.38437
cg02215595	-3.79622	5.23126	-6.40945	0.163175	-4.34131	-3.46998	2.36704	-5.35612	-0.0239955	0.00227769	-3.7459	4.47199	-0.167462	-6.04153	-4.4614	0.0332342	-0.248952	-3.8613	1.74615	2.35039	0.584483	0.126597	-0.432239	0.456131	-5.36273	-5.40402	-0.214283	-0.238042	-1.05955	-8.23312	-6.24211	-4.58806	-0.107879	-0.370918	-3.58813	3.18478	-2.70681	1.95304	-3.07308	-4.48949	-7.97496	-5.33034	-15.2673	-5.11126	-0.380412	-3.00698	0.177386	-3.06894	3.18789
cg02216016	5.03985	4.52486	5.76431	5.57406	0.367074	0.349442	0.277138	0.136215	0.217334	0.176776	0.284446	0.258256	0.215885	0.289048	0.312339	0.306844	0.470907	0.359816	0.183922	0.316872	-7.57113	-6.57722	-6.82204	4.41698	-7.79271	0.354465	0.203619	0.359999	0.356424	0.143364	0.342013	0.184034	0.251869	0.482326	4.8853	4.80692	-6.84702	-5.82567	0.330176	5.07246	-6.65877	7.76782	5.52745	5.1235	4.81047	-6.48965	-7.50992	-6.62472	-6.09576
cg02221053	2.08062	-1.66334	1.96193	-5.05665	1.9354	2.31815	-2.10543	1.8238	-4.04071	-1.64599	1.71342	-3.53919	-0.844833	2.05193	1.23439	-3.924	-1.71513	2.09677	-3.39048	-1.88251	-5.17715	-1.95953	-1.37639	-5.56703	1.43619	1.49556	-4.01984	-3.70727	-2.56459	1.21913	-2.0059	1.43918	-3.27353	-2.19391	2.31373	-3.39895	1.60581	-2.45594	1.93883	1.57941	-2.16755	1.68255	-2.0008	1.61778	-3.90552	2.34025	-1.83635	2.35745	-4.47702
cg02229994	2.12689	-6.00857	1.94094	-7.54327	1.23535	1.69435	-3.12157	0.959154	-5.34684	-3.18602	1.80454	-5.48246	-3.51901	1.73147	1.45304	-4.54896	-2.26672	1.87966	-4.02403	-2.62084	-5.12707	-2.97923	-2.2458	-7.31146	1.80313	1.87041	-5.04641	-4.79341	-3.433	1.75533	-2.51504	2.20864	-3.24457	-3.84386	1.42974	-3.6567	0.934311	-2.93453	1.80727	2.16028	-2.52764	1.88032	-2.72629	1.80782	-4.69123	1.2585	-2.4734	2.25911	-6.62244
cg02231813	2.12888	-5.81213	2.51984	-5.01588	2.63686	2.15056	-0.720326	1.9976	-3.77666	-0.541004	2.69941	-3.13618	1.22494	1.65148	2.61784	-3.85732	-0.525628	2.87323	-3.10717	-0.719133	-4.80499	-0.70382	-0.0358501	-4.11268	2.74061	2.90968	-3.77523	-2.88186	0.565899	2.07595	-1.08419	2.53133	-2.76492	-1.21477	2.35295	-2.41431	2.12277	-0.849654	2.19779	2.46406	-1.79557	2.14738	-0.597361	3.15505	-3.68832	2.02342	-1.24643	2.90264	-4.3695
cg02232840	3.65851	-4.19014	3.38475	-4.56962	3.89728	3.45795	1.26649	3.58027	0.677981	1.28762	3.17856	-2.2769	1.85016	4.00093	3.78891	0.18224	1.74311	3.49744	1.20822	1.73352	-0.708991	1.24498	1.60617	-4.25261	3.66359	3.36421	0.882144	-1.72031	2.27611	3.4913	1.41227	4.27812	2.09762	0.927204	3.34574	1.34751	3.52197	0.779332	3.65709	3.54408	2.2796	3.21023	1.86334	3.56056	-0.0231518	3.05855	1.30853	3.39428	-1.96915
cg02233915	3.39557	-3.4065	4.34254	-4.22685	3.94839	4.14929	-0.397375	3.77598	-2.08407	-0.846539	3.72118	-4.38693	-1.38856	3.99522	4.0663	-1.93361	-0.914392	3.83339	-2.11695	-0.370653	-2.76327	-0.802248	-0.564229	-5.01906	3.82543	4.21878	-1.97969	-3.57006	-0.902525	3.37581	-0.532891	4.13727	-0.885857	-0.629502	3.19439	-2.03911	3.77035	-0.395813	4.28225	3.82167	-0.725113	4.01552	-0.426589	3.98472	-2.36784	4.19852	-0.234374	4.4232	-3.42404
cg02235255	0.279204	-1.55678	-0.0400156	-4.89485	-0.594433	0.280009	-1.37843	-1.06788	-8.4401	-0.808827	-0.113516	-3.78962	0.86719	0.648733	0.188993	-8.27733	1.25267	-0.834422	-3.42084	0.587922	-4.79808	-0.265145	0.508675	-6.43852	0.181449	1.16503	-2.0334	-23.2693	2.58166	0.0915888	-0.0172112	-0.917512	-4.86531	-0.315462	0.399486	-1.92883	-1.31043	0.0985075	-0.908205	1.13599	0.0503558	-0.731088	0.850112	1.31789	-1.22797	-1.37339	0.289433	-1.01329	-2.05124
cg02237342	-4.87341	3.28603	-5.68505	3.48005	-5.48955	-5.23797	2.86703	-5.42958	3.34428	2.89155	-5.58131	3.13929	2.87922	-4.93565	-5.54202	2.5785	2.96008	-4.84275	2.41868	2.66057	2.73049	3.07381	1.81705	3.68146	-5.40859	-6.03996	2.83084	1.98426	3.61661	-5.16874	2.34868	-4.89243	2.07405	2.74569	-4.56829	1.81652	-4.79585	3.3394	-5.35956	-5.3504	1.5597	-5.03281	3.1154	-5.46377	2.58398	-5.36539	2.93701	-4.5841	1.80549
cg02240363	-4.44278	3.76	-5.68666	3.20268	-5.71376	-6.32302	2.86449	-4.65678	2.97176	3.15548	-4.96105	2.67355	4.13779	-5.24792	-5.98715	-0.114634	2.46271	-5.39013	2.09828	3.13992	0.63511	3.62521	2.30535	3.6212	-5.41274	-4.73665	3.685	2.9668	3.42197	-5.40685	2.19713	-5.61866	1.04234	2.87011	-4.77307	2.32049	-5.32292	3.33483	-5.31177	-5.67824	1.72498	-5.43464	2.75498	-4.91908	2.77176	-4.29186	3.31006	-5.54203	1.83506
cg02240494	8.08534	-1.37247	6.12357	-3.46338	4.88516	7.12048	0.816633	6.25141	-2.93335	0.706282	5.82005	-2.05745	2.99747	5.94352	6.12045	-1.57285	0.839435	6.32323	-1.23121	0.744988	-1.61552	1.33477	2.10054	-3.471	5.63268	5.16297	-0.732771	-2.39297	2.91851	6.29745	0.552395	5.48863	-1.3375	0.615568	6.2154	0.204966	5.62618	1.09332	6.24785	6.31414	-0.721863	7.13657	1.51768	5.88146	-1.56549	6.1877	1.04102	6.0216	-1.59964
cg02242191	3.6356	-6.27179	4.02125	-9.25809	4.32437	3.93974	-4.90611	4.3886	-4.18521	-3.68608	3.59822	-5.3267	-4.35631	4.47767	4.95073	-3.47176	-3.4379	4.32132	-1.83883	-3.39005	-4.44462	-4.29596	-2.7967	-7.3714	3.77768	3.4144	-3.46899	-4.02456	-4.46918	3.61501	-3.11309	3.94596	-2.09867	-3.15874	3.97629	-2.99808	4.54816	-3.3446	3.69027	3.72833	-2.40485	4.03878	-3.81649	4.20287	-4.58882	5.01062	-3.23632	4.65675	-2.76271
cg02244556	-5.585	4.68569	-4.66931	4.39726	-4.36014	-4.59531	3.22444	-5.47217	3.35256	4.23101	-4.45311	4.25082	3.69286	-6.16017	-5.14789	-0.271618	3.68042	-5.3015	1.13982	3.81575	2.27769	3.9541	2.49887	3.3947	-6.50097	-13.758	2.29384	3.22327	4.74381	-6.37564	4.68915	-6.9215	-0.715786	3.99733	-5.72274	1.44344	-4.55917	3.53568	-4.50716	-8.33147	1.62818	-5.20562	4.25255	-23.0855	1.56007	-4.93452	3.73032	-4.74437	1.08443
cg02245077	4.18298	-2.26534	4.57451	1.20433	5.54851	5.56376	3.67189	5.08417	3.64798	3.79022	4.66561	4.0073	5.29757	4.56321	4.83895	-0.479559	5.49495	4.57937	0.231614	4.78127	-1.40639	4.17342	3.51089	0.719378	5.22319	4.47897	0.27083	2.36901	4.99164	5.53792	3.56117	4.90469	-1.83602	3.49316	4.68895	-0.835523	4.76015	3.66462	4.36142	3.83981	1.9945	4.93807	4.62056	5.03114	-0.618005	3.92413	3.88657	4.6544	-1.69419
cg02246790	4.85323	-4.78261	4.1891	-6.6376	5.51378	4.18466	2.33105	4.21114	-0.0273019	2.96954	4.78484	-2.567	3.08009	4.42286	4.28921	-0.531172	2.81629	4.57057	1.24017	2.59071	-1.25087	2.0172	2.04421	-5.62917	4.94475	5.00995	0.471861	-2.14305	2.42858	5.94798	1.9767	4.49957	0.808432	1.84922	4.0819	-0.24179	5.43005	2.1726	6.54188	5.14484	2.41517	3.81629	2.23467	4.52939	0.751662	5.19529	2.35701	5.26237	-0.681617
cg02248697	-3.49768	-3.50386	-2.10571	-0.780211	-1.64953	-0.877618	1.10087	-1.37606	0.366744	1.37102	-3.13413	0.810459	-0.699912	-1.90621	-2.21413	-3.26178	1.43428	-0.879978	0.539637	2.5197	-0.863067	2.14827	0.233504	-4.55118	-2.54016	-2.11802	0.409856	2.06298	0.741424	-3.11206	1.08602	-2.16739	-2.0341	0.775214	-2.37538	0.860161	-2.37789	-0.115753	-3.20687	-3.69108	0.457086	-3.66675	1.37648	-7.29517	0.684416	-2.05036	0.932206	-1.97238	-1.58928
cg02250877	3.56937	-4.79733	4.45598	-8.40142	5.89094	5.01574	-1.73685	4.13635	-5.2121	-1.61832	3.9666	-3.83314	-2.67631	4.20239	5.30833	-1.33088	-1.6127	3.74145	-1.23419	-1.18398	-1.83604	-1.92637	-1.39109	-5.61677	4.32339	4.44839	-2.82083	-3.12408	-3.36599	4.3466	-1.73237	4.28447	-1.14127	-2.02187	3.35004	-1.51204	4.28006	-2.17823	4.20885	4.03845	-0.833985	3.87472	-2.20255	3.84305	-2.13072	4.13445	-1.90884	4.19536	-2.6665
cg02251771	3.51036	-3.42636	3.0826	-6.66042	3.86026	4.47545	-0.708077	3.75327	-2.33559	-0.565345	3.29385	-4.5722	1.81961	4.36354	4.06424	-2.13971	-0.127728	4.42801	-2.25735	-0.124242	-2.99881	-0.652355	0.142205	-5.28586	3.18748	3.71572	-2.86308	-3.579	0.799271	3.33908	-0.41833	4.00883	-1.11299	-0.81228	3.29803	-1.51356	4.03891	-0.712497	3.46999	3.06902	-0.647607	3.89584	0.451452	3.47334	-2.56661	3.31625	-0.407129	4.62032	-1.74553
cg02259097	2.91891	-5.70737	3.65318	-6.99493	3.93271	3.90379	-1.07468	2.97712	-1.06852	-1.07835	2.75938	-4.21572	-1.44744	3.82178	3.25691	-1.33233	-0.23721	3.48933	-0.835919	-0.621445	-1.6261	-1.74698	-0.182646	-4.53801	4.24994	3.35942	-1.3716	-2.97772	-0.970032	3.02487	-1.39003	3.37594	0.0924106	-1.55226	3.15686	-0.644224	3.57107	-1.38544	2.82809	3.29589	-1.15014	3.13508	-0.329247	3.56237	-2.53691	2.74302	-1.40423	2.86418	-1.83771
cg02261543	5.23384	-0.995426	5.31333	-4.6566	4.81753	5.29407	2.60194	5.03453	-0.144116	3.36306	5.03838	-0.497044	2.57754	4.97538	5.87703	0.0537797	2.30061	5.32517	0.0238388	2.98614	-0.783706	1.90368	1.83359	-3.86031	5.40653	5.12532	-0.00989739	-1.80191	3.37244	4.82707	2.6419	4.94355	0.689625	2.68201	6.00896	-0.568898	5.1185	3.27217	5.23749	5.31301	1.42162	5.23683	2.56618	5.76812	0.101158	4.9503	3.02177	5.37488	-1.28646
cg02266253	6.55581	0.00813107	4.9575	0.0429203	5.35059	5.12332	3.09124	5.06093	0.989842	3.13881	5.12668	1.10574	3.529	5.6899	6.488	-4.40663	3.15846	7.29436	-3.37472	4.07495	-1.72584	3.18492	3.15978	0.637808	6.464	5.06221	-0.0567407	3.54416	3.76775	6.50439	2.78377	5.05724	-0.912583	2.88053	5.41446	1.42186	5.69864	2.67744	6.23778	5.64302	1.00135	5.00357	2.87955	4.83015	-1.19273	5.11156	2.3672	5.22727	-1.04082
cg02273079	2.44559	-0.883955	3.14666	1.84291	3.40637	3.24938	2.63619	2.98434	-0.628173	2.94971	2.61857	2.46559	3.47774	3.26026	3.57224	-4.36918	2.40071	3.14839	0.248926	3.07819	-4.44944	2.42873	2.01604	2.40548	2.95364	2.8613	0.0545031	1.74282	3.25472	3.14922	3.51197	4.05261	-1.59076	1.69446	2.58073	0.364694	2.99708	2.97924	3.70723	2.92509	0.596733	2.36348	2.6884	3.16779	-1.83274	2.72663	2.27192	3.54628	-3.33142
cg02273889	3.90945	-5.66278	5.22968	-5.39328	4.45313	4.50835	-0.507961	4.47468	-0.32954	-0.52396	4.27239	-3.92623	-0.911831	4.26059	4.44786	-0.130113	0.252944	4.78955	-1.34161	-0.228293	-0.783044	-0.623756	-0.495861	-5.83469	4.48891	4.19381	-1.36416	-3.71425	-0.148697	4.68456	-0.522681	4.51068	-0.849545	-0.502905	4.16486	-1.49443	4.27763	-0.619684	4.30496	4.64355	-1.06027	4.96868	-0.393153	4.45353	-2.12197	4.32873	-0.335868	5.14113	-2.2094
cg02274366	3.04263	-5.42089	3.0108	-6.03045	2.72386	2.80985	0.878599	2.91043	-4.80433	0.570215	2.71598	-3.56173	1.80453	3.65325	2.38227	0.264556	1.31282	2.74454	0.507862	1.42593	-1.97808	0.566602	0.949643	-4.92398	3.44375	3.44945	-1.09501	-3.17656	2.4773	3.23787	0.83442	2.9107	0.386958	0.344801	2.40287	-0.5815	2.90956	1.05172	3.0722	3.05089	0.874208	3.12095	1.37184	3.55604	-0.370012	2.74157	0.778777	2.58018	-1.95119
cg02280249	4.89232	-3.86385	5.33964	-3.76083	5.91424	4.9577	4.46193	4.55503	5.3047	4.1099	5.69131	-0.630347	4.73363	5.42203	5.4187	4.48518	4.51445	5.03887	4.96993	4.8316	0.874098	4.50872	2.85929	-2.34334	5.30994	5.82478	4.44632	-1.82904	4.43126	3.95913	4.4125	5.42613	3.99955	3.86435	5.37436	2.6153	4.76582	4.70673	5.55383	5.29161	5.46692	5.86571	4.56712	5.21612	2.7315	5.19728	4.87172	5.2681	2.43892
cg02281727	-6.22439	2.81558	-7.72045	2.66676	-6.20078	-6.26512	1.17924	-5.60612	2.71189	1.23384	-5.5823	3.06766	0.462093	-5.97217	-5.6451	2.62499	1.22331	-5.38651	1.34546	1.78572	2.541	1.50889	1.06348	0.414784	-6.74371	-5.00839	2.52024	1.93629	1.00577	-6.26846	1.27569	-7.22784	2.01074	1.75122	-6.51417	1.57316	-5.30897	1.82304	-3.92896	-7.71707	1.48885	-6.67428	0.836904	-6.95267	2.18515	-6.26633	1.50396	-7.04592	1.95231
cg02285620	-6.17685	1.5997	-5.0472	3.92556	-5.80923	-3.18793	4.6262	-4.97581	4.47999	4.3142	-4.11403	4.58297	5.54556	-4.76623	-5.71935	2.17037	4.67595	-4.3029	2.01613	4.91892	1.07643	3.64091	2.55262	3.45439	-4.45284	-8.10473	4.20839	2.4214	4.84093	-4.74125	3.73483	-4.62393	3.72291	3.92198	-4.13815	3.12496	-4.04992	3.62284	-5.05943	-4.29634	1.97602	-5.89288	4.43041	-5.51612	1.98192	-5.35472	4.59789	-4.90504	3.76134
cg02297335	3.58395	-1.32151	5.5045	0.275955	4.45501	3.70713	0.515605	3.66227	-4.60911	0.856399	4.64259	0.859247	1.6919	3.61682	4.1875	-4.25821	-0.507639	3.82793	0.0826429	-0.241441	-3.02457	0.721869	0.0781775	1.63608	4.35849	4.1753	-1.28393	1.42644	0.616808	4.08356	0.95484	5.26444	-1.01153	0.584911	3.10837	-0.226082	6.3054	0.853462	5.07385	4.48997	0.344755	4.93519	0.0132056	4.27682	-2.04344	4.43302	0.322131	4.65882	-2.76908
cg02300840	-1.01494	-5.56549	-0.250712	-11.3716	-0.58359	-1.2206	-3.39212	-1.34865	-6.8401	-2.83231	-0.54905	-5.95699	0.0805206	-0.523154	-0.201053	-5.5306	-2.09194	-1.0541	-4.62141	-2.41146	-8.42107	-2.45734	-2.03658	-7.38012	-0.453791	-0.416354	-4.79892	-2.81379	-2.38226	-0.893646	-2.88856	-0.398494	-4.73458	-2.73459	-1.59778	-4.69876	-0.686592	-2.14076	0.190885	-0.83522	-3.34476	-0.886169	-1.89168	-0.37163	-4.31495	-0.473818	-1.88841	0.753924	-3.94429
cg02312904	3.38062	-4.3307	4.35824	-4.92936	4.88092	4.4742	-0.944164	4.05502	-1.80116	-1.14732	3.72404	-3.53156	-0.719989	3.82693	4.71295	-3.26406	0.360291	4.50693	-1.55987	-0.361691	-3.5421	-1.06878	-0.018707	-4.45586	3.85504	3.91767	-2.57263	-2.76707	-0.102825	3.54225	-0.831125	3.69197	-2.10198	-0.930847	3.86583	-1.73515	4.09924	-1.21589	4.21242	3.55354	-0.853545	4.26048	0.473193	4.2551	-2.14052	4.03535	-0.935016	4.37979	-3.29411
cg02318048	2.38501	-4.2343	2.25626	0.0187419	2.5839	2.20402	0.891328	2.63007	-1.63685	1.02479	2.4345	1.33769	1.51777	3.58855	2.66066	-3.74985	0.782752	2.0746	-1.97989	1.11878	-5.0558	1.71104	0.72338	0.439938	3.56623	2.95879	-0.904119	1.18342	1.40265	2.74246	1.02449	2.64894	-3.33903	1.00101	2.39122	-0.594579	2.21502	1.29762	1.94281	2.23088	-1.36456	2.58322	0.966714	2.65227	-4.3347	1.89447	1.36853	2.478	-3.10171
cg02320265	-0.140378	-0.173613	3.5414	4.44525	-6.8808	-0.108136	-0.163121	3.67338	3.85981	3.39395	-0.164963	-0.0123032	-0.0640324	-0.264859	-0.184607	-0.0767547	-0.0304228	3.60392	4.29337	3.5556	3.58201	3.37127	3.81933	3.59343	3.37383	-0.225035	-0.0795866	4.01104	3.9559	-6.0684	-5.8448	4.13629	3.72702	3.91001	3.19118	4.17109	-0.111269	-0.0205126	-0.36333	3.34304	0.0210912	-6.40321	3.74066	3.25276	4.42534	3.4657	3.87345	3.4767	4.58386
cg02323098	-0.359129	-1.49653	1.91723	-1.27753	-0.693207	1.85526	1.64381	1.57523	1.05481	1.51412	-0.332323	-0.944173	-0.528547	-0.520706	2.01571	0.134144	0.870549	-8.30547	-9.82468	-8.70686	-0.995537	-0.439374	-0.954441	-6.62102	-0.620025	-0.403342	-1.17926	-8.64568	-8.02676	-7.77819	-7.07654	-0.826822	-1.01471	-0.58368	-0.45006	-1.44235	-5.70846	-6.48113	-0.837321	-0.258301	-7.34302	2.15773	1.36699	-13.0599	-8.76808	-7.8332	-9.85075	-0.429546	-1.70945
cg02323785	-5.38567	-0.0841274	-5.54421	3.39728	-5.68235	-5.89379	-0.294537	-5.32948	2.6397	2.05163	-5.52538	-0.273437	-0.264234	-6.13389	-5.7611	-6.01938	-5.58112	-5.8393	2.34135	2.09424	-0.111471	-0.214474	-0.38002	3.52547	-5.85525	-6.42556	-5.76776	2.52824	2.89732	-5.99643	1.93251	-5.7788	2.12826	1.95639	-5.25607	-0.329694	-5.26786	2.22195	-5.57912	-5.51278	1.65006	-5.82112	-0.187741	-5.597	-0.203212	-5.43717	2.01963	-5.61544	-0.116636
cg02326386	-6.65651	1.10063	-7.21328	1.57937	-5.79785	-5.40858	1.13982	-5.09411	0.237534	2.19743	-5.63014	0.401027	1.39527	-5.79178	-7.29642	2.09742	2.88455	-6.66516	0.899727	2.31169	1.68086	2.05651	1.5435	-0.187632	-7.30048	-6.09955	1.51904	1.28961	1.86824	-6.368	2.13299	-5.98141	0.914826	1.84703	-6.22863	-0.908938	-5.63014	2.41375	-6.27916	-6.18135	-0.0146007	-6.66029	1.71107	-5.83793	1.94969	-5.54454	2.2929	-5.80178	0.443506
cg02330501	4.3333	-4.58073	4.108	-4.72957	4.32452	4.51375	-1.07166	4.62688	-1.53148	-0.949285	4.21621	-3.79132	0.856501	4.98955	4.64359	-3.51227	-0.322541	5.23734	-2.9451	-0.397789	-3.08976	-0.921695	0.203197	-4.1482	4.19302	4.57391	-3.27836	-3.22315	0.289498	4.21957	-1.22861	3.94839	-1.83906	-1.09886	4.34492	-1.48944	4.32323	-1.30423	4.47909	4.31317	-0.518509	4.7068	0.50521	4.31261	-2.4596	4.15154	-0.710506	4.52862	-2.3334
cg02333187	4.61688	-2.99416	5.38029	-4.45429	5.03763	4.66252	3.21997	5.23267	1.75247	3.30485	5.52049	-1.64734	4.41963	4.68033	4.6778	-0.554996	3.43333	7.28777	2.22679	3.7679	-1.27447	2.53708	2.32056	-3.81955	4.31416	5.00205	1.8901	-2.54989	4.10193	5.47559	2.75159	6.0832	1.40377	2.65322	5.53076	-0.326723	4.6743	3.21335	5.39175	5.9109	2.96725	4.74183	4.13887	5.7953	1.21775	5.36591	3.59366	5.0472	-0.867143
cg02335804	-5.26016	3.12806	-5.63038	2.92677	-5.62899	-5.10607	-4.4558	-5.08338	1.44833	-4.33649	-5.33028	2.14008	-4.37822	-5.18141	-5.94542	2.15557	-4.81094	-5.5496	0.480827	-4.50722	2.33274	-5.39364	-2.4803	2.71259	-5.6174	-5.00179	-0.212719	2.06736	-5.36137	-5.53753	-4.46694	-4.74907	1.21746	-4.06581	-5.13106	1.2398	-4.87615	-4.61408	-5.23642	-5.36848	0.332408	-5.55016	-4.92859	-5.35505	1.14889	-5.30627	-4.23391	-4.83195	2.26382
cg02341479	-8.17266	4.74933	-5.82732	3.06724	-5.64577	-6.85596	-0.411423	-4.69969	1.23856	0.012734	-6.92066	3.532	-1.58763	-7.11491	-6.15814	0.640631	-0.53921	-8.40805	0.322715	-0.253076	0.918908	-0.0234822	-0.727586	3.69662	-4.79545	-5.14139	1.04331	2.88992	-1.92475	-6.0746	-0.0666904	-6.47213	1.33743	-0.0326625	-6.64791	2.11981	-5.03	0.392272	-5.69397	-6.96925	0.632036	-5.2519	-0.812987	-6.23848	1.12398	-7.8467	0.245176	-5.86501	0.183362
cg02346790	-6.15294	5.37526	-7.24304	5.07272	-4.13401	-5.25511	2.19011	-4.80347	3.81712	2.42661	-4.44227	4.32844	1.65002	-4.84137	-4.9669	3.01326	2.39318	-5.29226	3.45896	2.60458	5.45062	2.68996	1.58708	4.7244	-4.24623	-4.19858	4.01326	2.14601	2.47778	-4.15674	2.72812	-3.93618	3.37654	2.78179	-4.28914	3.41126	-5.49428	2.32792	-5.10021	-5.29449	2.35967	-4.46583	2.08954	-4.59648	4.31493	-5.16905	2.71232	-4.4523	5.27738
cg02348445	-4.92688	2.67038	-5.30349	1.42925	-6.65485	-4.26798	3.2652	-6.05789	2.34857	2.68469	-4.84203	2.11538	2.42492	-4.83005	-6.91649	1.40214	2.38016	-6.87967	1.72726	2.40418	0.524391	2.43713	1.40886	3.19155	-5.98776	-6.98336	2.12982	1.75999	2.59749	-5.35155	2.06856	-5.4754	1.37647	2.30939	-5.29784	1.8798	-5.4609	2.70345	-5.91962	-5.26912	1.25839	-4.7672	2.63554	-5.71281	0.758343	-5.58155	2.99447	-6.05741	-0.965568
cg02351109	5.37499	-1.50484	5.32718	-3.06522	5.04189	6.21222	0.63921	6.604	-3.17788	0.440714	4.61977	-2.76576	-0.139271	4.97111	4.9075	-3.41193	0.469754	4.82205	-2.29112	0.527097	-4.25689	0.280456	0.789956	-3.88391	4.89232	5.7908	-1.76208	-1.83201	0.0860968	5.71234	0.403377	5.53271	-1.04394	0.639006	4.97066	-0.945931	5.39537	0.471576	5.0564	4.28989	-0.992488	4.94515	0.689334	5.01764	-2.93487	5.13515	0.403743	5.55153	-4.09786
cg02351674	3.732	-5.68418	3.88246	-6.54795	4.76769	3.91124	0.0197165	4.13683	-0.321159	-0.258198	3.15702	-3.30439	-0.82497	3.83239	3.66457	0.458722	0.868394	4.0469	0.240534	0.263072	-0.746288	-0.308065	0.428417	-5.37643	4.1392	4.1115	-0.982814	-2.92333	0.0220987	4.33578	-0.299113	4.35771	0.556393	-0.138872	3.79285	-0.39116	3.42206	-0.0782407	4.15025	3.47851	-0.139569	3.63657	0.146281	3.95668	-0.703617	4.15729	-0.00534433	3.76923	-1.45261
cg02356645	4.12065	2.56456	4.39874	0.00422345	-0.0269839	4.413	4.41653	-0.248943	-0.23714	0.175748	-0.216536	-1.45373	0.0012551	5.61817	4.59219	0.0209762	5.04588	-9.84773	-9.28243	-7.42365	-1.03528	5.07359	3.26617	2.5726	4.52661	-0.0416502	-0.163645	-1.86239	-0.113233	4.09007	4.45347	-7.06212	-10.3832	-11.151	3.9821	-0.226783	4.66142	5.02912	-0.467536	-0.168655	-0.203185	4.34356	4.92252	-9.501	-8.04219	3.95412	4.4719	-0.166451	-3.46052
cg02363593	3.4671	-5.91871	3.68173	-6.53232	4.15804	3.36968	-1.87884	3.66716	0.303519	-2.80777	4.18159	-4.60209	-1.24229	4.27138	3.88947	-4.32499	-1.32012	4.21175	-3.03593	-1.69414	-4.51367	-2.08419	-2.11548	-4.32674	4.6769	4.025	-3.21463	-3.51709	-1.22438	3.9317	-2.1653	3.95528	-2.48597	-2.47534	3.25515	-2.2266	3.61214	-2.94316	3.71042	4.09396	-1.61488	3.75346	-3.21106	4.11066	-3.47989	3.25436	-2.02288	3.51254	-3.16773
cg02363677	4.47471	-1.8666	4.613	-3.08513	5.06207	5.29366	-1.56124	4.13549	-3.37046	-1.813	4.46922	-3.08101	-2.35305	4.2359	4.61055	-1.251	-1.73181	4.91729	-2.14567	-1.52848	-1.58019	-1.66498	-1.21891	-3.34461	4.4204	4.15314	-2.38553	-2.96283	-2.7416	4.27126	-1.61655	5.2553	-1.7004	-1.92727	5.23091	-1.89029	4.98681	-2.02971	3.89289	4.92032	-1.12781	5.14047	-2.09336	4.06462	-2.12194	4.98728	-1.65677	4.77154	-3.70084
cg02364584	0.72673	-0.883876	1.75795	-1.83642	1.40633	0.670133	-1.09273	0.673685	0.682605	-1.32037	1.18019	1.1138	0.149182	0.810936	1.63029	-5.95976	-0.688715	1.36249	-2.28048	-0.65308	-3.78218	-0.825912	-0.54694	-0.510108	1.24422	0.908922	-0.437976	0.911248	0.159306	1.01032	-1.49861	1.15469	-3.54781	-1.36391	0.925094	-1.08635	1.16286	-1.54979	0.891028	0.942008	-0.779515	0.965017	-0.36724	1.01409	-1.70599	0.811132	-1.16207	1.08613	-3.93508
cg02366931	4.88318	-3.14846	4.89076	-3.48979	3.6346	5.40511	-1.71735	5.10243	-3.26226	-1.56068	4.65401	-2.54332	-1.59112	4.17656	4.39381	-2.4489	-1.22843	5.17031	-2.33385	-1.48081	-2.04999	-1.88183	-0.921726	-3.76653	3.59506	3.95192	-2.33229	-3.02933	-2.78046	4.27953	-1.43901	4.72879	-2.22249	-1.55131	4.55479	-1.06495	4.82244	-1.49405	5.12492	3.96505	-0.899355	4.98363	-1.15351	4.09398	-1.80919	4.45983	-1.6245	4.9063	-3.04864
[truncated: 9,081 more rows]
[truncated: 163 more columns]
