# Supplementary material for: Genetic and epigenetic features of bilateral Wilms tumor predisposition in patients from the Children’s Oncology Group AREN18B5-Q
Source: Nat Commun. 2023 Dec 18;14:8006. doi: 10.1038/s41467-023-43730-0 (PMC10728430; doi:10.1038/s41467-023-43730-0)
Supplement: Supplementary file 10 — Source Data [file 41467_2023_43730_MOESM10_ESM.zip › Source Data File/fig5A_sourcefile_Nov9_2023.xlsx]

## Sheet: fig5A_sourcefile
X1	X2	sampleID	tumorID	lateral
-20.408	-7.7583	SJWLM069378	G1	NA
-1.61993	8.57883	SJWLM069378	D1	Bilateral
-18.247	-7.97291	SJWLM069379	G1	NA
-0.00329764	7.51964	SJWLM069379	D1	Bilateral
-16.5577	-10.8639	SJWLM069380	G1	NA
6.84576	-2.83314	SJWLM069380	D1	Bilateral
-16.559	-11.0994	SJWLM069381	G1	NA
5.56216	-3.68314	SJWLM069381	D1	Bilateral
6.54633	-7.5907	SJWLM069381	G2	NA
-16.1465	-9.03489	SJWLM069382	G1	NA
12.4648	-3.76225	SJWLM069382	D1	Bilateral
5.02037	-8.3968	SJWLM069382	G2	NA
-19.8685	-10.3895	SJWLM069383	G1	NA
0.397777	2.54985	SJWLM069383	D1	Bilateral
8.39206	-9.57105	SJWLM069383	G2	NA
-18.9225	-10.3535	SJWLM069384	G1	NA
5.92514	-3.82361	SJWLM069384	D1	Bilateral
-17.9332	-8.32635	SJWLM069385	G1	NA
11.7705	7.17524	SJWLM069385	D1	Bilateral
6.77738	-9.50557	SJWLM069385	G2	NA
-15.1903	-9.07672	SJWLM069386	G1	NA
8.71887	4.38732	SJWLM069386	D1	Bilateral
6.30183	-9.23028	SJWLM069386	G2	NA
9.92097	8.26512	SJWLM066776	D3	Bilateral
6.67711	-8.06315	SJWLM066776	G2	NA
7.85383	-8.02849	SJWLM066776	G3	NA
0.231535	3.20824	SJWLM066778	D3	Bilateral
-19.4723	-10.051	SJWLM069387	G1	NA
7.03774	-3.51552	SJWLM069387	D1	Bilateral
-21.1201	-9.39674	SJWLM069388	G1	NA
7.82187	-0.462468	SJWLM069388	D1	Bilateral
-2.16531	4.47158	SJWLM066784	D3	Bilateral
7.86203	-10.1441	SJWLM066784	G3	NA
-18.8119	-8.00263	SJWLM069389	G1	NA
11.9687	6.50804	SJWLM069389	D1	Bilateral
5.33925	-8.45272	SJWLM069389	G2	NA
-17.1722	-10.8007	SJWLM069390	G1	NA
10.4639	4.61414	SJWLM069390	D1	Bilateral
6.4531	-7.42358	SJWLM069390	G2	NA
-20.5165	-10.5021	SJWLM069391	G1	NA
5.66527	0.630562	SJWLM069391	D1	Bilateral
5.69454	0.754224	SJWLM069391	D2	Bilateral
-15.366	-9.47439	SJWLM069392	G1	NA
8.85387	-4.06735	SJWLM069392	D1	Bilateral
4.93225	-8.86631	SJWLM069392	G2	NA
-17.0597	-8.49542	SJWLM069393	G1	NA
7.54422	0.90238	SJWLM069393	D1	Bilateral
-21.8534	-7.50453	SJWLM069394	G1	NA
6.9517	-4.44538	SJWLM069394	D1	Bilateral
3.10087	-3.52404	SJWLM069394	D2	Bilateral
5.85061	-2.53737	SJWLM066789	G2	NA
-20.3918	-9.71347	SJWLM069395	G1	NA
3.05141	-3.336	SJWLM069395	D1	Bilateral
3.89378	-4.32564	SJWLM066792	D3	Bilateral
8.05806	-9.0772	SJWLM066792	G2	NA
-22.8861	-8.31088	SJWLM069396	G1	NA
7.81124	-7.77741	SJWLM069396	D1	Bilateral
9.12553	7.79446	SJWLM069396	D2	Bilateral
-16.3298	-8.58551	SJWLM069397	G1	NA
10.6657	3.89499	SJWLM069397	D1	Bilateral
5.41656	-8.89765	SJWLM069397	G2	NA
-16.6592	-8.83813	SJWLM069398	G1	NA
6.45769	7.77434	SJWLM069398	D1	Bilateral
3.72225	-4.11148	SJWLM069398	G2	NA
-20.9912	-7.67328	SJWLM069399	G1	NA
-2.36101	5.14693	SJWLM069399	D1	Bilateral
-1.56208	2.91984	SJWLM069399	D2	Bilateral
5.4308	-8.14709	SJWLM069399	G2	NA
-21.4998	-6.95757	SJWLM069400	G1	NA
7.50268	-9.3782	SJWLM069400	D1	Bilateral
-1.69038	8.76352	SJWLM069400	G2	NA
-20.5906	-6.92705	SJWLM069401	G1	NA
8.35037	6.58216	SJWLM069401	D1	Bilateral
-0.197231	6.9731	SJWLM066770	D1	Bilateral
1.4583	-0.951845	SJWLM066770	D2	Bilateral
-19.7309	-7.38656	SJWLM066770	G1	NA
6.26726	-2.50646	SJWLM066771	D1	Bilateral
6.43241	-2.36061	SJWLM066771	D2	Bilateral
-22.4857	-6.91117	SJWLM066771	G1	NA
10.5804	7.331	SJWLM066772	D1	Bilateral
-21.6489	-9.05734	SJWLM066772	G1	NA
7.03094	-8.53462	SJWLM066772	G2	NA
12.4168	-3.64844	SJWLM066773	D1	Bilateral
12.4127	-3.7879	SJWLM066773	D2	Bilateral
-15.1014	-9.85302	SJWLM066773	G1	NA
9.38165	8.56717	SJWLM066774	D1	Bilateral
-18.3989	-8.12984	SJWLM066774	G1	NA
6.19967	-1.56653	SJWLM066775	D1	Bilateral
-16.5564	-9.02343	SJWLM066775	G1	NA
10.7619	7.24305	SJWLM066776	D1	Bilateral
-19.7588	-10.3102	SJWLM066776	G1	NA
11.9917	-1.72786	SJWLM066777	D1	Bilateral
11.9948	-1.72333	SJWLM066777	D2	Bilateral
-20.8467	-6.78914	SJWLM066777	G1	NA
4.877	9.32692	SJWLM066778	D1	Bilateral
-18.5609	-11.0592	SJWLM066778	G1	NA
6.8787	-8.49073	SJWLM066778	G2	NA
-2.49758	4.56034	SJWLM066779	D1	Bilateral
0.781747	10.7378	SJWLM066779	D2	Bilateral
-20.9525	-7.70029	SJWLM066779	G1	NA
6.36273	-9.37441	SJWLM066779	G2	NA
10.7542	5.8126	SJWLM066780	D1	Bilateral
11.1148	5.7563	SJWLM066780	D2	Bilateral
-15.708	-9.66213	SJWLM066780	G1	NA
6.1223	-9.85626	SJWLM066780	G2	NA
1.69703	8.43098	SJWLM066781	D1	Bilateral
-18.9396	-10.366	SJWLM066781	G1	NA
6.34107	-8.47795	SJWLM066781	G2	NA
5.34522	7.60611	SJWLM066782	D1	Bilateral
-17.4063	-8.15424	SJWLM066782	G1	NA
5.20562	-9.48547	SJWLM066782	G2	NA
1.99074	8.93739	SJWLM066783	D1	Bilateral
-19.319	-9.86538	SJWLM066783	G1	NA
3.74208	-3.61253	SJWLM066784	D1	Bilateral
-15.7562	-8.34736	SJWLM066784	G1	NA
5.21603	-9.78263	SJWLM066784	G2	NA
7.67626	-1.29525	SJWLM066785	D1	Bilateral
-21.3598	-7.6857	SJWLM066785	G1	NA
5.48993	-9.05586	SJWLM066785	G2	NA
9.70186	-2.42067	SJWLM066786	D1	Bilateral
-20.2225	-7.50597	SJWLM066786	G1	NA
7.16643	-9.81494	SJWLM066786	G2	NA
1.58981	1.305	SJWLM066787	D1	Bilateral
-22.6582	-7.26474	SJWLM066787	G1	NA
7.25332	0.366739	SJWLM066788	D1	Bilateral
-16.6028	-10.81	SJWLM066788	G1	NA
11.4979	6.63224	SJWLM066789	D1	Bilateral
5.60497	-2.63502	SJWLM066789	D2	Bilateral
-21.9102	-7.48233	SJWLM066789	G1	NA
-1.97524	4.47824	SJWLM066790	D1	Bilateral
-21.1034	-7.21633	SJWLM066790	G1	NA
5.76343	-9.19451	SJWLM066790	G2	NA
0.424406	8.28163	SJWLM066791	D1	Bilateral
-21.84	-6.69413	SJWLM066791	G1	NA
0.470745	2.28197	SJWLM066792	D1	Bilateral
-20.3938	-10.0097	SJWLM066792	G1	NA
6.33364	-1.07881	SJWLM066793	D1	Bilateral
-17.7718	-8.3437	SJWLM066793	G1	NA
-0.475199	10.3757	SJWLM066794	D1	Bilateral
-20.8944	-9.52043	SJWLM066794	G1	NA
6.22825	-8.14269	SJWLM066794	G2	NA
1.17564	9.57491	SJWLM066796	D1	Bilateral
-22.6734	-6.90313	SJWLM066796	G1	NA
5.2514	-7.34977	SJWLM066796	G2	NA
-1.69783	10.9847	SJWLM066797	D1	Bilateral
-19.8519	-9.71489	SJWLM066797	G1	NA
6.16301	-7.76285	SJWLM066797	G2	NA
-1.14672	2.74564	SJWLM018908	D1	Bilateral
-1.15084	2.72252	SJWLM018908	D2	Bilateral
-13.8886	-9.36246	SJWLM018908	G2	NA
4.03202	-3.93214	SJWLM044978	D1	Bilateral
1.5495	4.80603	SJWLM044978	D2	Bilateral
-15.2962	-11.0107	SJWLM044978	G2	NA
4.104	-1.10531	SJWLM043953	D1	Bilateral
4.11196	-1.15175	SJWLM043953	D2	Bilateral
-15.2594	-11.133	SJWLM043953	G2	NA
8.98579	-4.34546	SJWLM051012	D1	Bilateral
1.19342	9.06664	SJWLM051012	D2	Bilateral
10.1714	8.32946	SJWLM051013	D1	Bilateral
10.4117	9.20903	SJWLM051013	D2	Bilateral
12.2945	-3.69769	SJWLM051014	D1	Bilateral
12.345	-3.82369	SJWLM051014	D2	Bilateral
-0.801531	3.48976	SJWLM051016	D1	Bilateral
3.65265	4.42737	SJWLM051016	D2	Bilateral
4.62097	-3.4292	SJWLM051017	D1	Bilateral
10.1025	5.17229	SJWLM051017	D2	Bilateral
12.1538	-3.1663	SJWLM051018	D1	Bilateral
12.1382	-3.22251	SJWLM051018	D2	Bilateral
8.79845	-3.75716	SJWLM051019	D1	Bilateral
-14.5316	-8.76869	SJWLM051019	G1	NA
-1.17284	3.69754	SJWLM051020	D1	Bilateral
-0.903853	2.69836	SJWLM051020	D2	Bilateral
-14.5398	-9.58994	SJWLM051020	G1	NA
9.33193	4.50787	SJWLM051022	D1	Bilateral
-15.3627	-8.36379	SJWLM051022	G1	NA
13.7707	-2.72117	SJWLM051023	D1	Bilateral
14.0665	-2.54033	SJWLM051023	D2	Bilateral
11.6105	5.92102	SJWLM051024	D1	Bilateral
12.1675	7.51656	SJWLM051024	D2	Bilateral
-16.1196	-7.99263	SJWLM051024	G1	NA
9.81429	-2.42061	SJWLM051025	D1	Bilateral
9.6463	3.86055	SJWLM051025	D2	Bilateral
-14.2742	-9.04613	SJWLM051025	G1	NA
6.13094	-0.0434871	SJWLM051026	D1	Bilateral
7.57847	1.4871	SJWLM051026	D2	Bilateral
-15.0214	-9.53564	SJWLM051026	G1	NA
8.98007	-4.18669	SJWLM051027	D1	Bilateral
-14.2156	-10.1241	SJWLM051027	G1	NA
11.4467	6.09831	SJWLM051028	D1	Bilateral
11.4938	6.63806	SJWLM051028	D2	Bilateral
-15.5258	-8.66714	SJWLM051028	G1	NA
4.63832	10.6585	AKT032_1172784	X1	Unilateral
10.2045	9.77034	APT052_1172758	D1	Bilateral
4.12523	10.6689	AKT026_1172778	X1	Bilateral
4.60448	10.6023	APT032_1172742	D1	Unilateral
7.07052	0.404837	APT035_1172744	D1	Unilateral
-0.035164	12.3643	APT067_1172728	D1	Unilateral
14.5779	-2.25322	AKT071_1172767	X1	Bilateral
5.00009	9.67828	AKT030_1172782	X1	Unilateral
3.63259	4.43149	AKT051_1172798	X1	Bilateral
6.92348	10.5775	AKT047_1172795	X1	Bilateral
12.4257	4.64869	APT074_1172727	D1	Unilateral
8.0364	8.74289	APT066_1172726	D1	Unilateral
-0.490553	10.7326	AKT025_1172777	X1	Unilateral
4.30604	13.1641	APT033_1172743	D1	Unilateral
2.82391	7.6909	APT031_1172741	D1	Unilateral
7.23834	9.38028	AKT066_1172768	X1	Unilateral
9.03689	9.79584	AKT058_1172804	X1	Bilateral
3.81385	9.91329	APT027_1172737	D1	Unilateral
2.74676	3.02379	AKT048_1172793	X1	Unilateral
-3.05062	7.61804	AKT064_1172805	X1	Unilateral
-1.60836	8.58025	APT050_1172755	D1	Unilateral
12.1591	6.1382	AKT020_1172772	X1	Bilateral
11.179	10.1569	AKT040_1172792	X1	Unilateral
9.34295	11.5595	AKT022_1172775	X1	Unilateral
-2.22266	10.0095	APT021_1172731	D1	Unilateral
-1.12394	3.65184	APT045_1172746	D1	Bilateral
10.7958	7.72324	APT020_1172730	D1	Bilateral
11.1565	10.0908	APT040_1172750	D1	Unilateral
10.9156	3.22862	AKT057_1172803	X1	Unilateral
2.75762	2.96807	APT048_1172751	D1	Unilateral
12.7726	4.47859	AKT074_1172769	X1	Unilateral
7.26758	13.6878	AKT037_1172787	X1	Unilateral
9.2279	5.08423	APT026_1172736	D1	Bilateral
3.95287	6.67499	APT056_1172754	D1	Unilateral
3.66634	9.72913	AKT027_1172779	X1	Unilateral
-1.50399	6.96759	AKT053_1172801	X1	Unilateral
9.30697	3.54332	APT023_1172732	D1	Bilateral
-0.440714	6.06963	APT054_1172757	D1	Unilateral
2.82718	7.64432	AKT031_1172783	X1	Unilateral
0.46119	7.83634	AKT045_1172788	X1	Bilateral
13.0137	6.30348	AKT029_1172781	X1	Bilateral
-1.80178	8.76851	AKT050_1172797	X1	Unilateral
-0.926334	0.822863	AKT055_1172794	X1	Bilateral
13.7851	-2.71457	APT071_1172725	D1	Bilateral
-0.184794	8.08989	APT059_1172760	D1	Unilateral
-2.35308	10.0264	AKT021_1172773	X1	Unilateral
6.76042	11.2894	APT024_1172734	D1	Unilateral
-0.296632	6.16587	AKT054_1172799	X1	Unilateral
2.19073	-2.87967	APT064_1172763	D1	Unilateral
4.27963	13.1685	AKT033_1172785	X1	Unilateral
5.8431	1.21711	APT043_1172748	D1	Unilateral
-0.515327	1.25372	APT055_1172752	D1	Bilateral
10.4842	4.30521	APT057_1172761	D1	Unilateral
-0.789438	9.56203	AKT059_1172802	X1	Unilateral
-1.59106	6.81966	APT053_1172759	D1	Unilateral
0.365759	8.0616	APT039_1172749	D1	Unilateral
6.69987	11.3759	AKT024_1172776	X1	Unilateral
1.46288	1.8999	AKT043_1172790	X1	Unilateral
2.42104	-3.12799	APT030_1172740	D1	Unilateral
2.08899	12.236	AKT028_1172780	X1	Unilateral
0.799754	6.46848	APT075_1172729	D1	Unilateral
7.28883	13.6672	APT037_1172745	D1	Unilateral
0.193975	7.52268	AKT075_1172771	X1	Unilateral
9.36914	11.5046	APT022_1172733	D1	Unilateral
1.18611	7.93733	AKT035_1172786	X1	Unilateral
2.18723	12.2454	APT028_1172738	D1	Unilateral
3.65424	4.42778	APT051_1172756	D2	Bilateral
-0.346662	10.6031	APT025_1172735	D1	Unilateral
3.95983	6.66264	AKT056_1172796	X1	Unilateral
-0.0636525	12.4374	AKT067_1172770	X1	Unilateral
-0.600972	10.6125	AKT023_1172774	X1	Bilateral
10.3564	6.2859	APT058_1172762	D1	Bilateral
2.10803	6.52595	AKT036_1172789	X1	Unilateral
2.11034	6.41889	APT036_1172747	D1	Unilateral
0.356949	9.54389	AKT039_1172791	X1	Unilateral
13.0042	7.02581	AKT052_1172800	X1	Bilateral
