# Supplementary material for: Genetic and epigenetic features of bilateral Wilms tumor predisposition in patients from the Children’s Oncology Group AREN18B5-Q
Source: Nat Commun. 2023 Dec 18;14:8006. doi: 10.1038/s41467-023-43730-0 (PMC10728430; doi:10.1038/s41467-023-43730-0)
Supplement: Supplementary file 10 — Source Data [file 41467_2023_43730_MOESM10_ESM.zip › Source Data File/fig5B_sourcefile_Nov9_2023.xlsx]

## Sheet: fig5B_sourcefile
X1	X2	sampleID	class	tumorID
9.92097	8.26512	SJWLM066776	consertingLOH	D3
0.231535	3.20824	SJWLM066778	LOI	D3
-2.16531	4.47158	SJWLM066784	LOI	D3
5.69454	0.754224	SJWLM069391	LOI	D2
9.12553	7.79446	SJWLM069396	consertingLOH	D2
-2.36101	5.14693	SJWLM069399	LOI	D1
-0.197231	6.9731	SJWLM066770	consertingLOH	D1
12.4168	-3.64844	SJWLM066773	ROI	D1
12.4127	-3.7879	SJWLM066773	ROI	D2
10.7619	7.24305	SJWLM066776	consertingLOH	D1
11.9917	-1.72786	SJWLM066777	ROI	D1
11.9948	-1.72333	SJWLM066777	ROI	D2
4.877	9.32692	SJWLM066778	LOI	D1
-2.49758	4.56034	SJWLM066779	LOI	D1
0.781747	10.7378	SJWLM066779	LOI	D2
11.4979	6.63224	SJWLM066789	consertingLOH	D1
0.470745	2.28197	SJWLM066792	LOI	D1
-1.14672	2.74564	SJWLM018908	LOI	D1
-1.15084	2.72252	SJWLM018908	LOI	D2
1.5495	4.80603	SJWLM044978	LOI	D2
1.19342	9.06664	SJWLM051012	LOI	D2
10.4117	9.20903	SJWLM051013	LOH	D2
12.2945	-3.69769	SJWLM051014	ROI	D1
12.345	-3.82369	SJWLM051014	ROI	D2
3.65265	4.42737	SJWLM051016	LOH	D2
12.1538	-3.1663	SJWLM051018	ROI	D1
12.1382	-3.22251	SJWLM051018	ROI	D2
-1.17284	3.69754	SJWLM051020	LOI	D1
-0.903853	2.69836	SJWLM051020	LOI	D2
13.7707	-2.72117	SJWLM051023	LOI	D1
14.0665	-2.54033	SJWLM051023	LOI	D2
12.1675	7.51656	SJWLM051024	LOH	D2
9.81429	-2.42061	SJWLM051025	LOI	D1
7.57847	1.4871	SJWLM051026	LOI	D2
14.5779	-2.25322	SJWLM051023	LOH	X1
3.63259	4.43149	SJWLM051016	LOH	X1
-1.12394	3.65184	SJWLM051020	LOI	D1
0.46119	7.83634	SJWLM051020	LOI	X1
13.7851	-2.71457	SJWLM051023	LOI	D1
3.65424	4.42778	SJWLM051016	LOH	D2
